# Supplementary material for: Whole-genome analysis of mRNA decay in Plasmodium falciparum reveals a global lengthening of mRNA half-life during the intra-erythrocytic development cycle
Source: Genome Biol. 2007 Aug 7;8(7):R134. doi: 10.1186/gb-2007-8-7-r134 (PMC2323219; doi:10.1186/gb-2007-8-7-r134)
Supplement: Additional data file 1 — Presented is the complete dataset containing initial ratio (A0), final ratio (B) and half-life (t1/2) as well as the asymptotic standard errors for each of these parameters. [file gb-2007-8-7-r134-S1.xls]

## Sheet: ring
uniqid	A0	B	Half-life	dA0	dB	dHalf-life
A10325_1	2.101	0.924	26.771	0.527	0.094	23.082
A10325_32	6.968	1.471	2.203	3.043	0.025	0.746
A10935_1	9.978	0.443	2.208	3.03	0.025	0.43
A11025_2	0.384	0.134	15.577	0.493	0.071	56.43
A11962_3	2.729	0.608	8.529	0.632	0.045	3.482
A12312_15	1.828	0.148	3.061	1.893	0.034	2.672
A12696_3	1.117	0.353	6.279	0.727	0.035	6.936
A12797_1	1.515	0.192	3.232	1.772	0.035	3.469
A13231_2	0.891	0.282	7.242	0.681	0.039	10.149
A13725_11	2.14	0.349	10.01	0.437	0.038	3.639
A13725_2	0.476	0.108	5.776	0.756	0.033	13.127
A13725_5	2.6	0.746	3.354	0.615	0.013	0.912
A13725_6	1.396	0.238	10.17	0.585	0.052	7.721
A13725_7	1.611	0.509	6.543	0.713	0.036	5.028
A13725_9	0.616	0.246	6.964	0.693	0.038	16.02
A1411_1	7.89	1.024	2.512	2.476	0.029	0.613
A14195_4	1.86	0.107	2.705	0.622	0.009	0.685
A14263_1	2.221	0.608	7.345	0.532	0.031	3.063
A14680_4	0.659	0.139	17.145	0.382	0.06	24.044
A14797_1	1.029	0.157	4.858	0.94	0.029	5.234
A14801_11	1.341	0.34	4.181	1.344	0.039	5.215
A14801_13	2.034	1.052	3.913	0.9	0.019	3.273
A14801_2	1.266	0.191	10.852	0.874	0.064	11.749
A14801_20	0.62	0.135	6.379	0.552	0.027	8.483
A14801_31	2.785	1.186	5.259	1.161	0.039	3.977
A14801_7	0.629	0.208	6.268	0.555	0.026	9.567
A15774_2	0.296	0.065	5.784	0.755	0.033	20.93
A16096_5	9.299	5.661	3.473	0.614	0.013	0.49
A16122_1	2.605	0.77	5.653	0.568	0.024	1.917
A1700_6	0.544	0.059	3.708	0.913	0.022	6.062
A1718_1	0.304	0.116	2.628	1.021	0.013	9.984
A18792_10	4.427	2.032	1.067	1.123	0	0.155
A21885_1	8.032	0.674	3.302	1.728	0.035	0.63
A21885_19	3.257	0.391	4.135	1.358	0.038	1.81
A21885_20	3.416	0.298	3.185	1.803	0.034	1.463
A21885_5	2.976	0.632	28.33	0.496	0.105	12.733
A22429_1	1.195	0.271	6.839	0.471	0.025	4.24
A23157_1	0.533	0.193	4.984	0.807	0.029	12.101
A23157_12	1.007	0.256	9.457	0.495	0.04	9.022
A23157_14	2.062	0.217	3.925	0.606	0.016	1.156
A23157_19	1.131	0.55	9.776	0.635	0.067	16.2
A23157_2	1.975	0.396	9.01	0.617	0.047	4.965
A2386_2	1.711	0.296	7.682	0.858	0.041	5.315
A24704_11	0.477	0.072	11.453	0.556	0.057	25.129
A24704_4	1.295	0.199	6.105	0.737	0.034	4.688
A24704_9	0.352	0.042	15.844	0.49	0.072	46.386
A2546_1	2.745	0.663	44.912	0.315	0.13	18.76
A25493_1	0.503	0.131	10.949	0.427	0.041	19.689
A26463_4	0.788	0.315	20.516	0.52	0.086	43.157
A31429_1	0.269	0.039	8.254	0.745	0.063	37.261
A31914_6	0.695	0.103	54.073	0.359	0.278	117.936
A31914_8	2.304	0.091	2.741	2.243	0.027	2.078
A3310_11	0.993	0.273	8.243	0.642	0.043	9.886
A3310_15	0.871	0.245	6.398	0.721	0.035	8.633
A3310_19	0.631	0.13	28.055	0.544	0.102	60.253
A3310_20	1.744	0.485	14.528	0.506	0.068	10.42
A3310_30	1.866	0.701	2.656	0.482	0.006	0.774
A3310_32	1.324	0.263	4.254	1.321	0.039	4.97
A3310_4	2.368	0.763	10.451	0.578	0.053	5.736
A3310_7	2.324	0.452	3.455	1.64	0.036	2.525
A3310_8	0.867	0.198	11.037	0.564	0.055	14.609
A4003_1	1.936	0.848	16.954	0.479	0.075	14.188
A4732_14	2.4	1.141	4.049	1.32	0.022	3.754
A4732_19	4.5	2.097	2.461	1.572	0.016	1.067
A6420_1	0.234	0.062	6.874	0.471	0.025	23.069
A6420_10	1.979	0.705	14.221	0.51	0.067	10.063
A6420_12	2.01	0.224	4.569	0.492	0.016	1.227
A6420_15	2.433	0.719	4.449	0.492	0.015	1.229
A6807_2	0.726	0.295	6.141	0.735	0.034	12.001
A8010_1	1.231	0.215	3.039	1.474	0.017	3.329
A8010_10	0.711	0.319	7.169	0.684	0.039	15.608
A8010_15	1.166	0.461	6.445	0.817	0.04	8.785
A8010_16	1.077	0.515	15.395	0.492	0.065	23.479
A8010_25	0.455	0.167	5.071	0.801	0.029	14.525
A8010_30	0.301	0.073	6.234	0.73	0.035	23.134
A8010_31	0.586	0.152	7.105	0.687	0.038	13.982
A8010_4	0.423	0.095	20.897	0.535	0.077	59.743
A8010_8	1.379	0.346	5.569	0.57	0.023	3.336
A8109_12	0.258	0.06	4.122	0.875	0.025	16.814
A8109_16	0.274	0.053	5.091	0.489	0.018	11.612
A8109_21	0.248	0.05	7.699	0.462	0.029	23.343
A8109_22	0.333	0.071	7.366	0.685	0.031	21.295
A8109_3	1.34	0.277	7.106	0.687	0.038	5.698
A8109_5	0.346	0.086	5.585	0.662	0.027	15.464
A8109_6	0.607	0.166	12.468	0.537	0.061	25.245
A8109_9	0.384	0.065	6.702	0.706	0.037	17.822
A8784_10	2.647	0.778	5.484	0.693	0.016	2.432
A8784_12	2.071	0.939	70.556	0.261	0.3	71
A8784_2	1.846	0.495	2.337	1.595	0.011	1.728
A9766_1	0.472	0.152	1.956	1.083	0.006	3.658
B102	2.241	0.735	4.418	0.85	0.026	2.39
B11	2.718	0.625	1.963	1.655	0.008	0.859
B110	0.448	0.197	8.991	0.617	0.047	31.147
B114	0.618	0.094	3.332	1.71	0.035	8.879
B116	2.391	1.123	8.533	0.632	0.045	5.83
B119	0.907	0.227	5.924	0.562	0.025	5.497
B120	1.75	0.727	22.984	0.436	0.086	20.737
B121	1.919	0.648	12.899	0.529	0.062	9.09
B122	0.726	0.2	6.019	0.768	0.036	10.38
B125	0.553	0.19	6.302	0.754	0.037	15.779
B132	2.236	0.813	3.377	1.233	0.024	2.536
B133	0.764	0.459	2.045	1.562	0.008	6.129
B143	1.514	0.514	17.956	0.378	0.062	13.167
B144	1.798	0.763	6.8	0.853	0.033	6.627
B145	1.73	0.275	7.012	0.691	0.038	4.104
B148	1.368	0.57	6.077	0.738	0.034	6.412
B149	0.527	0.106	7.136	0.608	0.034	12.836
B165	0.75	0.17	9.181	0.611	0.047	13.806
B170	1.153	0.307	4.927	0.811	0.029	4.802
B171	2.074	0.641	3.409	0.614	0.015	1.221
B172	1.914	0.536	8.433	0.512	0.036	4.265
B174	0.776	0.124	50.491	0.298	0.165	73.116
B177	3.401	1.822	4.509	0.843	0.027	2.331
B178	2.856	1.5	13.594	0.405	0.051	7.038
B180	2.158	0.336	7.448	0.672	0.04	3.498
B182	2.533	0.502	4.374	0.597	0.018	1.223
B186	1.55	0.235	9.427	0.495	0.04	5.134
B188	0.415	0.144	8.446	0.635	0.044	26.994
B190	1.075	0.279	12.884	0.529	0.062	14.497
B192	0.297	0.041	7.894	0.655	0.042	26.49
B197	0.978	0.129	4.508	1.251	0.04	6.434
B198	0.428	0.182	13.28	0.523	0.064	48.501
B215	0.29	0.078	24.021	0.43	0.088	104.772
B218	0.669	0.145	2.929	1.963	0.042	8.435
B225	0.991	0.552	4.508	0.843	0.027	8.387
B230	0.178	0.068	3.948	0.891	0.024	28.713
B241	0.363	0.148	5.507	0.772	0.031	21.279
B244	0.405	0.151	2.557	1.033	0.01	7.378
B251	3.66	2.122	8.735	0.625	0.046	4.928
B262	0.305	0.131	8.537	0.632	0.045	42.428
B264	3.462	0.512	5.813	1.006	0.044	2.205
B265	2.889	0.704	7.053	0.469	0.026	1.872
B266	1.075	0.575	3.878	0.493	0.013	3.408
B270	0.289	0.065	11.289	0.578	0.061	48.296
B272	0.343	0.083	6.06	0.559	0.026	14.827
B275	1.585	0.285	13.488	0.406	0.05	7.271
B277	1.77	0.823	5.895	0.482	0.021	3.357
B282	1.641	0.324	6.648	0.474	0.024	2.86
B290	2.003	0.239	6.045	0.559	0.026	2.178
B295	0.783	0.229	9.099	0.446	0.034	10.404
B297	1.322	0.252	13.217	0.684	0.056	12.362
B299	1.042	0.253	9.129	0.446	0.034	7.327
B303	0.257	0.045	14.76	0.432	0.059	54.208
B310	2.522	0.386	6.068	0.48	0.022	1.552
B315	1.418	0.698	8.201	0.643	0.043	9.837
B316	1.321	0.513	10.624	0.484	0.038	10.119
B319	3.631	0.475	5.96	0.986	0.044	2.1
B32	0.994	0.577	6.703	1.015	0.037	17.4
B320	0.528	0.101	18.315	0.407	0.068	34.177
B322	0.508	0.139	9.214	0.738	0.044	22.622
B325	1.161	0.462	3.324	1.425	0.021	5.416
B326	0.788	0.063	10.908	0.567	0.055	13.309
B327	0.884	0.185	12.592	0.541	0.056	16.19
B328	0.45	0.072	12.16	0.528	0.075	29.02
B342	2.948	1.197	4.56	0.492	0.016	1.248
B343	1.613	0.443	18.374	0.478	0.064	14.813
B344	1.967	0.485	2.789	1.519	0.014	2.036
B345	0.378	0.063	11.706	0.42	0.044	25.223
B347	0.894	0.355	3.751	1.143	0.026	7.126
B361	0.408	0.093	3.025	1.049	0.013	7.602
B362	1.062	0.192	2.629	2.361	0.03	5.248
B363	0.39	0.146	4.13	0.875	0.025	13.706
B364	1.837	0.305	10.194	0.435	0.039	4.354
B366	0.424	0.167	22.058	0.417	0.071	69.346
B370	0.4	0.165	3.874	0.979	0.019	12.555
B371	0.377	0.135	15.958	0.423	0.062	51.9
B372	1.44	0.202	6.768	0.896	0.047	5.925
B374	1.012	0.317	8.528	0.57	0.04	9.574
B379	2.526	0.417	15.566	0.493	0.071	6.691
B381	1.38	0.22	9.708	0.44	0.037	5.407
B383	4.157	0.293	4.918	1.157	0.041	1.494
B387	0.985	0.24	11.66	0.551	0.058	13.908
B388	0.873	0.139	12.683	0.572	0.063	16.046
B389	0.342	0.095	18.869	0.552	0.181	86.365
B391	0.195	0.018	7.332	0.669	0.047	35.736
B396	1.995	0.545	23.401	0.354	0.071	12.193
B403	0.313	0.106	12.873	0.53	0.062	55.524
B405	0.631	0.157	15.297	0.569	0.089	33.369
B42	4.725	1.153	4.9	0.813	0.029	1.13
B424	1.745	0.328	16.809	0.389	0.049	8.746
B428	1.425	0.379	5.236	0.487	0.019	2.564
B432	8.043	0.504	3.019	1.926	0.033	0.592
B437	0.446	0.202	11.287	0.605	0.061	44.4
B443	2.632	0.24	4.473	0.614	0.017	1.026
B444	0.922	0.121	31.194	0.398	0.103	36.766
B449	0.777	0.176	18.081	0.439	0.072	25.744
B45	0.744	0.282	9.068	0.615	0.047	17.094
B453	1.851	0.361	10.712	0.476	0.045	5.291
B456	0.291	0.081	21.258	0.391	0.073	81.705
B457	0.324	0.065	7.772	0.659	0.041	25.815
B458	0.594	0.139	4.858	0.586	0.02	6.312
B461	0.469	0.083	6.7	0.706	0.037	14.734
B464	1.547	0.73	2.495	1.566	0.016	3.202
B466	1.222	0.664	7.57	0.541	0.033	9.618
B467	1.649	0.601	5.921	0.742	0.038	4.77
B468	1.313	0.371	4.988	0.583	0.021	3.156
B47	4.443	1.295	8.766	0.45	0.033	1.742
B471	2.073	0.496	5.997	0.853	0.039	3.668
B475	0.384	0.12	5.569	0.895	0.028	18.36
B481	1.611	0.422	6.124	0.86	0.037	4.568
B484	4.572	1.01	3.847	1.445	0.043	1.4
B487	1.341	0.625	3.453	0.937	0.02	3.77
B489	0.259	0.039	14.609	0.505	0.068	59.811
B490	0.388	0.176	7.266	0.812	0.036	30.447
B491	0.943	0.15	6.723	0.473	0.025	4.829
B496	1.048	0.352	4.829	0.999	0.041	7.446
B498	0.231	0.04	14.829	0.54	0.069	71.883
B507	0.282	0.092	4.11	0.891	0.025	18.883
B508	0.542	0.145	7.842	0.691	0.045	18.131
B510	0.723	0.183	3.003	1.473	0.022	6.06
B511	0.855	0.112	10.674	0.524	0.049	11.628
B513	0.487	0.108	7.121	0.609	0.034	14.198
B52	3.713	1.064	10.218	0.434	0.039	2.526
B521	0.544	0.163	7.195	0.683	0.039	16.121
B524	1.149	0.249	4.471	0.709	0.022	3.397
B527	0.99	0.237	10.869	0.568	0.055	12.765
B529	0.996	0.243	3.87	0.737	0.019	3.367
B532	1.504	0.324	6.391	0.633	0.031	4.013
B534	1.846	0.86	7.195	0.683	0.039	6.229
B536	0.356	0.069	55.621	0.308	0.272	223.58
B537	0.454	0.097	5.716	0.878	0.037	15.489
B540	0.454	0.068	42.561	0.447	0.135	112.585
B541	0.319	0.073	12.816	0.531	0.062	46.623
B543	0.508	0.201	10.726	0.476	0.045	25.695
B547	1.936	0.405	5.194	0.488	0.018	1.731
B549	5.818	0.897	4.913	1.158	0.041	1.172
B55	3.589	1.772	4.352	0.856	0.026	1.947
B550	1.441	0.246	4.995	0.489	0.018	2.093
B551	1.378	0.344	3.25	0.617	0.012	1.559
B554	2.757	1.292	6.404	0.552	0.027	2.827
B556	8.235	1.012	3.402	1.669	0.036	0.65
B557	1.201	0.311	9.745	0.439	0.037	7.074
B558	0.876	0.082	10.193	0.435	0.039	8.41
B560	0.317	0.046	13.134	0.408	0.049	33.816
B564	0.154	0.034	12.34	0.498	0.056	84.798
B565	5.687	1.693	13.989	0.513	0.066	3.155
B567	0.938	0.236	6.245	0.729	0.035	7.497
B568	3.064	0.674	3.687	0.61	0.015	0.815
B572	2.406	1.046	5.451	0.776	0.031	3.337
B579	1.62	0.757	3.066	1.459	0.025	3.904
B587	0.898	0.233	6.672	0.707	0.037	8.512
B588	3.671	1.952	2.787	1.005	0.015	1.187
B593	0.178	0.055	24.737	0.427	0.09	186.042
B597	0.35	0.089	4.124	0.493	0.014	7.187
B598	4.519	1.582	12.062	0.544	0.059	3.66
B60	2.972	1.614	3.269	0.956	0.019	1.856
B617	0.594	0.275	10.394	0.579	0.053	28.702
B64	4.694	1.045	11.522	0.554	0.057	2.805
B68	1.209	0.304	6.263	0.859	0.031	6.081
B69	2.013	1.189	3.28	0.955	0.019	3.069
B73	1.009	0.289	9.256	0.553	0.043	10.18
B88	0.602	0.261	9.401	0.605	0.048	24.075
B91	0.64	0.168	8.91	0.504	0.038	13.33
B93	2.074	0.618	2.257	0.474	0.004	0.458
B95	3.703	1.888	3.93	0.892	0.024	1.735
B98	0.433	0.101	2.493	1.039	0.01	5.414
B99	1.815	0.626	7.171	0.536	0.03	4.03
C101	0.268	0.095	5.052	0.582	0.021	17.571
C105	1.719	0.159	3.767	0.493	0.012	1.043
C113	0.231	0.075	4.248	0.864	0.025	22.023
C114	4.33	0.583	10.055	0.693	0.06	2.78
C115	0.933	0.208	10.767	0.691	0.05	13.611
C116	0.174	0.061	6.02	0.741	0.034	44.766
C117	0.745	0.223	5.611	0.765	0.032	8.969
C118	1.095	0.282	2.349	1.592	0.014	2.945
C123	0.354	0.057	5.465	0.572	0.023	11.302
C128	0.298	0.087	7.978	0.601	0.048	31.228
C129	0.375	0.088	4.667	1.236	0.027	19.253
C132	2.329	0.423	35.279	0.382	0.115	17.739
C137	2.073	0.394	39.461	0.31	0.11	19.4
C141	0.458	0.121	10.48	0.645	0.048	27.423
C142	1.671	0.146	2.381	0.623	0.006	0.632
C143	0.657	0.243	13.748	0.516	0.065	29.857
C145	0.747	0.224	4.063	0.895	0.024	6.736
C146	0.827	0.151	7.808	0.658	0.041	9.927
C147	3.624	1.69	16.72	0.481	0.074	7.868
C152	1.301	0.343	4.65	0.832	0.027	3.977
C154	1.04	0.437	4.747	0.708	0.024	5.874
C156	0.291	0.063	14.579	0.505	0.068	57.706
C163	0.289	0.048	5.507	0.772	0.031	19.034
C164	0.324	0.088	5.01	0.583	0.021	12.703
C169	1.115	0.13	1.763	0.464	0.002	0.419
C171	2.317	0.427	5.783	0.565	0.024	1.917
C174	1.075	0.598	7.017	0.469	0.026	8.506
C176	0.194	0.025	23.088	0.435	0.087	126.216
C179	0.381	0.096	5.808	0.754	0.033	17.062
C18	1.196	0.664	5.996	0.702	0.024	7.784
C180	0.37	0.11	2.945	0.989	0.016	8.453
C183	2.072	0.308	10.068	0.436	0.038	3.724
C184	2.097	0.131	9.92	0.591	0.051	4.428
C187	3.35	0.405	6.985	0.943	0.053	2.823
C190	2.813	0.618	4.929	1.154	0.041	2.634
C191	2.62	0.351	20.505	0.502	0.091	9.241
C195	2.17	0.596	13.268	0.523	0.064	7.565
C199	0.315	0.049	4.806	0.695	0.024	12.604
C215	0.285	0.045	10.527	0.431	0.04	29.007
C217	0.202	0.041	28.842	0.408	0.098	168.54
C223	0.762	0.182	8.211	0.643	0.043	12.225
C227	0.983	0.305	7.254	0.534	0.031	7.173
C232	0.398	0.105	6.205	0.731	0.034	17.81
C234	4.427	0.887	5.174	1.107	0.042	1.689
C237	4.266	0.211	2.822	2.102	0.032	1.075
C238	1.331	0.11	5.435	0.486	0.019	2.318
C240	0.518	0.166	5.55	0.485	0.02	8.29
C242	1.443	0.35	8.929	0.448	0.034	5.141
C244	1.246	0.124	9.377	0.443	0.035	5.338
C247	0.445	0.061	26.662	0.528	0.093	70.38
C249	0.681	0.138	4.354	1.292	0.039	9.838
C253	2.63	0.507	7.448	0.465	0.028	2.076
C256	1.285	0.211	14.75	0.503	0.069	12.407
C257	2.735	1.405	28.969	0.337	0.081	16.862
C259	2.468	0.539	5.092	0.581	0.021	1.586
C266	0.721	0.292	68.51	0.323	0.297	191.569
C269	0.27	0.1	12.574	0.535	0.061	65.915
C277	1.682	0.215	5.615	0.484	0.02	2.022
C281	1.63	0.488	5.536	0.485	0.02	2.546
C283	0.546	0.177	2.304	1.053	0.01	4.163
C285	2.109	0.247	9.1	0.614	0.047	4.257
C289	1.157	0.35	4.878	0.49	0.017	2.994
C291	1.97	0.044	2.35	2.741	0.027	2.151
C296	8.037	0.488	2.166	3.188	0.019	0.562
C302	0.667	0.132	18.839	0.617	0.084	39.768
C305	0.246	0.083	8.453	0.635	0.044	44.854
C315	0.768	0.353	3.965	1.285	0.05	10.951
C317	3.581	0.376	23.683	0.432	0.088	6.83
C321	0.984	0.318	5.405	0.908	0.036	7.872
C322	0.806	0.303	7.004	0.692	0.038	11.861
C326	0.838	0.196	4.9	0.933	0.025	6.539
C332	0.203	0.06	3.72	0.912	0.022	20.699
C336	0.988	0.107	8.315	0.639	0.044	8.157
C337	0.281	0.099	28.267	0.568	0.147	176.541
C343	0.325	0.116	4.577	0.838	0.027	17.911
C344	0.838	0.089	1.813	1.621	0.005	2.046
C345	1.044	0.094	8.859	0.621	0.046	8.106
C350	0.326	0.125	8.269	0.641	0.043	35.653
C354	1.36	0.144	20.31	0.522	0.086	16.626
C360	1.488	0.192	44.628	0.297	0.13	29.535
C365	2.902	0.504	5.089	1.178	0.038	2.563
C367	1.354	0.115	6.759	0.472	0.025	3.112
C370	5.106	0.234	2.123	3.296	0.018	0.868
C373	0.633	0.149	22.612	0.463	0.091	45.526
C379	1.189	0.89	7.024	0.469	0.026	13.576
C380	2.1	0.582	4.622	0.492	0.016	1.556
C382	0.606	0.224	5.354	1.137	0.034	15.167
C384	0.403	0.155	3.896	0.909	0.023	13.506
C385	0.952	0.14	2.468	2.598	0.023	5.434
C386	0.437	0.216	4.462	0.865	0.027	17.811
C387	2.245	0.183	2.078	3.422	0.017	2.041
C388	0.718	0.232	9.321	0.444	0.035	12.224
C394	0.305	0.102	11.016	0.565	0.055	48.078
C40	1.767	0.371	6.966	0.693	0.038	4.247
C412	0.686	0.18	5.867	0.75	0.033	9.715
C413	2.382	1.241	16.254	0.563	0.094	15.898
C416	0.439	0.138	5.967	0.744	0.033	16.638
C417	0.534	0.142	10.194	0.484	0.043	18.945
C418	2.315	0.834	4.903	0.813	0.029	2.729
C419	0.455	0.194	9.587	0.656	0.054	35.096
C420	2.095	0.455	4.154	0.601	0.017	1.409
C422	2.772	0.375	9.119	0.613	0.047	3.314
C423	1.485	0.548	8.739	0.45	0.033	5.833
C424	1.286	0.143	7.675	0.936	0.044	7.081
C427	0.188	0.053	16.547	0.634	0.075	124.844
C43	8.716	0.464	3.978	1.412	0.038	0.615
C430	1.58	0.301	8.479	0.453	0.032	4.101
C439	1.359	0.481	3.202	0.619	0.011	1.889
C441	1.377	0.044	3.039	1.911	0.033	3.357
C447	6.604	0.27	3.903	1.439	0.038	0.793
C451	0.642	0.153	6.262	0.728	0.035	10.807
C453	1.506	0.214	3.351	2.424	0.038	4.881
C458	0.476	0.128	4.794	0.821	0.028	11.343
C46	7.631	2.209	14.297	0.577	0.076	2.702
C465	0.393	0.115	27.48	0.414	0.095	92.194
C470	0.621	0.202	4.399	0.852	0.026	8.541
C472	0.341	0.076	4.879	0.815	0.028	15.151
C474	1.933	0.553	7.706	0.662	0.041	4.796
C488	0.577	0.19	9.662	0.44	0.036	16.09
C49	0.928	0.311	5.989	0.743	0.034	8.156
C491	2.273	1.01	5.576	0.768	0.032	3.683
C493	1.445	0.204	6.118	0.479	0.022	2.701
C497	0.668	0.237	15.447	0.494	0.071	32.419
C498	0.758	0.291	9.362	0.606	0.048	17.509
C500	2.026	0.84	6.213	0.731	0.035	4.413
C503	1.045	0.541	1.474	1.112	0.002	1.386
C505	1.104	0.402	7.499	0.679	0.033	9.276
C506	2.062	0.391	5.433	0.486	0.019	1.693
C507	0.343	0.113	8.217	0.456	0.031	21.883
C510	0.416	0.106	2.664	0.482	0.006	2.929
C515	2.12	0.532	20.198	0.453	0.081	11.672
C520	1.58	0.483	6.076	0.661	0.031	4.338
C523	1.37	0.844	5.459	0.775	0.031	8.641
C524	0.25	0.07	12.75	0.621	0.069	71.381
C527	1.401	0.514	5.514	0.772	0.031	5.183
C528	1.266	0.167	5.417	0.486	0.019	2.563
C53	0.555	0.104	10.884	0.568	0.055	21.341
C538	0.478	0.128	6.683	0.623	0.032	14.253
C54	3.383	0.825	10.893	0.567	0.055	3.765
C540	2.26	0.597	5.292	0.576	0.022	1.937
C541	1.447	0.357	14.447	0.399	0.053	9.413
C557	1.189	0.252	6.782	0.702	0.037	6.148
C558	0.486	0.161	4.652	0.832	0.027	11.747
C559	0.609	0.191	6.871	0.542	0.029	10.841
C56	1.851	0.174	3.628	0.481	0.009	0.838
C563	1.461	0.568	2.573	1.027	0.013	2.037
C574	2.192	0.868	2.893	0.994	0.016	1.623
C578	1.788	0.442	14.764	0.397	0.054	7.823
C582	1.922	0.55	7.638	0.462	0.028	3.324
C583	2.444	0.336	9.862	0.483	0.052	3.445
C584	2.007	1.123	7.138	0.468	0.026	4.704
C588	0.282	0.063	13.292	0.407	0.05	42.441
C59	2.01	0.61	4.7	0.49	0.012	1.413
C591	1.106	0.262	12.147	0.542	0.06	12.838
C598	1.464	0.325	11.621	0.552	0.058	9.067
C60	0.427	0.15	4.698	0.828	0.028	13.882
C600	0.384	0.088	19.998	0.397	0.071	54.222
C604	0.34	0.082	14.196	0.51	0.067	49.569
C608	0.72	0.213	9.156	0.446	0.034	11.444
C611	0.989	0.614	5.327	0.784	0.031	11.777
C614	1.774	0.68	3.613	0.922	0.022	2.605
C624	0.449	0.077	6.582	0.474	0.024	9.989
C625	0.432	0.137	4.181	0.974	0.025	11.961
C630	0.429	0.14	6.866	0.698	0.037	20.19
C637	1.206	0.381	6.699	0.706	0.037	6.888
C638	0.669	0.283	7.042	0.69	0.038	15.551
C641	1.508	0.192	4.085	0.493	0.014	1.405
C646	1.628	0.73	5.83	0.752	0.033	5.441
C665	2.258	0.86	7.518	0.464	0.028	3.195
C666	0.415	0.055	7.511	0.597	0.036	15.916
C67	0.449	0.239	11.646	0.552	0.058	49.358
C674	1.21	0.188	6.892	0.697	0.037	5.734
C676	0.884	0.369	11.161	0.562	0.056	19.181
C679	1.942	0.531	9.873	0.592	0.05	6.138
C68	0.569	0.258	2.889	0.621	0.01	4.298
C681	1.29	0.278	8.448	0.635	0.044	7.226
C684	1.297	0.325	4.268	0.493	0.015	2.034
C686	0.514	0.169	10.29	0.582	0.052	26.253
C688	1.056	0.374	8.152	0.645	0.043	10.307
C693	1.336	0.287	9.603	0.493	0.04	6.581
C698	1.037	0.152	1.942	0.622	0.002	0.76
C699	0.882	0.132	3.132	0.771	0.014	2.527
C700	3.237	1.401	7.554	0.668	0.04	3.527
C71	0.715	0.393	2.591	1.025	0.013	5.712
C72	0.384	0.236	3.913	0.894	0.023	21.256
C74	0.495	0.315	1.562	1.108	0.003	4.326
C75	0.499	0.268	7.819	0.463	0.023	20.596
C76	0.289	0.102	19.252	0.459	0.08	94.353
C83	0.259	0.049	12.525	0.521	0.078	53.959
C85	0.376	0.103	4.454	0.848	0.026	13.256
C87	2.031	0.305	6.269	0.555	0.026	2.333
C9	3.135	0.765	4.726	1.196	0.043	2.22
C96	5.115	0.292	2.83	2.15	0.028	0.967
C97	0.448	0.107	9.173	0.612	0.047	23.452
chr11-tRNA-Gly-1_2	0.947	0.433	8.412	0.636	0.044	14.149
chr11-tRNA-Leu-1_2	2.024	0.624	5.112	1.118	0.041	4.232
chr13-tRNA-Arg-1_2	0.636	0.154	7.417	0.665	0.048	13.275
chr13-tRNA-Met-1_2	0.793	0.212	6.486	0.475	0.024	6.263
chr14-tRNA-Met-1_3	0.425	0.182	4.95	0.81	0.029	16.809
chr2-tRNA-Gln-1_2	4.075	1.817	4.492	1.249	0.034	2.377
chr4-tRNA-Ile-1_3	5.525	2.225	6.956	0.827	0.046	2.198
chr5-tRNA-Arg-1_2	1.464	0.924	4.116	0.981	0.021	6.368
chr7-tRNA-Asp-1_2	1.753	0.625	6.094	1.098	0.029	6.524
D10917_2	0.347	0.075	7.4	0.6	0.035	20.771
D12635_1	0.988	0.283	14.499	0.506	0.068	18.584
D12635_11	1.607	0.335	8.42	1.012	0.043	7.854
D12635_2	0.926	0.239	6.431	0.719	0.035	7.924
D12635_21	0.794	0.215	3.909	1.328	0.029	7.953
D12635_22	0.995	0.224	12.973	0.528	0.063	15.076
D12635_24	0.39	0.102	10.218	0.583	0.052	31.154
D12635_25	0.415	0.107	5.945	0.746	0.033	16.212
D12635_3	2.051	0.217	7.736	0.461	0.029	2.53
D12635_31	1.143	0.516	8.408	0.636	0.044	11.599
D12635_33	0.698	0.094	2.903	0.781	0.012	2.807
D12635_36	1.666	0.387	14.327	0.4	0.053	7.949
D12635_37	0.372	0.073	7.946	0.521	0.034	18.248
D12635_38	2.853	0.272	11.517	0.422	0.044	3.018
D12635_45	2.451	0.562	11.675	0.551	0.058	5.497
D12635_47	2.025	0.623	3.963	0.493	0.013	1.257
D12635_48	1.952	0.821	7.071	0.469	0.026	3.629
D12635_50	0.847	0.209	5.224	0.674	0.03	5.875
D12635_51	1.78	0.722	10.311	0.581	0.052	8.582
D13568_1	0.755	0.085	8.39	0.637	0.044	10.832
D13568_2	0.714	0.07	5.996	0.48	0.022	5.063
D1479_1	0.457	0.086	26.873	0.343	0.077	55.453
D14952_1	0.595	0.129	2.719	1.012	0.014	4.232
D15909_10	0.835	0.169	26.569	0.418	0.093	37.118
D15909_2	0.764	0.158	6.806	0.701	0.037	9.533
D15909_4	2.852	0.231	2.407	0.801	0.007	0.495
D15909_5	1.497	0.302	5.876	0.894	0.048	5.219
D15909_8	1.912	0.527	7.553	0.668	0.04	4.675
D16785_1	1.251	0.228	4.792	0.821	0.028	3.851
D16785_10	1.295	0.681	6.215	0.478	0.023	5.587
D16785_11	0.723	0.211	8.186	0.644	0.043	13.809
D16785_13	0.484	0.101	10.399	0.579	0.053	23.953
D16785_17	0.269	0.078	16.981	0.478	0.075	81.089
D16785_20	2.589	1.447	11.242	0.425	0.043	6.617
D16785_21	1.34	0.153	11.594	0.509	0.053	7.986
D16785_23	2.102	0.267	7.079	0.471	0.021	2.247
D16785_24	2.751	-0.417	126.987	0.131	0.582	50.239
D16785_3	0.285	0.106	17.131	0.477	0.075	87.308
D16785_35	1.759	0.319	3.532	0.613	0.014	1.269
D16785_36	1.379	0.118	12.167	0.416	0.046	6.611
D16785_38	0.737	0.289	7.197	0.832	0.048	18.552
D16785_4	0.267	0.156	2.314	1.052	0.01	13.863
D16785_5	1.091	0.387	15.478	0.494	0.071	19.917
D16785_8	0.316	0.075	7.381	0.675	0.04	26.195
D16785_9	1.091	0.085	9.739	0.542	0.045	7.719
D17715_10	1.441	0.139	4.782	0.837	0.034	3.291
D17715_102	0.52	0.135	4.958	0.49	0.017	6.443
D17715_104	0.917	0.211	4.214	0.867	0.025	4.831
D17715_109	0.781	0.34	7.835	0.657	0.042	15.246
D17715_110	0.913	0.2	12.469	0.414	0.047	12.053
D17715_112	2.877	0.69	18.51	0.375	0.063	6.237
D17715_117	1.21	0.245	13.128	0.487	0.059	11.3
D17715_12	0.462	0.106	14.043	0.439	0.057	30.503
D17715_124	2.552	0.503	6.11	0.558	0.026	1.901
D17715_125	4.227	1.315	5.487	0.687	0.026	1.574
D17715_13	1.51	0.18	2.855	2.07	0.032	3.288
D17715_138	0.52	0.1	3.406	1.667	0.036	11.177
D17715_140	0.289	0.138	3.141	0.969	0.018	15.836
D17715_142	0.484	0.144	2.597	1.545	0.019	8.064
D17715_15	0.348	0.083	7.003	0.692	0.038	22.538
D17715_17	2.04	0.52	5.607	0.893	0.028	3.207
D17715_19	0.613	0.269	5.359	0.776	0.036	13.043
D17715_20	0.818	0.243	2.324	1.488	0.011	3.93
D17715_22	0.724	0.116	3.134	1.452	0.024	5.843
D17715_23	4.468	1.195	4.814	0.49	0.017	0.724
D17715_25	1.808	0.232	5.371	0.899	0.037	3.022
D17715_26	0.451	0.151	4.669	0.831	0.027	12.748
D17715_27	0.336	0.082	4.831	0.818	0.028	15.658
D17715_28	1.575	0.564	9.088	0.614	0.047	7.83
D17715_32	0.994	0.618	4.225	1.086	0.035	12.787
D17715_37	2.273	0.966	4.302	0.86	0.026	2.67
D17715_38	2.15	0.557	4.38	0.493	0.015	1.29
D17715_40	1.366	0.561	4.28	0.862	0.025	4.312
D17715_44	1.419	0.494	3.31	1.402	0.039	4.049
D17715_47	0.246	0.118	4.91	0.978	0.05	41.389
D17715_49	0.174	0.033	25.525	0.423	0.091	168.411
D17715_51	1.368	0.293	7.542	0.701	0.043	6.427
D17715_55	1.984	0.365	11.289	0.424	0.043	4.691
D17715_56	4.071	0.182	3.403	1.669	0.036	1.207
D17715_61	7.609	0.127	1.495	6.665	0.007	0.576
D17715_64	1.181	0.445	9.614	0.492	0.041	9.391
D17715_68	0.906	0.33	5.746	1.071	0.052	10.95
D17715_7	2.193	0.765	1.894	1.601	0.006	1.155
D17715_8	0.47	0.026	3.216	1.247	0.024	7.213
D17715_81	0.34	0.11	5.022	0.805	0.029	18.034
D17715_85	0.655	0.353	4.404	0.852	0.026	11.85
D17715_91	0.518	0.118	8.225	0.633	0.034	15.449
D17715_92	1.042	0.134	3.871	0.607	0.016	2.301
D17715_94	0.788	0.242	7.163	0.607	0.034	9.935
D17715_95	0.576	0.129	6.809	0.701	0.037	12.938
D21102_1	3.791	1.851	14.766	0.396	0.054	5.431
D23156_12	2.486	1.058	3.806	0.904	0.023	2.123
D23156_15	0.783	0.133	4.892	0.49	0.017	3.733
D23156_18	0.649	0.137	8.122	0.646	0.043	13.677
D23156_20	0.257	0.087	24.149	0.43	0.088	131.212
D23156_21	0.331	0.082	6.394	0.721	0.035	21.635
D23156_23	0.658	0.229	8.425	0.636	0.044	16.985
D23156_27	0.355	0.15	4.261	0.864	0.025	16.898
D23156_33	0.284	0.104	9.466	0.603	0.049	45.954
D23156_40	0.537	0.123	3.458	1.639	0.036	11.43
D23156_45	0.466	0.134	5.002	0.988	0.036	16.113
D2648_1	0.65	0.165	8.373	0.637	0.044	14.939
D27403_1	0.974	0.343	20.227	0.452	0.081	29.38
D27953_4	7.76	1.893	3.312	0.491	0.01	0.225
D30950_1	0.728	0.259	1.339	1.724	0.001	1.906
D33539_102	0.411	0.116	5.718	0.8	0.026	19.081
D33539_108	1.111	0.38	4.455	1.24	0.035	6.74
D33539_109	5.487	2.173	3.778	0.493	0.012	0.494
D33539_15	0.94	0.182	2.693	2.239	0.031	5.664
D33539_16	0.345	0.057	12.15	0.542	0.06	37.559
D33539_17	0.869	0.228	3.656	0.918	0.022	4.51
D33539_22	0.615	0.163	29.745	0.404	0.1	61.795
D33539_23	1.879	0.362	8.232	0.456	0.031	3.324
D33539_24	1.375	0.359	7.568	0.463	0.028	4.431
D33539_26	1.886	0.605	17.433	0.38	0.061	9.955
D33539_28	1.219	0.221	6.972	0.47	0.026	4.033
D33539_29	1.411	0.192	6.302	0.477	0.023	2.868
D33539_31	1.268	0.159	5.548	0.485	0.02	2.63
D33539_32	0.759	0.425	3.148	1.442	0.027	10.429
D33539_33	0.372	0.117	5.017	0.489	0.018	9.907
D33539_35	0.883	0.196	4.744	1.031	0.029	7.865
D33539_37	3.382	0.969	14.562	0.398	0.054	4.293
D33539_40	1.351	0.515	3.478	0.934	0.022	3.268
D33539_41	0.628	0.206	4.84	0.586	0.02	6.777
D33539_47	2.221	0.964	2.962	0.987	0.016	1.765
D33539_49	0.43	0.112	12.185	0.542	0.06	34.23
D33539_55	0.252	0.09	3.552	0.928	0.021	17.195
D33539_56	0.288	0.11	7.781	0.461	0.029	26.224
D33539_61	0.307	0.135	3.121	0.971	0.018	13.833
D33539_64	1.4	0.387	13.492	0.52	0.064	11.967
D33539_66	2.324	0.688	7.069	0.689	0.038	3.683
D33539_76	0.899	0.294	11.979	0.545	0.059	17.645
D33539_83	1.134	0.131	5.162	0.488	0.018	2.619
D33539_85	1.106	0.24	7.139	0.536	0.03	5.501
D33539_86	0.751	0.128	4.332	0.97	0.026	6.334
D33539_95	0.325	0.1	1.738	1.687	0.004	6.408
D33539_96	0.651	0.253	7.539	0.669	0.04	16.269
D33564_2	2.752	1.123	44.264	0.298	0.128	23.238
D33675_1	1.058	0.282	8.861	0.621	0.046	9.93
D34599_1	0.439	0.213	28.518	0.409	0.097	117.719
D34646_1	2.164	0.652	11.992	0.545	0.059	7.072
D34948_2	2.181	1.371	11.274	0.559	0.056	12.347
D34948_3	3.461	1.173	3.643	0.493	0.012	0.675
D35152_1	1.926	0.494	3.361	0.491	0.01	0.946
D35303_1	0.453	0.132	10.379	0.579	0.053	28.527
D36666_4	1.535	0.464	7.843	0.46	0.029	4.413
D37405_1	1.026	0.333	3.909	1.309	0.039	6.346
D4043_2	0.92	0.295	5.668	0.762	0.032	7.576
D4043_3	1.829	0.721	5.314	0.785	0.031	3.985
D42243_14	1.834	0.76	2.006	1.649	0.009	1.736
D42243_37	1.862	0.587	3.904	0.895	0.023	2.45
D42243_38	1.745	0.709	8.057	0.649	0.043	6.701
D42243_39	1.167	0.297	4.659	1.236	0.029	6.37
D42243_42	0.762	0.298	7.448	0.465	0.028	9.485
D42243_44	1.469	0.414	21.632	0.42	0.117	19.304
D42356_1	3.238	0.254	9.267	0.609	0.048	2.709
D42715_1	3.002	0.345	3.35	1.756	0.034	1.91
D4722_1	3.656	0.088	1.709	4.894	0.016	1.149
D47995_1	0.383	0.121	11.622	0.552	0.058	39.443
D48327_1	2.4	0.708	2.506	0.479	0.006	0.48
D49176_1	1.373	0.529	7.75	0.66	0.041	7.886
D49176_11	1.335	0.134	3.372	1.686	0.035	3.89
D49176_14	2.431	0.378	8.381	0.454	0.031	2.516
D49176_20	1.2	0.149	7.326	0.533	0.031	4.685
D49176_26	0.48	0.192	3.424	0.492	0.011	4.847
D49176_29	3.253	1.39	2.007	1.082	0.001	0.678
D49176_3	1.816	0.373	4.515	0.843	0.027	2.554
D49176_31	1.326	0.302	9.896	0.592	0.051	8.479
D49176_32	1.813	0.261	6.868	0.729	0.04	4.04
D49176_35	1.109	0.124	8.288	0.64	0.044	7.27
D49176_36	0.651	0.133	4.723	0.827	0.028	7.481
D49176_39	0.258	0.041	11.188	0.561	0.056	45.704
D49176_43	1.541	0.681	3.807	0.904	0.023	3.528
D49176_44	0.675	0.113	2.99	0.62	0.011	2.517
D49176_46	0.54	0.342	3.557	0.927	0.021	14.144
D49176_6	0.389	0.126	5.229	0.79	0.03	16.501
D49176_7	1.003	0.164	3.621	1.558	0.037	5.766
D49942_10	0.958	0.298	10.577	0.575	0.053	14.127
D49942_2	2.532	0.519	6.045	0.48	0.022	1.638
D49942_3	0.81	0.206	20.729	0.451	0.076	29.735
D49942_4	0.992	0.335	6.983	0.692	0.038	9.063
D49942_6	5.807	0.468	2.26	2.975	0.02	0.803
D49942_8	0.866	0.219	26.076	0.42	0.092	37.484
D49942_9	1.34	0.364	7.084	0.719	0.041	6.638
D50936_1	0.518	0.218	13.33	0.58	0.06	40.129
D5159_1	1.455	0.369	7.141	0.468	0.026	3.83
D53895_3	0.5	0.27	10.17	0.584	0.052	38.935
D54346_3	0.416	0.117	6.324	0.725	0.035	17.878
D55287_1	0.904	0.143	5.754	0.757	0.032	6.325
D56259_1	0.321	0.15	2.816	1.002	0.015	12.127
D56327_1	0.608	0.156	11.243	0.469	0.047	18.469
D56470_2	1.417	0.643	11.171	0.658	0.063	14.626
D56736_1	0.683	0.303	2.923	1.333	0.019	8.061
D56950_2	3.811	0.138	4.428	1.272	0.039	1.47
D57574_1	0.43	0.046	14.282	0.548	0.068	34.553
D5782_1	2.367	0.062	6.484	0.475	0.024	1.579
D61496_1	0.339	0.088	17.964	0.469	0.077	65.379
D6287_21	0.407	0.045	4.313	0.714	0.025	8.162
D6287_27	2.04	0.528	5.147	0.796	0.03	2.818
D6287_29	0.685	0.103	7.214	0.535	0.03	8.303
D6287_30	0.309	0.115	6.279	0.554	0.027	20.807
D6287_31	0.551	0.152	4.129	0.875	0.025	8.356
D6287_34	2.215	0.7	5.218	0.791	0.03	2.856
D6287_38	1.904	0.664	13.655	0.518	0.065	9.907
D6287_49	1.362	0.399	5.648	0.484	0.02	3.106
D6287_53	0.731	0.149	3.678	0.916	0.022	5.001
D6287_54	0.534	0.138	4.932	0.811	0.029	10.271
D6287_55	1.861	0.122	3.045	1.962	0.03	2.777
D6287_63	1.704	0.85	5.555	0.485	0.02	3.417
D6287_70	0.469	0.088	21.255	0.614	0.09	60.509
D63068_1	0.219	0.057	5.241	0.789	0.03	26.915
D65681_1	1.542	0.239	4.814	0.49	0.017	1.818
D6681_1	0.813	0.221	5.473	0.774	0.031	7.709
D6681_10	1.302	0.473	6.692	0.742	0.046	8.168
D6681_2	0.586	0.137	5.888	0.749	0.033	10.996
D6681_3	1.997	0.876	7.599	0.469	0.029	4.167
D7257_1	2.349	1.14	5.566	0.768	0.032	3.842
D8125_1	0.174	0.06	4.681	0.59	0.02	23.872
D8137_1	2.112	0.537	8.205	0.643	0.043	4.495
D8137_2	2.651	1.34	3.633	0.92	0.022	2.189
E10359_4	2.672	0.282	28.672	0.409	0.097	11.225
E10359_5	0.315	0.111	5.047	0.974	0.043	26.613
E10758_2	2.77	0.405	19.122	0.46	0.079	7.403
E10857_1	1.412	0.32	5.734	0.758	0.032	4.394
E1086_1	2.596	0.271	10.119	0.586	0.051	3.825
E10896_1	2.284	1.102	3.564	0.493	0.013	1.274
E11054_1	0.876	0.241	8.342	0.513	0.035	9.132
E11054_2	1.249	0.285	19.634	0.456	0.08	18.662
E11111_1	0.211	0.028	19.646	0.456	0.08	98.64
E11147_1	0.648	0.154	1.994	0.811	0.005	1.842
E11202_1	2.751	0.722	7.376	0.675	0.04	3.11
E11286_1	1.582	0.427	3.437	0.492	0.011	1.217
E11375_3	0.402	0.141	5.663	0.762	0.032	18.147
E11514_1	2.034	0.159	6.537	0.549	0.028	2.269
E11579_1	0.876	0.372	3.453	1.398	0.023	7.54
E116_1	0.252	0.032	11.167	0.425	0.042	34.069
E11772_2	0.387	0.08	3.263	0.956	0.019	8.175
E1197_2	0.409	0.105	3.951	0.887	0.027	10.498
E1197_9	2.339	0.848	8.111	0.647	0.043	4.691
E12152_1	1.037	0.212	19.432	0.4	0.07	18.878
E1220_1	2.497	0.841	9.074	0.446	0.034	3.466
E12201_2	4.242	1.359	19.898	0.368	0.066	5.128
E12253_3	4.566	1.325	9.281	0.444	0.035	1.823
E12266_2	0.493	0.099	4.018	0.884	0.024	8.201
E12445_1	0.656	0.052	98.684	0.194	0.456	200.142
E12599_2	0.949	0.375	21.846	0.507	0.201	48.375
E12756_1	2.137	0.6	5.945	1.235	0.041	4.684
E12852_1	0.499	0.26	15.147	0.394	0.055	45.334
E12916_3	0.507	0.108	17.823	0.378	0.062	32.797
E1297_3	0.407	0.085	7.498	0.529	0.032	15.736
E13013_1	0.427	0.146	32.668	0.392	0.107	110.59
E13038_9	0.383	0.096	9.721	0.732	0.062	33.267
E13057_1	1.211	0.346	9.447	0.604	0.049	9.537
E13140_1	2.669	0.66	14.631	0.397	0.054	5.186
E13140_2	1.067	0.167	11.169	0.562	0.056	10.993
E13220_3	1.394	0.322	7.313	0.466	0.027	4.01
E13302_1	1.085	0.34	15.958	0.389	0.057	15.473
E13302_3	0.948	0.182	11.348	0.558	0.057	13.141
E13365_1	0.68	0.166	12.35	0.539	0.06	21.49
E1341_1	0.923	0.149	5.867	0.75	0.033	6.361
E13462_1	2.259	0.88	2.301	1.053	0.01	1.113
E13462_3	0.346	0.08	7.118	0.686	0.038	22.815
E13506_2	0.854	0.212	3.537	0.929	0.021	4.325
E13599_1	2.454	0.727	12.248	0.54	0.06	6.331
E13603_1	1.045	0.212	5.076	0.489	0.018	3.075
E13777_2	0.501	0.17	11.143	0.622	0.078	34.033
E13810_1	2.338	1.121	4.16	0.872	0.025	2.762
E14176_2	0.475	0.089	15.749	0.39	0.057	29.407
E14323_1	0.321	0.058	9.556	0.441	0.036	23.377
E15083_1	1.241	0.3	5.211	0.488	0.019	2.829
E15208_1	0.786	0.248	6.547	0.713	0.036	10.31
E15250_1	2.523	1.164	4.766	0.823	0.028	2.882
E15452_2	1.903	0.363	2.642	2.301	0.03	2.772
E15509_1	0.481	0.117	7.043	0.822	0.047	20.143
E15509_11	1.229	0.383	21.544	0.413	0.071	20.412
E15509_13	0.97	0.33	11.657	0.421	0.044	12.359
E15509_4	2.038	0.287	16.678	0.385	0.059	6.924
E15509_5	1.493	0.364	12.279	0.457	0.051	8.218
E15509_6	1.249	0.285	5.903	0.748	0.033	5.14
E15548_1	2.217	0.929	7.464	0.672	0.04	4.961
E15697_1	2.305	0.12	10.051	0.588	0.051	4.04
E15771_1	0.354	0.113	4.084	0.879	0.024	13.673
E15790_1	0.675	0.196	4.631	0.834	0.027	7.915
E15896_1	0.829	0.148	11.943	0.546	0.059	15.612
E16122_2	1.459	0.303	4.399	0.493	0.015	1.791
E16122_5	0.453	0.107	6.686	0.546	0.028	12.679
E16122_8	2.879	0.15	1.72	4.832	0.016	1.501
E16439_1	0.972	0.213	9.83	0.593	0.05	11.352
E16452_1	1.034	0.354	6.751	0.734	0.04	9.059
E16757_1	0.191	0.038	5.774	0.483	0.021	20.12
E16790_10	2.158	0.912	6.344	0.553	0.027	3.283
E16790_2	2.147	0.438	14.209	0.51	0.067	7.494
E16790_7	1.255	0.382	14.961	0.744	0.072	18.741
E16790_8	1.878	0.643	11.615	0.421	0.044	6.377
E16841_1	0.745	0.214	5.969	0.855	0.038	10.838
E17330_1	1.209	0.327	6.879	0.697	0.037	6.63
E17330_2	1.424	0.424	5.187	0.815	0.032	4.649
E17352_2	0.819	0.223	6.853	0.729	0.04	10.485
E17498_1	1.382	0.301	9.798	0.594	0.05	7.945
E17521_1	3.609	2.026	6.2	0.731	0.034	3.3
E17542_1	1.007	0.098	5.299	0.906	0.032	5.087
E17645_1	1.274	0.205	4.22	0.6	0.017	2.209
E17649_1	2.956	0.926	4.615	0.591	0.019	1.318
E17649_5	1.627	0.564	6.397	0.592	0.027	3.748
E17711_1	0.669	0.066	8.019	0.65	0.042	11.455
E17761_1	0.943	0.515	4.452	0.492	0.015	4.927
E18025_1	0.402	0.118	5.306	0.785	0.03	15.512
E18031_10	0.423	0.098	5.57	0.768	0.032	14.265
E18031_4	1.307	0.588	8.463	0.571	0.04	9.175
E18031_6	0.681	0.511	14.424	0.761	0.07	93.359
E18055_2	1.576	0.431	5.113	0.798	0.03	3.698
E18169_1	1.922	0.514	5.93	0.481	0.021	2.277
E18440_1	1.537	0.155	3.953	0.605	0.016	1.558
E18440_4	0.999	0.108	9.029	0.502	0.038	7.182
E18440_5	1.519	0.417	5.125	0.797	0.03	3.85
E18445_1	1.747	0.136	4.178	0.723	0.021	1.74
E18454_1	0.531	0.171	7.909	0.654	0.042	18.905
E18454_2	0.478	0.103	20.368	0.642	0.084	57.614
E18512_1	2.258	0.34	3.595	0.612	0.014	0.978
E18512_2	0.364	0.076	6.462	0.649	0.033	17.75
E18550_1	1.018	0.186	11.025	0.427	0.042	8.858
E18550_2	2.525	0.552	2.69	2.244	0.031	2.174
E18606_4	2.005	0.683	12.324	0.539	0.06	8.325
E18651_4	0.706	0.137	7.733	0.661	0.041	11.665
E18737_1	0.455	0.139	2.819	1.002	0.015	6.569
E18742_1	1.009	0.4	23.5	0.433	0.087	35.658
E1884_3	1.851	0.585	9.158	0.612	0.047	6.304
E18868_1	0.307	0.069	6.116	0.736	0.034	21.632
E18877_1	0.609	0.121	8.37	0.705	0.049	16.379
E18877_2	0.63	0.223	6	0.852	0.039	14.222
E18877_3	0.562	0.172	7.587	0.667	0.041	16.672
E18984_1	0.894	0.251	3.138	0.969	0.018	3.716
E19231_1	2.406	0.329	9.212	0.611	0.048	3.867
E19248_1	1.917	0.779	9.709	0.629	0.092	8.17
E19248_5	1.842	0.541	21.798	0.699	0.086	18.764
E19248_7	0.457	0.133	10.44	0.48	0.044	23.534
E19275_1	1.781	0.885	3.581	1.377	0.024	4.401
E19278_2	1.653	0.108	9.497	0.548	0.044	4.882
E19278_6	1.969	0.567	2.99	2.822	0.03	4.484
E19346_1	0.267	0.135	2.214	1.061	0.009	10.984
E19631_3	0.479	0.127	4.328	0.858	0.026	9.976
E19631_4	1.761	0.166	6.628	1.309	0.051	6.21
E19695_2	0.86	0.424	5.422	0.669	0.027	8.907
E19695_3	2.045	0.789	8.147	0.645	0.043	5.598
E19748_1	1.897	1.1	9.396	0.761	0.049	11.528
E20147_1	1.253	0.502	1.891	1.088	0.005	1.473
E20260_1	0.403	0.183	2.839	0.485	0.007	4.609
E20260_8	1.514	0.774	6.384	0.476	0.023	4.808
E20313_1	1.294	0.287	3.899	1.11	0.029	3.841
E20360_1	0.534	0.354	1.291	1.118	0.001	3.014
E20424_1	0.904	0.141	2.006	1.079	0.006	1.603
E20424_2	0.342	0.104	4.423	0.85	0.026	15.127
E20514_1	0.415	0.092	10.553	0.575	0.053	28.802
E20651_1	0.347	0.158	2.911	0.992	0.016	11.474
E20800_1	0.443	0.11	3.834	0.901	0.023	9.168
E20827_1	0.736	0.297	5.512	0.772	0.031	10.475
E20827_3	0.637	0.311	5.121	0.797	0.03	12.994
E21089_1	0.608	0.171	2.292	1.603	0.011	5.245
E21208_1	0.863	0.185	22.683	0.437	0.086	30.854
E21208_4	0.63	0.336	3.132	1.461	0.015	11.914
E21208_5	0.298	0.05	6.214	0.639	0.03	18.424
E21586_1	1.246	0.311	12.806	0.411	0.048	9.497
E21753_1	0.711	0.212	6.816	0.987	0.048	14.632
E21786_1	1.617	0.291	6.847	0.471	0.025	2.96
E22147_1	1.815	0.794	10.726	0.571	0.054	9.277
E22156_1	0.787	0.321	4.815	0.82	0.028	8.504
E22273_1	0.246	0.087	6.858	0.698	0.037	36.645
E22468_1	1.108	0.292	4.895	0.691	0.024	4.197
E22471_1	0.288	0.073	4.933	0.811	0.029	18.957
E22697_1	0.519	0.165	5.935	0.746	0.033	14.094
E2283_4	1.055	0.453	4.747	1.226	0.029	9.391
E2283_7	0.661	0.301	10.924	0.567	0.055	26.864
E22930_2	0.514	0.112	8.374	0.574	0.04	16.228
E22930_3	0.523	0.152	4.869	0.692	0.024	9.161
E23003_1	0.833	0.143	5.78	0.565	0.024	5.246
E23098_2	0.93	0.187	17.563	0.473	0.076	21.552
E23195_1	1.722	0.604	11.525	0.422	0.044	6.972
E23345_2	1.896	0.674	6.154	0.734	0.034	4.243
E23345_3	1.665	0.532	7.951	0.652	0.042	6.044
E23643_1	1.99	0.266	25.898	0.372	0.081	12.328
E23784_1	0.348	0.096	6.394	0.552	0.027	16.426
E23784_2	0.396	0.116	5.06	0.802	0.029	14.944
E23986_4	1.112	0.172	3.37	1.688	0.035	4.974
E24075_1	0.45	0.112	4.258	0.864	0.025	10.224
E24329_1	1.504	0.658	13.121	0.526	0.063	13.901
E24470_2	1.41	0.576	20.751	0.389	0.063	18.324
E24569_1	0.194	0.056	7.976	0.584	0.038	44.873
E24637_1	1.071	0.421	4.656	0.491	0.016	3.469
E24677_1	0.981	0.33	3.879	0.737	0.019	3.911
E24685_1	1.541	0.327	5.903	0.748	0.033	4.083
E248_3	2.88	0.882	11.879	0.419	0.045	4.054
E24971_1	2.345	0.421	4.379	1.25	0.034	2.518
E24991_1	0.191	0.044	25.481	0.423	0.091	160.649
E25193_1	0.854	0.261	6.409	0.72	0.035	9.145
E25593_1	0.793	0.279	5.698	0.76	0.032	9.27
E25749_1	0.24	0.053	6.74	0.704	0.037	30.65
E25790_1	0.514	0.219	1.493	1.111	0.001	2.438
E25972_1	0.457	0.17	5.452	0.573	0.023	11.677
E26140_1	1.51	0.096	2.599	0.623	0.008	0.793
E263_4	1.711	0.444	6.9	0.696	0.038	4.633
E263_7	0.234	0.088	5.349	0.782	0.031	30.589
E263_8	2.063	1.052	4.59	0.837	0.027	3.715
E26351_1	1.068	0.442	4.671	0.946	0.024	6.346
E26525_1	1.807	0.565	12.422	0.496	0.056	8.256
E26577_1	2.13	0.255	4.544	0.593	0.019	1.397
E26577_2	1.812	0.27	7.297	0.468	0.022	2.792
E26598_2	1.3	0.137	3.737	0.493	0.012	1.381
E26598_3	1.469	0.123	3.254	0.49	0.01	0.953
E26634_1	1.617	0.267	9.153	0.612	0.047	5.909
E26771_3	0.444	0.096	2.311	1.055	0.008	4.56
E26771_4	0.662	0.219	5.729	0.657	0.028	9.369
E26853_1	0.528	0.117	4.394	0.96	0.026	9.081
E26934_1	1.956	0.325	8.706	0.626	0.045	4.631
E26964_1	0.295	0.126	7.143	0.685	0.039	36.058
E27173_1	0.223	0.033	5.685	0.761	0.032	24.958
E27247_1	0.782	0.33	5.023	0.489	0.018	5.575
E27247_3	1.949	0.553	2.836	1	0.015	1.496
E27247_7	2.619	0.655	10.319	0.433	0.039	3.45
E27341_1	1.792	0.439	48.363	0.333	0.169	36.406
E2738_1	1.561	0.819	4.683	0.829	0.028	5.175
E27433_3	0.83	0.131	14.815	0.502	0.069	19.171
E27461_1	0.278	0.014	>138	0.083	0.821	975.79
E27461_3	0.945	0.392	12.481	0.641	0.074	22.483
E27596_2	1.25	0.176	3.76	0.609	0.015	1.867
E27723_10	1.535	0.445	4.984	0.489	0.018	2.288
E27723_15	0.309	0.047	9.719	0.44	0.037	23.925
E27723_16	0.213	0.062	12.169	0.458	0.051	60.779
E27723_17	0.904	0.451	4.809	0.822	0.027	8.728
E27723_18	2.031	0.697	12.291	0.415	0.046	6.331
E27723_3	0.785	0.193	13.278	0.523	0.064	20.124
E27723_9	0.669	0.147	9.061	0.71	0.067	17.914
E27826_2	1.8	0.935	9.676	0.686	0.047	12.339
E28350_1	3.103	0.764	11.31	0.597	0.058	4.48
E28350_2	0.493	0.147	7.459	0.47	0.029	13.211
E28871_14	0.639	0.251	6.986	0.814	0.055	18.895
E2926_1	0.218	0.069	13.896	0.403	0.052	65.572
E29307_2	0.979	-0.003	97.729	0.181	0.443	118.329
E29468_1	1.993	0.427	10.403	0.579	0.053	5.853
E29469_3	0.707	0.113	9.447	0.604	0.049	13.898
E29567_12	1.254	0.276	12.239	0.602	0.056	11.212
E29567_9	1.712	0.486	4.954	0.809	0.029	3.334
E29615_1	1.876	0.335	7.225	0.467	0.027	2.743
E29615_2	2.584	0.476	36.746	0.377	0.12	16.811
E29615_3	2.721	0.979	29.251	0.406	0.098	15.746
E29750_1	1.398	0.436	10.511	0.432	0.04	7.214
E29792_1	1.522	0.606	12.79	0.411	0.048	9.689
E29792_2	2.105	0.213	6.416	0.479	0.022	2.017
E29931_1	0.906	0.213	10.046	0.461	0.033	8.913
E29931_3	0.32	0.088	14.693	0.486	0.089	58.082
E30064_1	0.454	0.19	9.816	0.439	0.037	24.129
E30210_1	0.192	0.067	8.764	0.564	0.041	55.18
E30210_9	0.256	0.061	6.656	0.708	0.036	29
E3038_1	0.387	0.066	22.448	0.382	0.066	52.198
E3185_4	0.404	0.103	7.423	0.465	0.027	14.617
E3185_6	0.23	0.059	10.753	0.571	0.054	55.562
E3185_7	2.445	0.447	4.559	0.593	0.019	1.317
E3215_1	6.073	1.173	6.185	0.958	0.045	1.392
E3215_10	0.285	0.053	34.223	0.386	0.111	140.888
E3215_3	0.877	0.282	3.974	1.31	0.037	7.944
E3215_4	0.421	0.214	5.272	0.88	0.025	20.579
E3215_6	0.288	0.091	10.82	0.569	0.054	48.565
E3301_1	0.387	0.129	4.796	0.706	0.025	13.871
E3305_1	1.247	0.461	10.746	0.571	0.054	12.069
E3427_1	1.3	0.324	20.678	0.365	0.067	15.807
E3440_1	1.18	0.185	25.771	0.422	0.091	24.055
E3552_1	1.134	0.686	5.65	0.763	0.032	10.554
E3612_1	0.338	0.077	5.797	0.67	0.03	17.244
E3612_2	0.488	0.128	5.967	0.664	0.031	12.962
E383_1	0.355	0.077	9.051	0.502	0.041	24.141
E4159_1	0.77	0.187	7.4	0.6	0.035	9.665
E4247_1	2.562	0.708	5.545	0.77	0.032	2.495
E4249_1	0.465	0.099	8.747	0.625	0.046	20.761
E4295_1	2.21	0.527	6.694	0.706	0.037	3.374
E4387_1	0.791	0.136	22.173	0.44	0.085	31.194
E4796_2	0.719	0.208	4.973	0.491	0.015	5.07
E4826_1	2.692	1.002	17.51	0.38	0.061	7.586
E49_1	1.447	0.234	3.111	1.898	0.035	4.025
E5006_15	0.236	0.038	8.494	0.511	0.036	30.032
E5006_5	2.689	0.482	12.69	0.412	0.048	3.978
E5027_2	0.316	0.102	4.672	0.59	0.02	12.73
E5141_1	0.542	0.107	7.491	0.464	0.028	10.221
E524_4	0.309	0.078	8.358	0.454	0.031	22.293
E5415_6	0.402	0.081	24.78	0.376	0.079	63.155
E5708_1	0.35	0.119	4.857	0.816	0.028	17.323
E6043_1	0.235	0.073	8.903	0.62	0.046	47.924
E6125_5	0.804	0.158	8.928	0.56	0.042	10.876
E6534_1	0.769	0.297	7.442	0.672	0.04	13.514
E679_1	2.025	0.848	8.645	0.451	0.032	4.573
E679_2	2.205	0.533	5.888	0.482	0.021	1.899
E679_5	1.86	0.466	7.233	0.467	0.027	3.038
E6820_1	0.902	0.178	4.626	0.834	0.027	5.239
E686_1	2.044	0.413	6.465	1.047	0.047	4.757
E70_3	2.684	1.113	13.023	0.615	0.07	8.367
E7132_1	0.662	0.265	8.094	0.518	0.034	14.074
E714_14	0.372	0.095	11.946	0.546	0.059	38.4
E714_9	0.244	0.098	4.287	0.493	0.015	13.679
E7279_2	8.756	1.396	5.931	0.99	0.044	0.897
E7279_3	1.286	0.394	8.619	0.451	0.032	6.009
E7418_1	0.861	0.194	11.068	0.66	0.063	16.842
E7539_1	0.545	0.247	4.488	0.845	0.027	12.307
E7745_1	3.396	0.764	14.011	0.548	0.071	5.132
E7861_3	4.475	0.462	2.997	1.944	0.033	1.109
E7871_1	2.112	1.382	3.383	0.944	0.02	3.598
E804_1	0.523	0.083	20.267	0.522	0.086	45.804
E8100_4	1.445	0.438	4.961	1.148	0.058	5.557
E8167_11	2.246	1.178	2.369	1.589	0.013	2.241
E8225_2	2.103	0.516	8.777	0.45	0.033	3.46
E8314_1	0.777	0.131	3.757	1.497	0.037	7.625
E8314_2	1.022	0.54	10.722	0.804	0.045	24.704
E84_1	2.819	0.388	9.666	0.598	0.05	3.482
E8484_1	2.988	1.022	11.092	0.563	0.055	4.998
E8492_1	0.659	0.2	2.555	1.553	0.018	5.839
E8769_2	1.996	0.711	5.606	0.766	0.032	3.645
E886_2	1.174	0.352	5.276	0.81	0.032	5.764
E8914_1	0.847	0.173	4.669	0.59	0.02	4.034
E8914_2	3.744	0.184	2.314	2.808	0.026	1.161
E9164_1	2.721	0.226	7.267	0.534	0.031	1.954
E9225_1	0.518	0.103	7.242	0.673	0.047	15.013
E9244_1	1.805	0.542	40.606	0.307	0.114	26.749
E9255_1	0.366	0.076	13.618	0.518	0.065	42.333
E9299_6	1.975	0.325	9.025	0.447	0.034	3.454
E9475_1	0.979	0.115	3.347	1.701	0.035	5.394
E9706_1	1.638	0.448	4.776	0.823	0.028	3.298
E9987_1	0.475	0.111	8.763	0.624	0.046	20.896
F10044_1	2.218	0.586	7.157	0.468	0.026	2.557
F10044_2	2.33	0.637	7.636	0.665	0.041	3.87
F10141_1	1.098	0.126	3.438	0.757	0.016	2.225
F1021_1	0.218	0.049	5.306	0.785	0.03	26.018
F1021_2	0.243	0.042	3.605	0.923	0.021	14.097
F1021_3	0.422	0.111	7.791	0.659	0.041	21.503
F1021_4	0.766	0.14	4.551	0.593	0.019	4.192
F10318_1	0.272	0.114	4.347	0.597	0.018	15.539
F10429_3	0.915	0.297	27.691	0.413	0.095	41.832
F10466_1	2.181	0.225	6.742	0.704	0.037	2.926
F10626_1	2.42	0.603	8.208	0.456	0.031	2.765
F10634_1	0.472	0.207	15.652	0.492	0.071	53.64
F10637_1	1.986	0.829	9.171	0.612	0.047	6.902
F10660_2	0.931	0.092	2.413	2.631	0.027	4.969
F10724_1	1.041	0.385	6.33	1.04	0.038	10.321
F10730_3	3.359	0.255	2.604	2.349	0.03	1.369
F10794_1	0.417	0.11	3.062	0.488	0.009	3.77
F10872_1	4.703	0.811	8.811	0.75	0.055	2.368
F10935_1	1.744	0.728	4.764	0.823	0.028	3.853
F10935_2	8.609	0.744	2.807	2.117	0.032	0.553
F10949_2	1.723	0.647	19.208	0.371	0.064	13.203
F10949_4	1.532	0.538	17.963	0.47	0.077	16.504
F10953_1	4.838	0.996	7.037	0.871	0.048	1.971
F11089_1	0.863	0.15	6.547	0.627	0.032	6.832
F11232_1	2.122	0.831	7.157	0.468	0.026	3.233
F11323_11	0.595	0.249	5.763	0.655	0.028	12.079
F11323_5	0.393	0.135	6.781	0.732	0.04	23.927
F11491_1	2.05	0.162	7.755	0.524	0.033	2.803
F11570_1	0.792	0.196	8.573	0.631	0.045	12.467
F11575_2	0.215	0.044	7.635	0.527	0.032	30.443
F11624_1	0.187	0.056	3.724	0.911	0.022	22.691
F11682_2	0.681	0.168	5.622	0.765	0.032	9.15
F11707_1	0.629	0.312	4.566	0.592	0.019	8.323
F11738_1	0.739	0.228	13.645	0.557	0.066	24.801
F11743_1	2.26	0.534	6.192	0.478	0.023	1.976
F11776_1	0.328	0.082	5.948	0.48	0.026	13.268
F11801_1	1.037	0.195	4.218	0.493	0.014	2.306
F11919_1	2.298	1.13	3.005	0.982	0.017	1.936
F11920_1	2.528	0.752	6.185	0.479	0.022	1.917
F12076_1	0.503	0.106	12.014	0.502	0.055	24.858
F12089_3	0.824	0.28	4.27	0.863	0.025	6.369
F12313_1	1.409	0.406	9.251	0.498	0.039	6.574
F12694_1	0.9	0.198	6.918	0.695	0.038	8.381
F12867_3	1.509	0.66	12.462	0.537	0.061	13.11
F13223_1	1.828	0.15	3.839	0.607	0.015	1.231
F13309_2	4.644	0.237	3.851	1.459	0.037	1.132
F13414_1	0.276	0.125	5.854	0.482	0.021	20.912
F13529_1	2.307	0.469	4.757	0.491	0.017	1.266
F13671_1	0.279	0.05	5.508	0.772	0.031	20.086
F13735_1	0.901	0.131	7.478	0.657	0.029	7.299
F13746_1	1.365	0.262	7.814	0.523	0.033	4.845
F13784_1	0.616	0.225	3.831	0.901	0.023	7.819
F13845_1	2.132	1.235	2.374	1.046	0.01	1.797
F13865_1	0.32	0.077	6.177	0.479	0.022	14.005
F13865_2	0.414	0.16	4.697	0.59	0.02	10.793
F1387_1	0.922	0.426	8.57	0.631	0.045	14.977
F13914_1	1.102	0.185	8.634	0.451	0.032	5.862
F14029_1	1.023	0.358	4.047	0.882	0.024	4.902
F14111_2	5.859	3.243	8.599	0.63	0.045	2.848
F14111_3	6.821	3.797	6.741	0.704	0.037	1.891
F14111_4	6.464	3.702	2.893	0.994	0.016	0.778
F14111_5	7.237	3.758	7.28	0.679	0.039	1.788
F14193_1	1.62	0.476	3.763	0.493	0.012	1.421
F14326_1	0.36	0.102	9.388	0.605	0.048	31.676
F14409_1	1.504	0.614	3.476	0.935	0.021	3.056
F14570_1	2.281	1.129	8.998	0.447	0.034	4.925
F14791_1	0.535	0.188	8.637	0.628	0.045	21.632
F14825_1	0.901	0.212	5.935	0.562	0.025	5.444
F14846_1	0.649	0.221	6.229	0.73	0.035	12.27
F14846_2	0.66	0.257	9.874	0.592	0.05	21.495
F15196_1	8.697	1.186	3.022	1.924	0.033	0.595
F15410_2	1.785	0.429	4.295	0.717	0.021	2.142
F15410_4	1.647	0.513	8.298	0.455	0.031	4.493
F15467_1	1.594	0.246	4.812	0.491	0.017	1.755
F15503_1	1.851	0.703	15.997	0.389	0.057	10.066
F15517_1	0.751	0.444	9.105	0.446	0.034	18.772
F15646_1	0.268	0.06	4.534	0.841	0.027	17.745
F15775_1	2.526	0.259	2.771	2.211	0.027	2.038
F16125_1	1.503	0.625	5.071	1.167	0.035	6.332
F16133_1	2.273	1.345	9.211	0.445	0.035	6.302
F16133_2	0.53	0.191	4.576	1.038	0.034	14.468
F16210_1	0.994	0.242	3.989	0.887	0.024	4.261
F16280_1	0.405	0.096	4.972	0.929	0.025	13.788
F16449_1	0.912	0.171	6.582	0.548	0.028	5.786
F16550_11	1.56	0.172	3.486	0.492	0.011	1.036
F16550_9	2.568	0.693	4.532	0.593	0.019	1.392
F16681_1	0.541	0.048	5.144	0.488	0.018	5.296
F16754_1	1.476	0.325	13.463	0.559	0.066	10.863
F16755_1	1.18	0.139	4.704	0.491	0.016	2.199
F16878_7	1.577	0.847	1.972	1.656	0.005	2.455
F16951_1	0.81	0.12	7.364	0.708	0.042	9.779
F16984_1	0.896	0.139	7.125	0.468	0.026	5.477
F17039_3	2.58	0.713	5.309	0.489	0.015	1.322
F17165_1	2.996	1.809	4.157	0.493	0.014	1.599
F17275_1	1.257	0.373	19.312	0.459	0.08	20.017
F17434_2	0.866	0.399	5.686	0.761	0.032	10.198
F17473_1	0.271	0.064	5.095	0.799	0.029	20.363
F17508_1	0.294	0.095	10.397	0.579	0.053	46.097
F17545_3	0.217	0.088	26.353	0.395	0.087	179.323
F17609_1	1.426	0.394	4.672	0.491	0.016	2.195
F1761_1	0.867	0.364	4.966	0.809	0.029	8.145
F17612_1	1.978	0.467	8.059	0.458	0.03	3.243
F17681_1	1.892	0.383	5.306	0.911	0.041	3.428
F17836_1	0.421	0.152	4.991	0.807	0.029	15.295
F17836_2	0.566	0.167	6.545	0.713	0.036	13.885
F17989_1	0.27	0.044	9.662	0.544	0.045	33.966
F17989_2	0.226	0.042	18.04	0.469	0.077	89.475
F18101_1	0.642	0.244	6.435	0.719	0.035	13.667
F18417_1	0.495	0.057	5.064	0.489	0.018	5.821
F18417_2	0.223	0.083	7.352	0.676	0.039	45.003
F1846_2	2.112	1.094	9.114	0.613	0.047	7.796
F18525_1	0.519	0.187	6.401	0.632	0.031	14.289
F18550_1	0.99	0.369	5.595	0.662	0.027	6.493
F18577_2	0.169	0.043	9.498	0.494	0.04	53.887
F18577_4	0.227	0.042	6.561	0.901	0.055	38.745
F19110_2	2.973	0.586	5.274	0.919	0.029	2.097
F19190_1	0.987	0.145	2.248	1.501	0.013	2.488
F19199_1	0.724	0.269	5.32	0.784	0.031	9.715
F19243_2	1.899	0.565	7.325	0.471	0.028	3.337
F19320_4	0.576	0.23	11.62	0.552	0.058	29.832
F19409_1	0.378	0.123	3.75	0.921	0.022	12.566
F19460_1	0.438	0.179	2.865	0.486	0.008	3.985
F19549_1	1.802	0.523	66.912	0.267	0.272	57.605
F19614_3	1.426	0.047	2.177	4.455	0.023	4.195
F19787_1	6.372	1.189	3.125	1.845	0.034	0.873
F19787_2	2.789	1.02	10.365	0.681	0.062	6.063
F19828_1	2.738	1.499	9.446	0.495	0.04	5.456
F19828_2	2.99	1.298	7.724	0.817	0.051	4.846
F19846_1	0.495	0.144	7.971	0.52	0.034	15.598
F20050_2	1.074	0.335	10.632	0.573	0.054	12.703
F20102_1	1.379	0.653	5.787	0.755	0.033	6.681
F20166_1	1.341	0.638	2.571	1.417	0.018	3.724
F20224_1	1.417	0.551	7.28	0.679	0.039	7.181
F20234_1	1.797	0.797	46.202	0.501	0.188	59.473
F20266_1	7.274	1.596	2.062	1.642	0.007	0.34
F20385_1	2.078	0.544	5.213	0.677	0.026	2.413
F20385_2	1.775	0.453	7.684	0.676	0.041	5.417
F20385_3	2.578	0.604	5.532	0.77	0.031	2.337
F20448_1	1.226	0.358	6.719	0.901	0.047	8.402
F20448_4	0.444	0.116	10.707	0.477	0.045	23.978
F20560_1	2.14	0.464	12.382	0.415	0.047	5.085
F20625_1	2.162	0.869	6.921	0.541	0.029	3.541
F20673_1	1.492	0.418	6.24	0.757	0.037	5.278
F20760_1	1.05	0.487	13.368	0.445	0.055	18.215
F20792_1	0.422	0.092	9.486	0.54	0.055	23.13
F20855_1	1.312	0.492	4.306	1.284	0.025	6.203
F20870_1	0.77	0.087	5.475	0.485	0.02	4.186
F20870_2	0.556	0.148	13.359	0.522	0.064	29.373
F20894_1	2.632	0.522	5.016	0.489	0.018	1.193
F20989_1	2.446	0.871	8.984	0.447	0.034	3.594
F21429_1	0.302	0.123	7.433	0.673	0.04	35.514
F21429_3	1.187	0.373	5.748	0.483	0.021	3.769
F21506_2	1.911	1.067	6.32	0.753	0.038	6.814
F21560_1	2.568	0.296	6.122	0.642	0.03	1.979
F21598_1	3.482	1.312	34.915	0.454	0.098	14.73
F21821_1	4.864	1.189	9.39	0.443	0.035	1.633
F21821_2	3.471	0.824	5.726	0.758	0.032	1.81
F21902_6	2.426	1.157	5.436	0.777	0.031	3.566
F21981_2	3.327	0.506	34.417	0.386	0.112	11.652
F22081_1	0.278	0.064	6.246	0.729	0.035	24.658
F22233_2	0.322	0.137	9.646	0.598	0.049	45.48
F22233_3	0.381	0.164	14.57	0.505	0.068	60.475
F2227_1	1.153	0.563	5.619	0.484	0.02	5.037
F22280_1	1.423	0.105	8.977	0.559	0.042	5.365
F22447_17	0.505	0.326	2.619	1.022	0.013	10.401
F22635_2	0.43	0.118	14.423	0.399	0.053	32.858
F22741_1	0.446	0.098	15.513	0.426	0.061	34.952
F22741_2	0.448	0.091	7.16	0.536	0.03	13.39
F22770_1	1.667	0.557	5.98	0.984	0.044	5.987
F22828_1	0.684	0.076	3.701	0.493	0.012	2.605
F22946_1	2.019	1.164	3.674	0.752	0.017	2.953
F23172_1	1.092	0.305	5	0.806	0.029	5.245
F23526_1	1.499	0.249	7.418	0.674	0.04	5.076
F23545_1	0.514	0.18	12.69	0.412	0.048	26.293
F23551_1	3.428	0.554	4.448	0.595	0.018	0.885
F23564_1	1.926	0.328	6.229	0.555	0.026	2.499
F23846_3	0.869	0.116	4.458	0.492	0.015	2.803
F23916_1	2.668	0.725	8.712	0.626	0.045	3.89
F24125_1	1.285	0.195	6.247	0.729	0.035	4.833
F24356_1	0.354	0.121	12.744	0.532	0.062	48.976
F24393_1	0.245	0.059	6.559	0.698	0.051	30.28
F24459_1	1.554	0.354	6.334	0.653	0.033	4.162
F24461_1	0.325	0.1	4.905	0.585	0.021	12.929
F24479_1	0.382	0.096	10.337	0.759	0.057	38.828
F24511_1	0.291	0.054	18.097	0.408	0.067	60.71
F2457_1	2.055	1.318	3.109	1.461	0.019	4.733
F24631_1	0.44	0.157	4.871	0.49	0.017	8.508
F24631_2	0.504	0.163	3.559	0.492	0.011	4.35
F24726_1	0.296	0.089	4.853	0.817	0.028	19.306
F24843_2	1.105	0.215	4.044	0.882	0.024	3.656
F24941_2	1.64	0.547	9.193	0.445	0.035	5.339
F25114_1	1.463	0.322	7.182	0.468	0.027	3.674
F2521_1	0.225	0.105	39.573	0.372	0.12	305.474
F25239_3	0.405	0.177	5.47	0.867	0.026	19.407
F2530_1	1.504	0.343	8.448	0.635	0.044	6.294
F25456_1	0.219	0.051	6.644	0.708	0.036	33.497
F25464_1	0.452	0.108	16.921	0.628	0.076	50.029
F25565_1	2.781	0.908	19.851	0.455	0.081	9.716
F2600_1	1.27	0.423	1.81	0.622	0.003	0.686
F26262_1	1.825	0.379	13.375	0.522	0.064	8.308
F26408_1	1.611	0.398	5.132	0.488	0.018	2.146
F26422_1	0.295	0.144	4.089	0.878	0.024	21.806
F26422_2	0.277	0.073	9.521	0.442	0.036	30.032
F2650_2	0.253	0.102	7.969	0.652	0.042	45.344
F26666_3	0.481	0.136	25.708	0.422	0.091	69.088
F26774_1	0.757	0.209	7.641	0.462	0.028	8.324
F26809_3	0.666	0.21	7.276	0.68	0.039	13.612
F27064_1	0.904	0.335	9.739	0.633	0.052	15.798
F27079_1	0.394	0.113	6.626	0.841	0.033	20.882
F27278_4	0.912	0.235	12.205	0.541	0.06	16.075
F27351_1	0.555	0.099	32.023	0.4	0.096	62.891
F27352_2	0.414	0.116	6.399	0.721	0.035	18.166
F27391_1	1.228	0.257	11.428	0.467	0.048	8.777
F27464_2	0.2	0.056	18.161	0.493	0.081	121.843
F27536_1	0.719	0.178	5.014	0.582	0.021	5.54
F27679_3	0.185	0.069	2.433	1.041	0.011	14.405
F27679_4	0.252	0.089	3.961	0.89	0.024	19.534
F27786_1	1.262	0.486	5.222	0.488	0.019	3.443
F28097_1	1.634	0.437	6.009	0.569	0.027	3.367
F28148_1	1.094	0.444	46.957	0.379	0.168	77.106
F28292_1	0.313	0.115	4.774	0.823	0.028	19.85
F28313_1	0.222	0.094	2.076	1.073	0.007	10.169
F28460_1	0.406	0.223	5.171	0.488	0.018	14.345
F28758_1	0.442	0.119	16.016	0.398	0.06	37.123
F28782_1	1.136	0.392	6.79	0.472	0.025	5.217
F28895_1	0.796	0.356	3.8	0.998	0.022	7.165
F28897_1	0.87	0.253	6.725	0.545	0.028	7.152
F28964_1	0.904	0.283	19.851	0.455	0.081	29.341
F29214_1	0.697	0.219	3.926	1.007	0.024	7.775
F29309_1	0.765	0.203	10.76	0.837	0.066	24.292
F29577_2	0.392	0.096	5.524	0.902	0.024	16.214
F29632_5	1.953	0.209	6.952	0.47	0.026	2.298
F29767_2	0.565	0.114	7.248	0.681	0.039	13.728
F29880_1	0.46	0.15	6.035	0.48	0.022	10.614
F30127_2	0.522	0.18	10.328	0.827	0.076	35.155
F3029_1	0.736	0.142	2.809	0.485	0.007	1.677
F30316_1	2.391	0.342	12.117	0.417	0.046	4.051
F30408_1	1.759	0.801	9.681	0.597	0.05	8.849
F30461_1	0.507	0.203	1.382	0.821	0.001	1.496
F30461_3	0.71	0.206	2.916	1.048	0.014	4.105
F30473_2	0.216	0.042	37.023	0.376	0.121	204.888
F30537_3	0.786	0.282	4.703	0.491	0.016	4.539
F30537_4	1.093	0.347	4.528	0.842	0.027	4.958
F30663_1	0.255	0.061	5.261	0.788	0.03	22.537
F30663_2	0.258	0.084	5.058	0.489	0.018	14.644
F3068_1	1.01	0.092	6.74	0.556	0.03	5.067
F30728_1	1.083	0.173	10.871	0.568	0.055	10.559
F30774_1	2.908	0.364	8.262	0.455	0.031	1.992
F30796_1	1.092	0.194	5.085	0.683	0.025	3.994
F3084_1	2.588	0.601	5.471	0.784	0.028	2.432
F30848_1	0.361	0.095	6.761	0.472	0.025	14.482
F30864_2	0.355	0.101	9.708	0.44	0.037	24.664
F30970_2	0.627	0.129	8.517	0.57	0.04	13.349
F310_1	1.757	0.368	2.897	1.339	0.018	2.178
F31008_1	1.116	0.287	4.566	0.492	0.016	2.64
F31053_2	0.271	0.063	6.395	0.628	0.037	23.103
F31855_1	1.037	0.574	4.975	0.829	0.03	9.602
F31971_1	3.571	0.451	8.761	0.45	0.033	1.756
F32050_1	0.65	0.194	4.461	0.865	0.027	8.617
F32053_1	0.974	0.286	5.448	1.144	0.039	9.585
F32122_1	1.097	0.281	12.474	0.414	0.047	10.547
F32129_1	0.386	0.054	8.109	0.647	0.043	21.063
F32132_1	2.751	0.988	4.105	1.296	0.028	2.565
F32316_2	4.339	1.326	13.807	0.403	0.051	3.228
F32325_1	0.757	0.091	2.981	1.957	0.033	6.67
F32394_1	1.976	0.435	9.422	0.443	0.036	3.912
F32494_1	1.647	0.643	4.553	0.84	0.027	3.709
F3277_1	0.964	0.184	8.332	0.639	0.044	9.232
F32870_1	1.987	0.304	8.689	0.627	0.045	4.478
F32922_1	1.552	0.531	6.502	0.629	0.031	4.734
F3302_4	2.161	1.041	3.553	0.928	0.021	2.494
F33056_1	0.618	0.114	5.669	0.568	0.024	6.995
F33406_1	0.361	0.084	9.523	0.602	0.049	29.966
F33441_1	3.443	0.881	3.541	1.596	0.036	1.866
F33526_1	2.527	0.338	2.697	0.483	0.007	0.424
F33612_1	2.086	0.43	4.412	0.492	0.015	1.256
F33628_1	0.346	0.081	4.596	0.836	0.027	14.189
F33675_1	0.903	0.263	4.355	1.068	0.032	7.309
F33791_2	0.584	0.287	5.756	1.112	0.04	23.257
F33897_1	1.261	0.627	2.608	1.545	0.018	4.401
F3410_1	1.111	0.258	3.108	0.772	0.014	2.201
F34109_1	2.353	0.639	7.764	0.693	0.044	4.154
F34425_1	1.364	0.547	5.22	0.965	0.038	6.804
F34582_1	2.247	0.655	6.845	0.699	0.037	3.654
F34704_1	2.029	0.771	7.127	0.686	0.039	4.833
F3492_1	0.358	0.095	11.334	0.558	0.056	38.2
F35105_1	0.206	0.02	36.144	0.415	0.129	205.347
F35105_2	0.748	0.206	4.347	1.245	0.04	8.955
F35197_1	0.902	0.086	3.676	0.746	0.018	2.904
F35453_1	2.708	1.511	5.976	0.922	0.032	5.814
F35531_1	2.279	1.226	7.924	0.521	0.033	5.167
F35570_2	9.089	1.884	6.617	0.709	0.044	0.791
F357_2	0.307	0.058	7.345	0.677	0.039	25.245
F35756_14	2.808	0.646	6.473	0.475	0.024	1.68
F35756_2	2.394	0.493	18.544	0.375	0.063	7.188
F35756_5	0.488	0.128	10.557	0.575	0.053	25.844
F35774_1	3.245	1.237	14.169	0.401	0.052	4.995
F35860_1	0.361	0.088	4.287	0.861	0.026	12.743
F36083_1	1.488	0.265	7.294	0.603	0.035	4.533
F36098_1	0.895	0.166	5.059	1.184	0.035	8.289
F36120_1	2.724	1.142	1.963	1.084	0.004	0.756
F36356_2	1.37	0.679	10.309	0.632	0.057	14.277
F36356_4	1.59	0.514	7.576	0.463	0.028	4.191
F36356_6	1.843	0.258	4.369	0.597	0.018	1.565
F36374_1	0.497	0.201	8.084	0.648	0.043	23.525
F36380_5	2.057	0.274	8.303	0.64	0.044	4.025
F36383_1	0.342	0.15	7.327	0.677	0.039	32.647
F36637_1	0.59	0.184	4.175	0.957	0.02	7.956
F3664_1	2.746	0.456	13.474	0.52	0.064	5.289
F36648_1	1.219	0.286	4.841	1.172	0.041	6.125
F3666_3	1.594	0.271	3.268	1.805	0.033	3.786
F36721_2	1.487	0.587	14.504	0.398	0.053	11.461
F36721_5	0.967	0.394	7.038	0.69	0.038	10.466
F36767_1	0.47	0.16	17.878	0.633	0.064	63.655
F36803_1	1.349	0.196	2.802	2.179	0.028	4.028
F36958_1	4.189	0.65	7.459	0.672	0.04	1.805
F37098_2	0.291	0.066	7.838	0.657	0.042	29.952
F37292_1	0.367	0.096	5.774	0.563	0.029	13.527
F37362_1	1.169	0.22	7.178	0.536	0.03	5.055
F37487_1	0.334	0.115	4.3	0.86	0.026	16.002
F37536_1	1.617	0.15	2.244	3.009	0.02	2.92
F37850_1	0.435	0.099	6.833	0.699	0.037	17.249
F38025_1	1.484	0.15	4.419	0.492	0.015	1.562
F38306_1	1.105	0.129	12.084	0.417	0.046	8.467
F38531_2	2.444	0.367	4.977	1.146	0.058	2.702
F38618_1	1.425	0.478	12.227	0.541	0.06	11.518
F38658_1	0.824	0.097	4.286	0.598	0.018	3.321
F38658_2	0.685	0.107	4.84	0.49	0.017	4.133
F38861_1	1.813	0.275	6.484	0.475	0.024	2.367
F39050_1	1.214	0.349	16.15	0.714	0.092	24.39
F39079_1	1.09	0.253	12.315	0.527	0.056	12.459
F39274_2	0.324	0.126	12.293	0.54	0.06	55.313
F39343_3	0.677	0.186	4.358	0.855	0.026	7.213
F39414_1	0.887	0.278	14.143	0.595	0.073	23.397
F39428_1	1.768	0.858	2.118	0.621	0.003	0.842
F39459_1	0.683	0.146	2.401	1.047	0.009	3.146
F39840_1	1.635	0.397	10.738	0.429	0.041	5.759
F39877_1	1.914	0.162	3.251	0.49	0.01	0.731
F39902_1	0.414	0.07	12.218	0.416	0.046	24.406
F40116_1	0.763	0.393	3.165	0.964	0.021	6.567
F40451_2	0.253	0.121	17.845	0.47	0.077	123.461
F40493_1	1.418	0.347	6.106	0.479	0.022	3.124
F40499_1	4.364	1.401	3.817	1.473	0.037	1.677
F40572_9	0.683	0.227	7.087	0.469	0.026	9.031
F40797_1	0.575	0.223	7.595	0.666	0.041	18.519
F41021_1	2.874	0.464	7.48	0.464	0.028	1.839
F41361_1	0.634	0.161	6.028	0.48	0.022	6.946
F41385_1	1.511	0.292	5.643	0.484	0.02	2.452
F41385_2	0.6	0.179	4.771	0.69	0.033	8.071
F41728_1	1.36	0.273	9.49	0.603	0.049	7.636
F41817_1	1.548	0.574	4.725	0.826	0.028	3.985
F41828_1	1.665	0.887	10.977	0.566	0.055	12.488
F41917_2	1.369	0.75	6.899	0.47	0.03	6.512
F42062_1	0.523	0.177	14.394	0.507	0.067	37.503
F42069_1	1.845	0.462	11.882	0.547	0.059	7.653
F42069_4	0.501	0.228	5.909	1.079	0.037	23.276
F42072_1	1.723	0.388	6.933	0.695	0.038	4.418
F42112_4	0.734	0.276	6.276	0.554	0.027	8.813
F42117_4	1.318	0.356	3.814	1.324	0.038	4.465
F4218_1	1.29	0.15	5.886	0.651	0.029	3.762
F42308_1	1.199	0.33	9.443	0.604	0.049	9.503
F42543_3	0.669	0.217	12.595	0.534	0.061	24.943
F42552_1	1.745	0.4	5.846	0.482	0.021	2.337
F42564_1	0.668	0.091	5.62	0.852	0.031	8
F42570_2	0.565	0.128	3.963	0.889	0.024	7.267
F42602_1	0.694	0.201	4.52	0.492	0.016	4.383
F42703_3	3.165	0.418	11.529	0.422	0.044	2.839
F42703_4	0.949	0.105	3.663	0.493	0.012	1.845
F4271_1	1.333	0.278	6.25	0.481	0.024	3.424
F42768_1	1.063	0.333	8.463	0.453	0.032	7.176
F42803_1	0.655	0.147	7.17	0.468	0.026	8.231
F42803_3	0.585	0.164	8.842	0.658	0.049	19.324
F42892_1	1.381	0.174	8.586	0.452	0.032	4.419
F42937_1	0.943	0.245	18.993	0.461	0.079	24.921
F43059_2	0.362	0.138	6.67	0.546	0.028	19.499
F43064_1	2.518	0.272	6.296	0.477	0.023	1.555
F43064_2	0.334	0.04	11.493	0.735	0.075	40.608
F43397_1	0.268	0.073	5.091	0.8	0.029	21.582
F43438_1	1.371	0.234	8.073	0.648	0.043	6.123
F43617_1	1.25	0.178	6.863	0.698	0.037	5.44
F4380_1	3.749	1.038	17.165	0.42	0.066	5.499
F43935_4	0.619	0.125	6.761	0.703	0.037	11.61
F4422_3	2.446	0.588	4.756	0.491	0.017	1.252
F4425_1	0.633	0.276	10.187	0.584	0.052	25.046
F4481_1	0.665	0.132	10.427	0.578	0.053	17.23
F44837_3	2.835	0.793	22.481	0.599	0.09	11.835
F4495_1	0.245	0.063	6.871	0.698	0.037	32.096
F4501_1	1.095	0.248	5.072	0.683	0.025	4.224
F45048_1	0.561	0.168	5.244	0.789	0.03	11.09
F45048_2	0.332	0.083	16.614	0.482	0.074	60.735
F45048_3	0.367	0.1	12.296	0.54	0.06	41.005
F45228_1	2.201	0.998	7.424	0.673	0.04	5.284
F45236_1	3.203	1.003	4.586	0.492	0.016	1.001
F4524_3	0.78	0.207	7.52	0.597	0.036	10.028
F45252_1	3.168	2.196	1.138	1.122	0.001	0.436
F45253_1	1.471	0.267	5.635	0.484	0.02	2.476
F45296_2	0.51	0.139	14.525	0.544	0.069	36.456
F45342_1	0.414	0.159	9.47	0.603	0.049	32.404
F45342_2	0.37	0.157	7.74	0.66	0.041	31.213
F45354_1	2.692	0.62	7.084	0.469	0.026	1.985
F45387_1	0.914	0.154	4.199	0.493	0.014	2.534
F4541_1	0.428	0.066	9.168	0.612	0.047	22.105
F45432_1	1.869	0.113	3.727	0.609	0.015	1.127
F45512_1	1.136	0.333	6.238	0.478	0.023	4.293
F45524_1	4.007	0.467	2.469	0.479	0.005	0.223
F45556_3	0.564	0.106	7.947	0.585	0.038	13.374
F4565_1	0.955	0.425	5.86	0.482	0.021	5.942
F45683_2	2.028	0.668	7.981	0.459	0.03	3.557
F46067_1	2.469	1.13	6.529	0.714	0.036	4.125
F46067_3	1.927	0.81	14.457	0.435	0.058	10.039
F46067_4	1.989	0.858	4.242	0.865	0.025	3.039
F46181_1	4.157	0.497	4.841	0.49	0.017	0.653
F46183_2	1.064	0.124	2.755	3.085	0.037	6.358
F46267_2	0.371	0.151	5.471	0.774	0.031	20.68
F46301_17	3.106	0.295	5.885	0.482	0.021	1.129
F46320_2	0.39	0.071	5.425	0.573	0.023	10.437
F46381_1	2.449	0.749	22.887	0.436	0.086	12.423
F46513_1	0.836	0.286	18.207	0.467	0.077	30.216
F4658_1	1.487	0.345	6.338	0.477	0.023	3.086
F46705_1	4.582	2.722	25.312	0.424	0.091	12.62
F4675_1	2.05	0.934	2.716	0.483	0.007	0.842
F46816_1	3.484	0.908	7.471	0.464	0.028	1.717
F4688_1	1.506	0.74	2.591	0.481	0.005	1.163
F47025_1	0.7	0.192	11.061	0.564	0.055	19.288
F47068_6	0.637	0.163	5.216	0.677	0.026	7.808
F47145_2	1.983	0.3	4.928	0.832	0.03	2.613
F47160_1	0.802	0.26	3.374	0.955	0.018	5.151
F4732_2	0.193	0.054	9.696	0.597	0.05	61.139
F47563_1	0.388	0.121	21.631	0.443	0.084	74.603
F47790_1	0.526	0.228	12.244	0.565	0.078	38.767
F47864_1	0.433	0.084	9.644	0.492	0.041	19.857
F47864_3	3.333	0.876	5.882	0.563	0.025	1.508
F48130_2	0.882	0.386	2.567	1.542	0.026	5.554
F48138_1	1.026	0.605	9.992	0.627	0.053	21.907
F48181_1	3.237	1.065	6.855	0.471	0.025	1.811
F48181_2	2.506	0.644	11.468	0.423	0.043	4.16
F48197_1	0.939	0.133	20.098	0.367	0.066	18.541
F48253_5	0.868	0.269	18.34	0.542	0.155	33.527
F48363_3	1.794	0.638	5.188	1.249	0.035	6.493
F48395_1	0.292	0.064	4.606	0.835	0.027	16.48
F48424_2	1.464	0.426	7.112	0.609	0.034	5.181
F48424_3	1.959	0.491	4.963	0.584	0.021	2.012
F48433_1	0.405	0.125	4.367	0.855	0.026	12.66
F48446_1	1.061	0.276	8.049	0.649	0.043	8.836
F48446_2	0.382	0.206	4.891	0.814	0.029	22.88
F48446_5	3.587	1.859	1.621	1.105	0.003	0.484
F48446_9	1.481	0.554	9.784	0.595	0.05	9.251
F48515_1	1.346	0.309	5.931	0.481	0.021	3.093
F48839_1	0.41	0.083	4.952	0.584	0.021	9.011
F49071_1	1.432	0.689	2.205	1.062	0.009	1.93
F49178_1	3.065	1.087	1.947	1.588	0.007	0.873
F49328_1	0.305	0.111	17.806	0.471	0.077	83.978
F4934_1	1.173	0.203	4.201	0.6	0.017	2.421
F49439_1	1.617	0.286	5.281	0.576	0.022	2.414
F49538_1	2.386	0.487	9.06	0.737	0.056	4.979
F49582_1	1.008	0.229	6.807	0.472	0.025	5.001
F49644_2	0.554	0.02	74.817	0.261	0.42	191.876
F49644_4	0.43	0.1	9.553	0.546	0.045	23.003
F49644_5	0.257	0.063	4.817	0.819	0.028	20.372
F49665_1	0.332	0.119	6.123	0.736	0.034	24.24
F49857_1	0.952	0.406	5.603	0.766	0.032	8.558
F49959_1	0.661	0.234	2.415	1.042	0.011	3.873
F49959_2	0.328	0.078	6.557	0.548	0.028	17.085
F50551_1	1.506	0.17	2.815	1.002	0.015	1.549
F50580_1	0.779	0.052	2.033	0.623	0.004	1.001
F50872_1	3.229	0.965	2.55	1.556	0.017	1.191
F51106_1	0.343	0.073	6.815	0.7	0.037	21.448
F51170_1	1.877	0.348	5.759	0.483	0.021	2.012
F51234_1	1.599	0.295	3.145	0.489	0.009	0.929
F51234_2	1.41	0.305	3.644	0.493	0.012	1.397
F5128_8	0.214	0.063	5.611	0.569	0.024	23.109
F51438_1	1.474	0.954	1.019	1.123	0	0.656
F51552_2	1.463	0.431	6.932	0.47	0.025	3.869
F51628_1	0.42	0.137	3.721	1.356	0.029	15.411
F51805_1	0.449	0.111	12.441	0.414	0.047	25.378
F51945_2	1.237	0.299	5.546	0.77	0.032	4.936
F51945_3	3.336	1.174	3.396	0.943	0.02	1.223
F52051_1	1.173	0.475	12.831	0.589	0.058	16.554
F5206_9	0.291	0.066	8.96	0.618	0.047	34.707
F52084_1	1.165	0.396	4.283	0.862	0.026	4.514
F52120_1	0.638	0.151	7.393	0.464	0.031	9.054
F52206_4	1.261	0.207	5.638	0.486	0.021	2.977
F52401_1	0.28	0.064	7.072	0.774	0.043	31.429
F5252_1	1.458	0.362	3.618	0.493	0.012	1.393
F5253_1	0.649	0.207	9.511	0.494	0.04	15.445
F52797_1	2.092	0.382	16.657	0.481	0.074	8.861
F52907_2	1.017	0.176	24.095	0.43	0.088	26.518
F52917_1	0.491	0.1	8.556	0.667	0.048	20.124
F53081_2	1.364	0.788	2.667	1.017	0.014	3.329
F5310_2	1.596	0.634	3.323	0.617	0.012	1.831
F53320_1	0.45	0.096	19.931	0.454	0.081	51.746
F53383_11	0.526	0.161	31.27	0.398	0.103	80.89
F53383_7	1.522	0.331	8.778	0.45	0.033	4.611
F53446_1	0.965	0.308	4.529	0.707	0.022	4.724
F53446_2	1.562	0.507	3.16	0.489	0.008	1.214
F53451_1	0.699	0.2	11.156	0.658	0.063	22.674
F53749_1	0.402	0.098	8.347	0.513	0.035	19.078
F53854_2	1.097	0.335	7.419	0.673	0.04	8.331
F53897_1	1.101	0.277	8.637	0.628	0.045	9.089
F53897_2	0.301	0.084	6.856	0.698	0.037	26.84
F53971_1	0.564	0.182	9.348	0.607	0.048	21.391
F54003_1	1.513	0.247	10.911	0.567	0.055	7.619
F54011_1	2.234	0.959	3.755	0.609	0.015	1.568
F54088_1	1.263	0.257	3.227	0.49	0.01	1.259
F54091_1	1.822	0.243	8.294	0.455	0.031	3.226
F54097_1	2.554	0.781	3.696	0.493	0.012	0.891
F5429_1	7.543	5.442	1.115	1.122	0	0.194
F54317_1	1.646	0.745	11.516	0.554	0.057	11.352
F54372_1	2.38	0.558	14.394	0.507	0.067	7.13
F54683_1	2.362	0.711	3.036	0.488	0.009	0.692
F54854_1	1.951	0.362	5.292	0.576	0.022	2.029
F54854_2	1.658	0.16	6.367	0.477	0.023	2.368
F54899_1	0.681	0.206	10.191	0.484	0.043	15.626
F55001_5	1.989	0.61	4.557	0.492	0.016	1.582
F55001_6	0.257	0.077	8.273	0.641	0.044	39.725
F55130_1	2.583	0.829	7.204	0.467	0.027	2.401
F55215_1	0.355	0.104	6.886	0.697	0.037	23.283
F55601_1	0.395	0.102	4.985	0.583	0.021	10.14
F55716_1	0.996	0.124	1.829	1.109	0.004	1.201
F55716_2	2.277	0.464	2.387	0.467	0.003	0.391
F55928_2	1.236	0.195	5.518	0.485	0.02	2.779
F56229_2	0.431	0.188	4.151	1.097	0.031	18.337
F56229_4	0.222	0.048	36.77	0.366	0.174	218.791
F56775_5	0.572	0.088	8.967	0.448	0.034	11.657
F56837_1	0.262	0.093	5.809	0.754	0.033	28.766
F57034_1	3.904	2.015	4.016	0.885	0.024	1.708
F57064_1	0.484	0.064	6.669	0.623	0.032	11.876
F57064_2	1.639	0.148	9.806	0.594	0.05	5.765
F57076_1	0.529	0.222	6.167	0.479	0.022	11.054
F57388_1	0.661	0.143	4.711	0.918	0.023	7.18
F57388_2	0.459	0.216	4.887	0.585	0.021	11.899
F57661_1	2.559	1.155	5.895	0.748	0.033	3.521
F5774_1	0.482	0.116	5.592	0.662	0.027	11.015
F57777_1	2.427	1.355	5.368	0.486	0.019	2.594
F57777_2	0.35	0.108	5.202	0.792	0.03	17.79
F57843_1	1.712	0.688	4.235	1.279	0.028	4.554
F57982_1	0.533	0.158	3.904	0.895	0.023	8.335
F58335_1	0.436	0.089	4.904	0.813	0.029	11.663
F5836_1	1.262	0.08	10.783	0.429	0.041	6.067
F58487_1	1.012	0.11	2.441	1.455	0.014	2.696
F58851_1	1.025	0.256	6.093	0.765	0.036	7.196
F58910_1	0.949	0.188	5.363	0.825	0.041	7.089
F58910_2	0.707	0.198	4.358	0.714	0.022	5.808
F59084_1	0.312	0.152	7.174	0.684	0.039	38.167
F5910_2	0.188	0.072	49.774	0.328	0.177	442.378
F59139_1	4.175	2.402	17.807	0.471	0.077	9.163
F59139_2	5.169	3.058	4.801	0.821	0.028	1.87
F59139_4	3.235	1.402	6.494	0.712	0.043	3.035
F59165_1	0.224	0.055	10.64	0.525	0.049	50.84
F59197_1	1.413	0.15	3.386	0.615	0.013	1.359
F59212_1	2.205	0.371	5.204	0.578	0.022	1.718
F59325_1	0.802	0.169	3.946	1.329	0.025	7.303
F59453_1	1.352	0.126	2.244	2.95	0.025	3.353
F5951_1	1.84	0.381	5.112	0.488	0.018	1.775
F59967_3	0.784	0.123	6.046	0.74	0.034	7.69
F60188_2	1.197	0.324	6.18	0.556	0.026	4.532
F6022_1	0.215	0.091	3.15	0.77	0.014	15.47
F6061_1	2.16	0.808	79.815	0.257	0.36	71.123
F6077_1	0.394	0.083	7.636	0.462	0.028	14.661
F60886_1	3.758	0.565	7.165	0.468	0.026	1.308
F61052_1	1.517	1.036	5.442	1.141	0.041	13.745
F61115_1	0.478	0.144	16.937	0.479	0.075	46.318
F61158_1	1.894	0.219	2.916	2.013	0.032	2.631
F61293_1	2.301	0.29	7.878	0.46	0.029	2.364
F61469_1	1.471	0.538	3.173	1.036	0.02	2.717
F61691_1	2.299	0.878	15.489	0.392	0.056	7.838
F61856_1	1.386	0.448	2.623	1.071	0.012	2.042
F61881_1	0.444	0.119	5.688	0.92	0.04	18.538
F62141_1	2.279	0.347	4.274	0.493	0.015	1.025
F62233_2	1.711	0.492	4.898	1.2	0.037	4.834
F62285_1	1.201	0.147	33.112	0.421	0.106	30.037
F62329_2	2.537	0.853	4.799	1.22	0.029	3.399
F62396_2	3.221	0.965	5.202	0.578	0.022	1.395
F62610_1	2.695	0.538	5.845	0.652	0.029	1.971
F62610_13	1.028	0.115	5.048	0.684	0.025	3.896
F62610_2	0.913	0.202	4.442	0.595	0.018	3.571
F62610_5	4.618	2.537	12.24	0.416	0.046	4.036
F6265_1	3.564	0.675	8.75	0.458	0.034	1.933
F62827_1	1.623	0.654	5.021	0.826	0.031	4.631
F62846_1	4.5	0.721	12.296	0.415	0.046	2.235
F62877_1	0.365	0.057	5.637	0.764	0.032	15.266
F63057_1	1.113	0.312	7.976	0.459	0.03	6.035
F63161_1	0.501	0.162	12.004	0.46	0.05	26.687
F63188_2	2.255	0.827	11.013	0.565	0.055	6.825
F63188_3	2.165	0.665	11.633	0.552	0.058	6.89
F63326_1	1.318	0.698	23.237	0.425	0.073	30.338
F6335_1	0.631	0.181	11.121	0.563	0.056	21.873
F63380_2	0.988	0.508	5.947	1.1	0.036	14.769
F63399_1	6.799	4.845	11.521	0.896	0.058	6.623
F63433_1	1.609	0.506	4.955	1.202	0.029	5.333
F63632_3	0.187	0.043	11.153	0.562	0.056	68.692
F63677_2	1.502	0.319	9.283	0.498	0.039	5.598
F63812_1	0.888	0.087	21.549	0.361	0.068	20.147
F63949_1	4.022	0.989	28.505	0.541	0.103	10.136
F64125_1	1.447	0.26	5.072	0.581	0.021	2.565
F64125_2	0.909	0.179	9.593	0.6	0.049	11.508
F64192_2	1.656	0.317	5.668	0.484	0.02	2.246
F64224_1	3.906	0.985	8.877	0.449	0.033	1.908
F64345_2	0.397	0.103	3.815	0.74	0.019	8.477
F64347_1	0.882	0.25	8.284	0.64	0.044	11.322
F64347_2	1.01	0.527	4.78	0.822	0.028	8.136
F6440_1	1.936	0.451	4.815	1.21	0.036	3.895
F6440_2	2.458	0.814	4.998	0.489	0.018	1.524
F64549_1	1.153	0.173	4.412	0.492	0.015	2.12
F64732_1	1.989	1.048	4.049	0.493	0.014	1.938
F64735_1	1.468	0.23	7.183	0.684	0.039	4.953
F64735_2	1.157	0.206	9.561	0.601	0.049	8.795
F64738_1	1.405	0.325	10.888	0.568	0.055	8.918
F64738_4	0.93	0.19	11.934	0.546	0.059	14.369
F64738_5	0.77	0.123	6.69	0.557	0.03	7.123
F64788_1	0.998	0.384	15.257	0.591	0.065	25.43
F64903_1	2.387	0.975	7.973	0.652	0.042	4.861
F65043_1	5.278	1.089	5.527	1.048	0.043	1.495
F65043_3	2.564	0.997	3.403	0.491	0.01	0.929
F65167_1	0.937	0.386	2.587	1.03	0.011	3.459
F65493_3	1.835	0.375	10.58	0.575	0.053	6.393
F65658_4	1.044	0.201	5.755	0.656	0.028	4.951
F65698_1	3.128	0.497	12.712	0.532	0.062	4.325
F65819_1	0.438	0.204	5.189	0.793	0.03	18.395
F66030_3	1.498	0.456	3.326	0.959	0.018	2.627
F66450_1	0.388	0.147	6.002	0.742	0.034	20.872
F66665_1	2.506	1.017	9.542	0.441	0.036	4.116
F66893_1	2.82	1.571	1.849	1.091	0.005	0.851
F67106_1	1.603	0.862	2.934	0.779	0.013	2.328
F67106_2	0.652	0.141	6.936	0.695	0.038	11.536
F67281_1	1.727	0.27	8.174	0.456	0.031	3.43
F67294_1	0.71	0.329	2.442	1.575	0.015	6.652
F67443_1	0.209	0.065	13.024	0.512	0.08	82.096
F67535_8	0.675	0.203	3.394	1.224	0.028	7.719
F67629_1	3.917	1.994	8.24	0.642	0.043	3.702
F67639_2	0.433	0.107	2.348	0.802	0.008	3.711
F67648_2	3.697	2.271	1.529	1.709	0.003	0.808
F67796_1	0.957	0.248	8.861	0.621	0.046	10.862
F67874_1	0.277	0.105	1.44	1.113	0.002	3.883
F67973_1	0.665	0.181	8.502	0.57	0.04	13.711
F68156_1	0.369	0.188	5.793	0.755	0.033	26.808
F68157_1	1.781	0.128	2.967	0.62	0.01	0.845
F68282_1	3.056	0.956	50.32	0.326	0.179	24.628
F68446_2	0.306	0.099	15.823	0.49	0.072	69.128
F68459_1	0.625	0.222	3.121	0.971	0.018	5.891
F68474_2	0.525	0.125	17.932	0.47	0.077	40.922
F6858_1	2.102	0.632	9.704	0.597	0.05	5.782
F68634_3	2.552	0.815	1.944	0.467	0.003	0.288
F68670_1	0.455	0.144	28.768	0.408	0.097	86.696
F68714_2	3.053	0.67	18.861	0.462	0.079	7.242
F68864_1	1.445	0.41	2.906	0.999	0.014	2.194
F68934_2	0.297	0.128	7.258	0.68	0.039	36.766
F69158_1	0.295	0.043	37.756	0.401	0.12	145.866
F69171_1	2.461	0.382	12.327	0.539	0.06	5.293
F69174_1	2.675	1.171	9.415	0.443	0.035	4.005
F692_1	1.855	0.384	8.009	0.639	0.033	4.068
F69212_1	0.32	0.112	10.201	0.584	0.052	43.074
F69212_2	0.292	0.115	5.493	0.889	0.043	30.253
F69576_1	1.198	0.395	6.601	0.474	0.024	4.648
F69670_1	2.044	0.593	7.307	0.678	0.039	4.306
F69725_1	0.492	0.194	8.528	0.632	0.045	24.785
F69867_2	1.184	0.498	4.253	0.719	0.021	4.185
F69951_1	2.167	0.528	22.835	0.436	0.086	12.854
F69951_2	2.356	0.712	6.266	0.728	0.035	3.216
F70068_1	2.669	0.769	10.301	0.482	0.043	3.96
F70095_1	1.846	0.409	4.758	0.824	0.028	2.72
F70278_2	1.215	0.259	11.725	0.55	0.058	10.908
F70599_1	0.816	0.232	6.027	0.741	0.034	8.668
F70676_1	0.333	0.045	5.322	0.784	0.031	15.345
F70676_3	0.531	0.221	5.173	0.794	0.03	13.822
F70761_1	1.397	0.401	5.729	0.483	0.021	3.066
F70772_1	0.581	0.212	4.397	0.96	0.026	10.138
F70835_1	0.636	0.197	5.842	0.564	0.025	8.369
F71022_1	0.475	0.1	3.363	0.946	0.02	6.98
F71033_2	0.557	0.157	7.114	0.687	0.038	15.191
F71033_3	0.436	0.106	12.69	0.533	0.062	34.331
F71039_2	2.599	0.836	7.652	0.664	0.041	3.723
F71039_5	3.319	0.167	15.064	0.499	0.069	4.324
F71096_1	1.176	0.306	8.669	0.627	0.045	8.642
F71130_3	1.328	0.295	6.984	0.47	0.026	3.904
F71130_4	0.379	0.055	6.046	0.74	0.034	15.668
F71176_2	0.493	0.187	12.053	0.544	0.059	35.105
F71176_5	0.305	0.127	7.995	0.651	0.042	38.646
F71182_1	1.368	0.541	12.58	0.535	0.061	13.592
F71182_3	1.566	0.665	7.177	0.684	0.039	6.794
F71224_1	1.033	0.279	4.708	0.828	0.028	5.127
F71239_1	1.442	0.536	6.043	0.74	0.034	5.612
F713_1	0.505	0.11	4.82	0.819	0.028	10.032
F71520_1	1.581	0.525	3.014	0.982	0.017	2.149
F71594_1	2.205	0.651	9.072	0.615	0.047	5.084
F71665_1	1.153	0.311	6.075	0.738	0.034	6.067
F71755_1	1.814	0.685	4.309	0.86	0.026	3.1
F71853_2	0.503	0.092	2.977	0.487	0.007	2.805
F71883_1	0.294	0.109	16.425	0.482	0.068	76.168
F71933_1	4.357	1.972	4.11	0.876	0.025	1.39
F720_1	0.614	0.282	4.584	0.492	0.016	6.638
F720_2	0.608	0.204	6.448	0.718	0.036	13.48
F72257_2	1.828	1.054	3.443	0.938	0.02	3.474
F7227_2	0.76	0.156	17.505	0.612	0.116	34.928
F72410_2	1.985	0.681	13.21	0.524	0.064	9.091
F7288_1	1.702	0.576	14.294	0.509	0.067	11.455
F7374_1	1.19	0.409	7.464	0.672	0.04	8.188
F7374_2	2.972	0.348	3.039	1.966	0.03	1.84
F739_1	0.723	0.136	43.886	0.35	0.148	74.468
F740_1	0.469	0.069	7.907	0.586	0.038	15.252
F7508_2	1.061	0.21	8.909	0.62	0.046	9.101
F7632_1	0.484	0.108	5.494	0.773	0.031	12.171
F7632_3	0.52	0.14	7.106	0.687	0.038	15.973
F7809_2	0.753	0.254	3.908	0.894	0.023	6.274
F7809_6	2.117	0.761	9.12	0.65	0.05	6.199
F7828_1	0.602	0.239	5.099	0.799	0.03	11.609
F7915_1	1	0.507	5.798	0.754	0.033	9.846
F7922_1	0.728	0.227	4.701	0.828	0.028	7.7
F8009_1	1.792	0.312	7.619	0.665	0.041	4.414
F8027_1	1.537	0.561	6.187	0.556	0.026	4.058
F8027_3	1.64	0.202	24.438	0.578	0.094	18.274
F8291_1	2.026	0.907	6.129	0.479	0.022	3.003
F8433_1	1.473	0.236	4.496	0.844	0.027	2.966
F8511_1	0.41	0.175	6.502	0.716	0.036	23.367
F8921_1	0.439	0.214	5.085	0.8	0.029	18.672
F8939_1	2.105	0.508	7.879	0.46	0.029	2.978
F8939_2	1.072	0.356	6.767	0.544	0.029	6.212
F9091_1	0.35	0.094	10.354	0.53	0.048	32.543
F9247_1	0.76	0.12	4.929	0.689	0.024	5.398
F960_1	0.258	0.058	12.543	0.484	0.072	52.712
F960_4	0.712	0.217	15.594	0.493	0.071	28.575
F960_5	1.907	0.304	5.245	1.094	0.042	3.766
F960_7	1.709	0.558	2.151	1.528	0.012	1.712
F960_8	1.519	0.557	6.01	0.707	0.027	4.665
F9676_1	1.291	0.357	4.22	0.867	0.025	3.66
HRP_180	1.813	0.974	17.004	0.383	0.06	14.764
I10209_1	2.652	0.329	6.896	0.471	0.025	1.707
I10218_1	0.928	0.122	2.415	1.58	0.015	3.096
I1033_3	0.215	0.085	12.38	0.538	0.061	85.25
I10472_1	5.16	1.86	5.891	0.853	0.026	1.57
I10565_1	0.498	0.193	2.352	1.049	0.01	5.203
I10630_1	2.01	0.44	7.86	0.656	0.042	4.306
I10790_1	0.627	0.155	3.14	1.454	0.021	7.508
I10869_1	0.462	0.106	9.816	0.594	0.05	24.14
I10869_2	0.465	0.114	26.193	0.42	0.092	69.304
I10882_1	1.384	0.157	2.655	2.285	0.03	3.484
I11161_1	2.741	0.45	8.191	0.644	0.043	3.086
I11291_1	1.058	0.245	6.063	0.48	0.022	4.074
I11342_1	1.045	0.33	16.811	0.417	0.064	18.571
I11369_1	0.396	0.091	15.889	0.457	0.067	44.162
I11401_1	0.588	0.109	5.375	0.486	0.019	5.815
I11401_2	0.284	0.071	5.265	0.577	0.022	15.021
I11448_2	0.215	0.109	2.392	1.045	0.011	15.43
I11523_2	1.071	0.271	3.584	1.013	0.018	3.634
I11523_4	1.392	0.405	9.057	0.737	0.056	9.577
I11584_1	7.227	2.374	2.288	1.055	0.01	0.313
I1175_1	0.477	0.113	2.229	0.805	0.007	3.048
I11857_2	1.689	0.486	4.824	0.839	0.029	3.569
I11857_3	1.825	0.531	6.383	0.633	0.031	3.652
I12057_1	2.49	0.442	8.32	0.639	0.044	3.512
I12132_1	1.026	0.144	10.679	0.477	0.045	8.904
I1215_1	0.744	0.314	4.377	0.854	0.026	8.286
I12159_3	1.248	0.457	6.439	0.85	0.052	8.583
I1225_2	0.273	0.061	11.967	0.461	0.05	42.478
I12303_1	1.165	0.458	2.318	1.597	0.013	3.314
I12310_2	0.181	0.036	21.637	0.443	0.084	137.719
I12412_1	1.139	0.204	8.212	0.516	0.035	6.082
I12547_1	1.548	0.246	8.941	0.619	0.046	5.974
I12692_1	0.338	0.076	14.204	0.437	0.057	42.034
I12708_1	0.465	0.119	4.818	0.819	0.028	11.461
I12812_3	1.119	0.583	3.643	0.919	0.022	5.376
I12816_1	2.217	1.082	5.542	0.794	0.034	4.403
I1291_1	0.736	0.186	8.502	0.633	0.045	13.382
I12932_1	0.738	0.399	3.922	0.893	0.023	9.275
I13056_1	2.465	0.953	9.291	0.608	0.048	5.363
I13124_2	0.91	0.382	3.688	0.745	0.018	4.502
I13129_1	0.672	0.169	4.742	0.825	0.028	7.748
I13218_1	1.909	0.44	7.777	0.589	0.037	4.069
I13369_2	3.515	2.25	4.891	0.585	0.021	2.292
I13417_1	0.466	0.187	28.495	0.41	0.097	95.491
I13490_2	1.281	0.489	1.72	1.688	0.005	1.804
I13569_2	1.369	0.361	10.516	0.432	0.04	6.888
I13674_3	1.022	0.201	9.548	0.441	0.036	7.468
I13674_4	0.469	0.243	30.86	0.546	0.155	155.182
I13674_5	1.241	0.29	6.754	0.703	0.037	6.024
I13908_3	1.581	0.794	7.812	0.46	0.029	5.974
I13918_1	2.084	0.543	13.066	0.409	0.049	5.903
I1393_1	0.254	0.081	9.964	0.487	0.042	41.746
I13978_1	1.522	0.726	5.385	0.488	0.02	3.698
I1401_1	0.39	0.093	6.157	0.641	0.03	15.263
I14041_1	0.358	0.101	5.204	0.678	0.026	14.318
I14195_1	2.983	0.744	10.145	0.585	0.052	3.983
I14201_1	0.247	0.083	50.806	0.324	0.182	319.473
I14203_2	0.998	0.594	3.405	1.383	0.021	8.722
I1431_1	1.125	0.519	5.545	0.679	0.029	7.042
I14335_1	1.968	0.337	9.068	0.446	0.034	3.514
I1437_1	0.469	0.158	7.245	0.681	0.039	19.879
I14381_1	1.152	0.279	7.383	0.675	0.04	7.234
I14413_3	0.962	0.214	7.345	0.677	0.039	8.396
I14670_5	0.374	0.124	2.98	0.985	0.017	8.957
I14718_1	2.519	0.526	4.323	0.598	0.018	1.227
I14729_1	2.497	0.564	7.583	0.667	0.041	3.364
I14747_2	2.012	0.524	7.707	0.462	0.029	3.101
I14864_1	0.752	0.223	12.908	0.519	0.058	20.71
I14956_1	0.233	0.107	5.763	0.756	0.033	38.234
I14975_1	1.147	0.247	34.106	0.34	0.089	29.675
I1520_1	0.227	0.085	17.836	0.471	0.077	114.944
I1522_1	1.126	0.501	42.099	0.402	0.144	70.223
I1522_2	0.653	0.464	5.11	1.163	0.035	29.722
I15351_1	0.347	0.129	3.261	0.956	0.019	11.532
I15358_1	1.281	0.618	6.608	0.474	0.024	5.63
I15363_1	1.066	0.232	9.354	0.606	0.048	9.794
I15363_2	1.167	0.281	6.097	0.737	0.034	5.787
I15423_1	0.514	0.187	3.595	0.924	0.021	8.666
I15461_1	0.548	0.108	5.146	0.796	0.03	9.675
I15461_2	0.517	0.202	3.193	0.963	0.018	7.768
I15505_1	0.661	0.138	3.809	0.999	0.019	5.998
I15544_1	0.251	0.035	9.053	0.615	0.047	36.514
I1568_2	0.711	0.31	2.865	1.501	0.017	7.663
I15719_2	0.586	0.159	8.042	0.649	0.043	16.233
I15719_4	0.762	0.199	9.756	0.595	0.05	15.17
I15858_1	4.399	2.078	6.731	0.704	0.037	2.461
I15861_1	2.187	0.235	12.017	0.418	0.045	4.208
I15861_2	1.914	0.165	14.131	0.511	0.067	7.284
I15870_1	0.334	0.052	12.456	0.537	0.061	39.543
I15908_1	1.423	0.549	5.881	0.749	0.033	5.638
I15913_1	1.662	0.534	6.335	0.724	0.035	4.742
I15927_1	0.628	0.208	8.747	0.623	0.049	18.148
I15927_5	2.138	0.839	3.124	1.456	0.021	2.71
I15927_6	2.127	1.297	7.639	0.462	0.028	5.492
I16046_2	2.092	0.572	8.116	0.646	0.043	4.605
I16129_1	0.384	0.094	8.767	0.45	0.033	18.939
I16149_1	2.535	0.478	5.201	0.488	0.018	1.291
I16326_1	0.98	0.162	8.71	0.758	0.042	10.076
I16356_1	3.207	0.717	5.234	0.489	0.016	1.127
I16487_2	3.347	0.887	2.713	8.044	0.014	3.408
I16487_3	1.571	0.797	9.303	0.444	0.035	7.656
I16629_1	4.159	1.418	12.944	0.529	0.063	4.232
I1664_2	0.446	0.163	6.114	0.736	0.034	18.216
I16671_2	1.098	0.608	4.109	1.299	0.032	9.944
I16671_5	0.36	0.143	4.352	0.856	0.026	16.297
I16684_1	4.685	1.336	4.733	1.219	0.036	1.697
I16689_1	0.318	0.057	13.692	0.517	0.065	47.322
I16748_1	1.991	0.795	5.711	0.483	0.021	2.543
I16837_2	0.23	0.079	96.575	0.184	0.437	756.024
I1689_2	2.624	1.612	2.289	1.055	0.01	1.503
I16933_1	0.339	0.091	11.442	0.556	0.057	41.077
I16936_3	0.692	0.215	4.442	0.711	0.022	6.351
I16949_1	1.462	0.32	5.718	0.657	0.028	3.626
I17089_3	1.445	0.459	15.968	0.489	0.072	14.696
I17100_1	2.504	0.412	4.433	0.492	0.015	1.001
I17152_1	0.434	0.162	4.943	0.81	0.029	14.951
I17174_3	0.701	0.192	22.028	0.441	0.085	39.901
I17263_1	0.413	0.184	8.61	0.629	0.045	32.491
I17293_1	1.212	0.672	9.312	0.608	0.048	15.061
I17293_2	1.534	0.536	4.401	0.493	0.015	2.074
I17293_4	0.595	0.23	8.241	0.677	0.046	20.696
I17310_3	2.283	0.719	4.979	0.489	0.018	1.591
I17310_6	3.147	0.653	6.033	0.48	0.022	1.318
I17314_1	0.778	0.287	5.252	0.577	0.022	6.494
I17421_1	1.594	0.421	4.368	0.493	0.015	1.745
I17505_1	0.937	0.258	9.224	0.874	0.075	17.208
I17557_1	1.291	0.287	2.686	1.531	0.019	2.893
I17587_1	0.296	0.071	5.932	0.773	0.036	23.906
I1781_2	0.223	0.036	5.829	0.752	0.033	26.049
I1808_1	0.346	0.107	5.448	0.664	0.031	16.489
I1897_2	0.968	0.463	10.338	0.433	0.039	13.465
I1904_1	1.748	0.345	4.967	0.49	0.017	1.768
I1904_2	0.211	0.052	12.069	0.544	0.059	67.668
I1974_1	0.982	0.429	6.486	0.709	0.042	10.013
I2533_1	1.021	0.396	4.209	0.868	0.025	5.453
I2629_1	2.651	0.558	6.611	0.474	0.024	1.787
I2631_1	2.066	0.672	7.084	0.688	0.038	4.334
I2679_1	1.802	0.835	5.88	0.651	0.029	4.431
I2689_1	0.644	0.193	10.567	0.575	0.053	20.699
I271_1	1.773	0.588	10.083	0.436	0.038	5.552
I2739_1	0.433	0.185	17.015	0.383	0.06	50.065
I2966_2	2.947	1.148	10.335	0.433	0.039	3.778
I3002_1	0.519	0.165	7.957	0.652	0.042	19.375
I3112_2	0.747	0.212	9.364	0.606	0.048	15.281
I3149_1	0.365	0.131	5.106	0.58	0.021	13.119
I3164_2	0.61	0.196	7.728	0.461	0.029	11.182
I3248_1	2.013	0.303	6.524	0.475	0.024	2.146
I3340_1	0.523	0.166	9.5	0.442	0.036	17.061
I3340_3	0.463	0.123	12.527	0.413	0.047	25.44
I3340_6	1.423	0.251	7.41	0.6	0.035	4.821
I3470_1	0.259	0.055	7.868	0.46	0.029	23.357
I3489_1	0.52	0.072	4.668	0.701	0.023	7.205
I3537_1	1.072	0.336	17.209	0.382	0.06	17.073
I3555_1	0.651	0.2	5.852	0.745	0.039	10.959
I3555_2	0.549	0.127	9.133	0.446	0.034	13.701
I3634_1	0.47	0.086	5.34	0.487	0.019	7.177
I3638_1	1.179	0.428	31.498	0.397	0.104	39.617
I3665_1	0.381	0.106	4.564	0.839	0.027	13.582
I3668_1	1.654	0.631	6.408	0.476	0.023	3.499
I3767_1	0.821	0.392	5.983	0.738	0.039	11.778
I3854_4	0.277	0.078	1.62	1.105	0.002	4.214
I4179_1	0.42	0.055	8.049	0.649	0.043	18.991
I4256_1	0.491	0.178	4.438	0.849	0.026	11.57
I43_1	2.268	1.071	1.797	0.464	0.002	0.358
I4355_3	1.213	0.2	5.799	0.565	0.024	3.592
I4394_2	0.68	0.121	28.839	0.408	0.098	48.356
I4487_1	2.084	0.066	4.957	0.49	0.017	1.226
I4500_1	0.392	0.095	3.528	0.753	0.017	7.557
I4547_1	0.358	0.068	6.442	0.719	0.036	18.772
I4555_2	0.398	0.102	12.759	0.532	0.062	38.568
I4582_1	1.234	0.261	6.275	0.637	0.03	4.758
I4647_2	0.317	0.163	3.298	0.953	0.019	16.503
I4667_1	0.423	0.118	7.157	0.685	0.039	19.967
I4688_1	0.379	0.169	28.689	0.441	0.095	128.49
I4719_2	1.12	0.29	4.326	0.858	0.026	4.235
I4719_5	0.737	0.168	15.526	0.46	0.066	23.044
I4719_6	0.785	0.194	5.193	0.793	0.03	7.289
I4730_1	1.843	0.513	7.542	0.463	0.028	3.371
I4738_1	1.634	0.455	8.567	0.631	0.045	6.296
I4780_1	1.109	0.254	3.404	0.952	0.019	3.304
I4780_2	0.437	0.077	6.636	0.62	0.038	13.903
I496_1	0.656	0.052	26.091	0.426	0.087	40.421
I4989_1	1.061	0.392	9.669	0.598	0.05	12.632
I4989_2	1.981	0.479	15.919	0.489	0.072	9.618
I5092_3	0.459	0.13	3.446	1.395	0.027	11.603
I5180_1	1.323	0.591	6.827	0.472	0.025	5.344
I5180_2	1.982	0.089	12.32	0.539	0.06	5.81
I5222_1	2.014	0.929	3.603	0.923	0.021	2.62
I5252_1	0.622	0.172	7.309	0.678	0.039	13.869
I5362_4	1.067	0.275	2.314	1.052	0.01	1.955
I5572_1	0.605	0.321	5.928	0.649	0.029	15.224
I5599_1	2.417	1.18	4.425	0.85	0.026	2.914
I5607_1	0.726	0.414	4.92	0.812	0.029	13.006
I5698_1	1.023	0.287	10.561	0.431	0.04	9.494
I5700_1	1.697	0.366	1.99	1.577	0.007	1.342
I578_5	0.392	0.129	6.873	0.471	0.025	14.994
I587_1	1.194	0.501	4.317	0.859	0.026	5.06
I5893_2	1.414	0.678	4.279	1.078	0.032	6.243
I5974_1	1.054	0.372	3.243	0.958	0.019	3.658
I601_1	1.49	0.512	8.051	0.482	0.024	4.576
I6032_1	2.322	0.99	5.155	0.795	0.03	3.206
I6032_2	5.521	1.268	4.852	1.17	0.041	1.346
I607_1	2.287	0.58	6.429	0.476	0.023	2.106
I6081_1	2.018	0.585	26.412	0.344	0.076	14.105
I6174_2	0.974	0.269	10.678	0.572	0.054	13.357
I6204_1	1.116	0.272	12.677	0.533	0.062	13.438
I622_1	1.278	0.335	10.823	0.429	0.041	7.64
I6356_1	2.727	0.815	14.346	0.547	0.068	6.974
I6567_1	1.171	0.242	5.225	0.488	0.019	2.878
I6567_2	1.114	0.24	4.238	0.865	0.025	3.927
I660_1	1.054	0.27	4.974	0.808	0.029	5.238
I6639_1	3.591	1.231	6.499	0.55	0.027	1.79
I6653_2	0.324	0.107	4.06	0.881	0.024	15.06
I6658_1	0.568	0.055	3.108	0.618	0.013	2.956
I6658_2	0.327	0.095	4.32	0.859	0.026	15.125
I6658_3	0.268	0.043	6.739	0.545	0.028	19.652
I6724_1	0.276	0.08	8.773	0.624	0.046	38.945
I6724_2	0.469	0.079	9.582	0.6	0.049	21.495
I6740_1	3.533	0.863	8.417	0.454	0.031	1.946
I6851_1	0.433	0.125	5.724	0.759	0.032	15.525
I6851_2	0.312	0.08	16.101	0.455	0.068	58.819
I694_2	0.939	0.153	10.623	0.478	0.045	9.923
I7085_1	2.015	0.33	6.38	0.722	0.035	3.198
I7097_1	1.985	0.863	18.837	0.462	0.079	15.36
I7097_2	0.61	0.12	13.151	0.408	0.049	18.694
I7106_1	0.973	0.216	6.878	0.832	0.046	9.487
I7196_2	4.312	0.921	21.702	0.443	0.084	5.891
I7361_3	2.035	0.825	10.27	0.582	0.052	7.47
I7365_3	2.42	0.184	5.966	0.57	0.026	1.787
I7404_1	1.407	0.2	3.528	0.492	0.011	1.214
I7438_2	0.254	0.079	6.245	0.478	0.023	19.764
I7597_1	0.649	0.172	29.974	0.435	0.098	59.358
I7697_1	0.401	0.204	2.677	1.016	0.014	9.761
I7697_2	0.433	0.194	4.935	0.811	0.029	17.031
I779_1	0.623	0.208	25.574	0.536	0.091	62.422
I7884_1	0.667	0.076	3.929	1.43	0.038	8.536
I791_2	2.701	0.567	7.96	0.641	0.032	2.784
I8013_1	0.537	0.127	4.054	0.881	0.024	7.974
I8034_1	1.492	0.484	4.987	1.142	0.041	5.78
I8083_1	1.456	0.111	7.105	0.468	0.026	3.071
I8129_1	1.534	0.338	10.19	0.584	0.052	7.491
I8243_1	0.574	0.163	22.778	0.411	0.081	48.181
I8256_1	1.311	0.183	4.591	0.492	0.016	1.957
I8305_1	2.576	0.616	7.42	0.465	0.027	2.237
I8325_1	0.42	0.143	8.075	0.648	0.043	25.112
I8332_1	1.923	0.19	6.351	0.723	0.035	3.093
I8378_3	0.247	0.071	3.181	0.965	0.018	13.87
I8447_1	0.202	0.083	2.476	1.037	0.012	14.398
I8674_1	0.527	0.146	12.583	0.535	0.061	29.573
I8674_2	0.279	0.086	1.683	1.102	0.003	4.645
I8675_1	0.562	0.197	12.113	0.417	0.046	22.709
I8757_1	0.755	0.1	13.021	0.488	0.058	16.487
I8781_1	0.208	0.067	3.773	0.907	0.023	21.222
I879_1	0.319	0.059	13.873	0.514	0.066	48.046
I8803_1	2.399	0.8	16.093	0.422	0.063	7.915
I884_1	0.386	0.166	1.921	1.087	0.004	5.227
I8963_1	1.054	0.629	11.563	0.422	0.044	18.404
I9146_6	0.818	0.258	22.712	0.527	0.121	41.747
I9158_2	0.663	0.17	1.292	1.727	0.001	1.688
I9158_4	0.361	0.167	8.253	0.886	0.057	44.877
I9166_1	1.271	0.324	5.78	0.483	0.021	3.265
I9218_5	0.61	0.166	6.725	0.735	0.039	13.815
I9302_2	0.397	0.104	8.884	0.621	0.046	26.347
I9302_5	0.758	0.101	5.948	0.562	0.025	5.726
I9333_1	1.18	0.16	4.806	0.491	0.017	2.316
I9338_1	1.22	0.208	6.799	0.616	0.037	5.075
I938_1	1.432	0.444	3.257	1.406	0.022	3.31
I9545_1	0.647	0.223	6.882	0.697	0.037	13.793
I9566_2	2.537	1.314	3.843	0.493	0.013	1.374
I9598_3	0.962	0.273	6.021	0.48	0.022	4.763
I9715_1	0.853	0.208	6.307	0.653	0.032	7.707
I9716_1	0.716	0.303	11.054	0.564	0.055	23.692
I9716_2	0.601	0.221	4.525	0.842	0.027	9.728
I9764_1	1.485	0.423	5.612	0.484	0.02	2.791
I9876_1	0.812	0.184	7.572	0.463	0.028	7.178
I9948_1	1.461	0.303	5.233	1.116	0.059	5.074
J1010_1	0.568	0.141	19.981	0.454	0.081	42.943
J1011_2	0.42	0.206	3.436	0.939	0.02	12.509
J1011_3	0.502	0.2	4.669	0.831	0.027	12.666
J1024_1	0.486	0.035	20.579	0.548	0.15	52.91
J104_1	0.417	0.164	10.705	0.572	0.054	37.364
J1058_1	0.56	0.263	5.362	1.074	0.042	20.676
J106_11	2.766	1.5	13.269	0.523	0.064	9.408
J106_4	0.432	0.08	7.231	0.681	0.039	17.522
J106_6	2.385	0.427	7.496	0.464	0.028	2.271
J106_9	1.599	0.775	2.979	0.985	0.017	2.712
J109_1	0.778	0.149	5.662	0.671	0.035	7.046
J109_2	1.331	0.582	5.195	0.793	0.03	5.747
J109_4	3.466	1.43	8.809	0.449	0.033	2.711
[truncated: 3,636 more rows]

## Sheet: troph
uniqid	A0	B	Half-life	dA0	dB	dHalf-life
A10325_1	1.125	0.776	21.195	0.364	0.078	45.34
A10325_20	0.894	0.749	11.318	0.628	0.066	82.106
A10935_1	0.832	0.348	5.388	0.176	0.006	2.06
A11025_2	0.929	0.548	15.686	0.241	0.03	17.945
A11962_3	0.486	0.234	9.871	0.367	0.026	20.832
A12312_15	0.736	0.346	12.892	0.342	0.034	18.735
A12696_3	1.485	0.583	5.989	0.203	0.01	1.53
A12797_1	0.5	0.241	66.885	0.213	0.211	208.127
A13231_2	1.961	0.657	13.216	0.245	0.025	4.154
A13725_11	1.009	0.245	7.976	0.234	0.013	3.174
A13725_2	0.429	0.197	13.5	0.341	0.034	35.112
A13725_4	0.446	0.253	71.38	0.193	0.23	300.777
A13725_5	2.018	0.867	12.985	0.245	0.024	4.591
A13725_6	1.186	0.333	15.885	0.297	0.038	10.066
A13725_7	1.515	0.52	10.904	0.246	0.02	4.114
A1411_1	2.084	1.447	108.238	0.12	0.345	140.628
A14195_4	1.409	0.14	5.109	0.255	0.008	1.054
A14263_1	1.037	0.383	4.489	0.323	0.009	2.122
A14680_4	0.852	0.24	19.214	0.233	0.037	14.397
A14797_1	0.766	0.184	3.251	0.618	0.008	2.762
A14801_18	1.079	0.703	70.106	0.309	0.349	230.418
A14801_2	1.184	0.377	14.517	0.424	0.051	13.138
A14801_20	2.285	0.392	5.784	0.192	0.007	0.642
A14801_24	0.521	-0.027	>138	0.04	0.935	674.719
A14801_26	1.195	0.387	8.027	0.599	0.031	7.206
A14801_7	1.84	0.594	9.253	0.242	0.016	2.527
A14801_9	0.296	0.155	8.818	0.546	0.046	50.868
A15774_2	0.355	0.124	10.033	0.365	0.027	23.261
A16122_1	0.603	0.27	15.633	0.325	0.04	27.518
A1700_3	0.907	0.384	24.572	0.331	0.068	33.086
A1700_6	0.472	0.11	17.188	0.316	0.044	28.281
A1718_1	0.906	0.572	>138	0.056	0.696	707.116
A18792_10	0.934	0.495	1.787	0.468	0.002	0.974
A18792_11	3.179	0.367	11.307	0.615	0.064	3.602
A21885_1	1.875	0.64	4.337	0.094	0.002	0.311
A21885_19	0.996	0.351	4.279	0.062	0.002	0.396
A21885_20	0.9	0.344	2	0	0	0
A21885_5	1.387	0.526	20.807	0.254	0.044	12.487
A21885_9	0.66	0.409	36.121	0.296	0.091	104.001
A22429_1	0.778	0.238	5.278	0.17	0.006	1.736
A23157_1	1.086	0.539	63.094	0.189	0.175	81.381
A23157_12	1.425	0.704	9.854	0.244	0.017	4.846
A23157_14	1.067	0.276	7.802	0.287	0.015	3.642
A23157_19	0.581	0.296	1.785	0.623	0.002	2.002
A23157_2	1.837	0.666	19.794	0.232	0.038	7.805
A2386_2	1.3	0.292	4.676	0.405	0.012	1.837
A24704_11	1.821	0.52	17.146	0.238	0.033	5.875
A24704_4	1.124	0.222	6.051	0.274	0.011	2.065
A2546_1	2.327	0.9	43.383	0.339	0.137	26.178
A25493_1	1.525	0.671	3.109	0	0	0.001
A26463_4	1.095	0.589	10.512	0.424	0.036	12.418
A31429_1	1.224	0.217	8.81	0.275	0.013	3.084
A31870_1	2.065	1.162	38.909	0.201	0.079	22.99
A31914_8	1.044	0.134	2.507	0.226	0.002	0.418
A3310_11	0.917	0.473	48.925	0.191	0.109	63.913
A3310_15	0.552	0.289	65.048	0.179	0.171	165.99
A3310_19	0.403	0.09	105.392	0.146	0.367	307.276
A3310_20	0.993	0.339	10.238	0.245	0.018	5.672
A3310_22	1.166	0.483	4.515	0.115	0.003	0.729
A3310_30	1.103	0.406	8.595	0.239	0.014	3.987
A3310_32	2.359	0.611	125.808	0.103	0.409	63.118
A3310_4	1.073	0.422	9.462	0.243	0.016	5.024
A3310_6	1.241	0.674	14.411	0.303	0.04	13.697
A3310_7	1.123	0.477	17.394	0.315	0.044	16.027
A3310_8	1.164	0.419	52.397	0.197	0.128	44.405
A4003_1	2.097	1.407	64.611	0.209	0.203	74.621
A4732_10	0.999	0.525	42.354	0.286	0.142	69.853
A4732_14	0.841	0.579	37.679	0.433	0.118	140.658
A4732_19	1.681	1.017	55.003	0.184	0.131	50.597
A6420_1	0.637	0.285	23.191	0.223	0.043	30.6
A6420_10	2.353	1.027	23.626	0.224	0.045	8.531
A6420_12	0.963	0.154	4.24	0.073	0.002	0.359
A6420_15	1.376	0.595	2.463	0	0	0
A6807_2	0.723	0.302	5.758	0.191	0.007	2.851
A8010_1	1.413	0.638	14.958	0.405	0.046	13.564
A8010_10	2.023	1.009	8.279	0.236	0.014	2.561
A8010_11	1.724	0.921	5.882	0.401	0.015	3.253
A8010_15	0.997	0.462	17.279	0.265	0.037	16.134
A8010_25	1.117	0.47	53.866	0.185	0.127	50.329
A8010_30	0.173	0.047	52.772	0.197	0.129	264.833
A8010_4	1.208	0.352	9.785	0.367	0.026	6.07
A8010_8	0.933	0.333	10.485	0.286	0.022	7.499
A8109_12	0.855	0.167	5.212	0.258	0.009	2.024
A8109_16	0.384	0.119	10.799	0.246	0.02	15.227
A8109_21	0.384	0.116	9.505	0.243	0.017	12.255
A8109_22	0.93	0.274	5.944	0.401	0.015	4.044
A8109_3	0.707	0.291	11.521	0.246	0.021	10.683
A8109_5	0.225	0.095	16.101	0.322	0.041	72.835
A8109_6	0.736	0.23	9.539	0.243	0.017	6.543
A8109_9	0.361	0.092	8.891	0.375	0.026	17.264
A8408_1	1.51	0.591	3.637	1.276	0.027	4.299
A8445_2	0.664	0.323	27.071	0.627	0.104	97.28
A8784_10	1.522	0.675	2.425	0.357	0.004	0.691
A8784_2	0.743	0.281	23.705	0.408	0.081	44.013
A9766_1	0.786	0.167	3.55	0.175	0.004	0.842
B112	1.732	0.92	10.077	0.288	0.018	4.885
B116	0.986	0.477	19.645	0.232	0.038	17.798
B119	0.498	0.169	12.053	0.349	0.032	20.476
B120	1.577	0.883	47.063	0.192	0.103	38.687
B121	1.402	0.715	36.519	0.204	0.073	27.865
B122	1.786	0.549	7.691	0.386	0.023	3.094
B124	1.679	1.271	19.377	0.233	0.037	21.796
B132	0.745	0.453	17.421	0.406	0.052	43.415
B135	0.537	0.222	>138	0.097	0.599	557.081
B144	0.865	0.54	29.82	0.401	0.081	73.307
B145	1.247	0.316	14.686	0.242	0.028	6.717
B148	0.965	0.466	5.866	0.181	0.007	2.426
B149	0.883	0.25	4.151	0.403	0.01	2.421
B16	1.001	0.391	50.095	0.405	0.228	93.506
B165	0.747	0.331	9.456	0.284	0.019	9.133
B170	0.981	0.186	3.907	0.203	0.005	0.885
B171	1.112	0.514	22.39	0.293	0.055	22.9
B172	1.286	0.548	12.792	0.28	0.027	7.996
B174	0.199	0.091	7.036	0.392	0.019	31.169
B177	1.89	1.33	44.277	0.195	0.094	44.014
B180	1.275	0.449	2.821	0	0	0.001
B182	1.555	0.681	7.257	0.285	0.014	2.929
B186	1.09	0.472	16.402	0.239	0.031	11.688
B190	0.729	0.376	6.631	0.215	0.009	4.749
B192	0.195	0.057	16.308	0.239	0.031	52.122
B197	0.463	0.207	5.847	0.194	0.007	4.892
B203	0.575	0.232	83.086	0.208	0.422	282.361
B241	0.378	0.081	3.185	1.775	0.028	14.068
B244	0.411	0.098	2.964	1.62	0.024	11.55
B25	0.278	0.165	126.381	0.146	0.584	1426.76
B262	0.573	0.324	18.407	0.235	0.035	33.511
B264	1.394	0.372	21.452	0.253	0.045	10.901
B265	1.536	0.391	4.652	0.241	0.007	0.954
B270	0.662	0.248	41.049	0.24	0.103	65.14
B272	0.982	0.33	6.776	0.218	0.01	2.7
B275	2.004	0.672	8.977	0.243	0.017	2.29
B277	1.157	0.439	10.868	0.246	0.02	5.671
B278	1.601	0.69	3.38	0.615	0.01	1.85
B279	0.402	0.097	89.099	0.259	0.409	346.487
B282	0.561	0.164	4.966	0.152	0.005	1.925
B290	1.089	0.251	8.923	0.333	0.021	4.892
B295	1.321	0.62	14.183	0.243	0.027	8.509
B297	1.059	0.461	16.429	0.35	0.051	18.053
B299	1.107	0.421	3.291	0.282	0.005	1.087
B310	0.843	0.287	3.368	0	0	0.002
B315	0.859	0.391	7.413	0.228	0.011	4.519
B316	1.112	0.613	1.477	0.111	0	0.14
B319	1.172	0.424	47.162	0.268	0.136	48.097
B32	0.834	0.6	5.446	0.632	0.022	17.72
B320	1.04	0.487	4.007	0.022	0.001	0.146
B322	0.835	0.366	6.203	0.4	0.017	6.17
B326	0.166	0.05	17.303	0.265	0.037	74.341
B327	1.898	0.103	2.528	8.016	0.009	4.035
B328	0.285	0.09	3.533	0.173	0.003	2.632
B342	0.768	0.365	6.948	0.283	0.013	5.898
B343	1.494	0.619	36.75	0.204	0.073	22.055
B345	0.91	0.232	14.809	0.242	0.028	9.331
B347	0.9	0.381	10.227	0.4	0.03	11.663
B351	0.996	0.458	45.266	0.264	0.126	62.145
B361	0.294	0.132	9.425	0.506	0.033	42.954
B363	1.571	0.951	14.895	0.242	0.028	10.28
B364	1.598	0.593	15.582	0.241	0.03	6.724
B366	0.693	0.388	25.123	0.263	0.057	47.547
B372	0.749	0.291	2.799	0.039	0	0.176
B374	1.747	0.361	4.583	0.122	0.003	0.391
B379	1.862	0.795	20.095	0.231	0.038	8.73
B381	1.131	0.372	8.138	0.235	0.013	3.317
B383	1.298	0.424	4.812	0.126	0.004	0.71
B387	0.283	0.117	38.012	0.202	0.077	120.955
B389	0.778	0.37	14.18	0.38	0.038	21.479
B391	0.218	0.085	13.86	0.244	0.026	43.66
B396	1.877	0.704	11.933	0.246	0.022	3.994
B405	1.441	0.364	8.335	0.429	0.025	4.595
B413	0.646	0.336	43.588	0.3	0.117	109.861
B418	1.223	0.718	54.858	0.286	0.19	105.946
B42	0.405	0.167	18.954	0.234	0.036	36.487
B424	2.535	0.672	22.922	0.225	0.044	5.857
B427	3.574	0.215	11.751	0.612	0.064	3.149
B428	0.984	0.263	2.367	0	0	0
B432	2.182	1	20.235	0.231	0.039	7.947
B437	0.785	-0.237	>138	0.028	1.187	575.774
B443	1.626	0.327	7.235	0.399	0.017	2.532
B449	0.179	0.076	57.56	0.214	0.166	412.064
B45	1.383	0.603	3.338	0	0	0.002
B453	1.043	0.291	3.541	0.395	0.008	1.559
B458	0.453	0.194	3.218	0.278	0.005	2.74
B461	0.598	0.156	8.238	0.236	0.013	5.824
B464	0.574	0.413	29.566	0.369	0.099	150.62
B466	0.939	0.526	12.144	0.282	0.026	13.345
B467	1.498	0.696	1.943	0.165	0.001	0.219
B468	0.979	0.266	3.364	0.156	0.003	0.598
B47	1.616	0.502	5.224	0.168	0.006	0.815
B471	1.18	0.367	9.786	0.244	0.017	4.248
B475	0.736	0.199	12.575	0.386	0.036	14.457
B484	1.109	0.479	13.535	0.277	0.029	10.1
B487	2.186	0.865	8.52	0.288	0.017	2.505
B489	0.441	0.091	8.275	0.336	0.019	10.509
B490	0.392	0.209	11.309	0.537	0.034	47.352
B491	0.491	0.101	3.428	0.001	0	0.004
B492	0.568	0.314	22.521	0.352	0.084	67.531
B496	0.775	0.323	29.447	0.354	0.074	49.23
B50	0.381	0.247	7.197	0.285	0.014	18.873
B503	0.531	0.297	12.758	0.43	0.042	38.553
B507	0.222	0.104	31.159	0.31	0.084	187.772
B508	0.562	0.425	13.706	0.307	0.04	53.895
B510	1.231	0.468	10.314	0.365	0.024	7.497
B511	0.467	0.144	6.556	0.396	0.017	9.434
B513	1.003	0.18	8.937	0.333	0.021	4.988
B52	0.979	0.327	5.591	0.184	0.007	1.703
B524	1.172	0.253	4.062	0.213	0.005	0.851
B527	0.84	0.283	7.292	0.339	0.017	5.513
B529	0.88	0.295	4.84	0.247	0.007	2.035
B530	1.239	0.48	17.137	0.354	0.137	18.955
B532	2.243	0.627	14.675	0.357	0.041	5.695
B534	1.402	0.053	>138	0.077	0.558	123.483
B536	0.655	0.248	71.087	0.176	0.208	128.581
B537	0.962	0.406	8.642	0.239	0.014	5.042
B540	0.393	0.092	46.825	0.342	0.177	142.108
B541	0.197	0.069	26.447	0.278	0.064	127.987
B543	1.187	0.633	20.399	0.256	0.043	18.973
B547	1.451	0.423	4.915	0.149	0.005	0.714
B549	1.188	0.525	20.37	0.231	0.039	14.282
B55	1.659	0.869	14.613	0.243	0.028	7.864
B550	1.155	0.36	3.469	0.001	0	0.002
B551	1.162	0.3	3.181	0.276	0.005	0.802
B554	2.617	1.329	8.974	0.241	0.015	2.322
B556	1.95	0.709	78.036	0.179	0.256	51.938
B557	1.271	0.308	6.909	0.22	0.01	1.902
B558	0.77	0.166	12.895	0.245	0.024	8.66
B560	0.997	0.195	5.044	0.157	0.005	1.006
B564	0.596	0.136	20.271	0.301	0.051	26.657
B565	0.998	0.37	34.662	0.206	0.068	28.558
B567	0.552	0.246	19.104	0.259	0.041	31.879
B568	0.597	0.206	6.75	0.217	0.01	4.464
B572	0.661	0.36	1.323	0	0	0
B579	0.948	0.53	5.36	0.638	0.025	9.286
B587	1.573	0.407	9.48	0.243	0.016	2.811
B588	1.467	0.692	11.112	0.246	0.02	5.43
B593	0.205	0.033	28.858	0.427	0.09	145.443
B597	0.476	0.155	3.056	0	0	0.002
B598	0.728	0.093	89.846	0.194	0.374	149.12
B60	0.525	0.284	74.875	0.16	0.211	219.709
B613	0.518	0.192	78.111	0.285	0.396	303.982
B619	1.588	0.984	58.46	0.305	0.263	98.13
B627	0.595	0.171	80.082	0.216	0.347	214.335
B64	0.475	0.193	13.18	0.245	0.025	19.113
B68	6.054	1.219	14.744	0.239	0.028	1.301
B73	1.7	0.516	2.893	0.258	0.004	0.469
B88	0.565	0.246	84.146	0.172	0.282	223.349
B91	0.402	0.118	4.767	0.138	0.004	2.282
B93	0.894	0.2	3.395	0	0	0.002
B95	0.465	0.166	>138	0.058	0.686	765.344
B98	0.28	0.113	3.949	0.401	0.009	8.438
B99	1.391	0.675	5.556	0.183	0.007	1.522
C101	0.293	0.139	5.416	0.263	0.009	9.803
C105	1.272	0.206	4.565	0.12	0.003	0.497
C115	2.83	0.624	10.114	0.287	0.021	1.937
C116	0.874	0.39	30.212	0.267	0.073	39.326
C117	1.715	0.541	1.954	0	0	0
C119	1.238	0.679	1.7	0.82	0.001	1.228
C123	0.188	0.036	21.644	0.506	0.064	128.741
C125	0.572	0.195	1.388	0.102	0	0.15
C128	0.595	0.197	7.038	0.461	0.021	9.241
C132	1.96	0.606	80.968	0.153	0.236	43.924
C137	1.607	0.554	88.391	0.159	0.309	74.131
C138	0.752	0.442	39.521	0.397	0.115	110.075
C141	0.633	0.137	5.974	0.198	0.008	2.659
C142	1.094	0.151	4.262	0.394	0.009	1.526
C143	1.027	0.338	11.21	0.246	0.02	6.19
C145	1.426	0.569	5.255	0.334	0.011	2.133
C146	0.766	0.157	4.15	0.062	0.002	0.387
C147	0.882	0.433	20.013	0.231	0.038	20.673
C152	1.148	0.466	4.128	0.057	0.001	0.315
C154	0.768	0.189	7.057	0.392	0.019	5.829
C156	0.441	0.167	15.052	0.242	0.029	23.607
C163	0.549	0.15	28.018	0.255	0.064	41.053
C164	0.46	0.185	31.83	0.262	0.077	73.063
C169	0.705	0.121	9.391	0.288	0.019	6.568
C171	2.584	0.742	14.24	0.275	0.031	3.686
C174	1.81	-0.248	>138	0.03	1.159	263.817
C176	0.229	0.076	2.681	0.007	0	0.092
C179	0.515	0.166	5.967	0.273	0.011	5.201
C18	1.723	0.405	>138	0.073	0.595	136.488
C180	0.596	0.247	33.384	0.273	0.086	64.23
C183	1.253	0.239	12.918	0.246	0.027	5.27
C184	2.649	0.49	20.857	0.254	0.044	4.994
C187	2.33	0.817	23.996	0.223	0.046	7.614
C190	1.416	0.159	104.097	0.124	0.329	67.515
C191	1.962	0.607	49.259	0.19	0.11	21.128
C195	1.789	0.527	34.919	0.206	0.069	14.334
C199	0.55	0.094	6.974	0.393	0.018	7.286
C215	0.593	0.107	5.652	0.187	0.007	2.353
C217	0.737	0.269	10.912	0.246	0.02	8.751
C223	0.809	0.29	12.851	0.245	0.024	10.032
C227	0.786	0.264	3.497	0.001	0	0.003
C232	2.034	0.456	6.591	0.214	0.009	1.05
C233	1.003	0.345	15.681	0.278	0.029	13.809
C234	2.435	1.071	20.597	0.23	0.039	7.033
C237	0.23	0.101	4.128	0.403	0.01	11.709
C238	1.181	0.151	10.442	0.245	0.019	3.715
C242	1.092	0.273	4.509	0.114	0.003	0.604
C244	0.925	0.271	7.99	0.384	0.021	6.108
C247	0.638	0.348	10.865	0.514	0.035	26.719
C249	0.59	0.212	6.498	0.397	0.017	7.972
C25	0.849	0.417	39.277	0.519	0.14	119.603
C253	0.719	0.295	10.276	0.287	0.021	10.317
C256	1.284	0.512	20.87	0.23	0.04	12.637
C259	1.103	0.363	2.327	0.001	0	0.002
C266	0.824	0.448	55.685	0.232	0.169	115.025
C269	0.597	0.166	13.955	0.306	0.033	17.028
C277	1.139	0.302	6.878	0.219	0.01	2.169
C281	2.084	0.984	3.513	0.001	0	0.002
C285	1.57	0.352	17.163	0.238	0.033	6.283
C289	1.15	0.468	18.827	0.234	0.036	12.605
C291	0.416	0.08	3.236	0.388	0.007	2.974
C296	1.243	0.484	8.047	0.383	0.024	5.36
C30	0.972	0.666	27.626	0.298	0.125	69.857
C302	1.263	0.304	6.249	0.481	0.019	3.652
C305	0.373	0.159	2.446	0	0	0.001
C315	0.594	0.309	1.308	0.458	0	0.8
C317	1.016	0.275	8.364	0.237	0.014	3.572
C321	2.16	0.726	6.816	0.34	0.015	1.932
C322	2.543	1.069	10.376	0.247	0.021	2.625
C326	0.475	0.242	44.808	0.243	0.12	134.403
C332	0.355	0.119	14.73	0.33	0.038	36.244
C336	0.754	0.172	14.322	0.411	0.046	17.56
C337	1.635	0.839	38.327	0.257	0.087	31.308
C344	0.445	0.157	17.337	0.345	0.052	39.683
C345	0.744	0.143	19.144	0.233	0.037	14.603
C350	0.651	0.347	17.885	0.237	0.037	26.842
C354	2.038	0.591	14.056	0.333	0.041	5.649
C360	1.501	0.44	46.21	0.193	0.1	24.674
C367	0.63	0.118	2.968	0	0	0.001
C370	1.049	0.409	28.429	0.274	0.066	27.842
C373	0.743	0.302	8.544	0.24	0.016	6.361
C379	0.974	0.731	5.003	0.252	0.008	5.265
C380	1.402	0.662	2.436	0	0	0
C384	1.105	0.648	2.5	0	0	0.001
C386	1.036	0.629	3.948	0.01	0	0.087
C388	1.393	0.681	15.155	0.242	0.029	9.157
C394	0.83	0.327	23.28	0.289	0.057	28.427
C40	1.095	0.405	16.683	0.267	0.036	11.99
C41	1.429	0.72	2.852	1.057	0.014	3.061
C412	0.815	0.263	21.874	0.228	0.042	18.687
C413	1.067	0.528	44.099	0.349	0.233	94.039
C416	0.393	0.154	6.935	0.221	0.01	7.745
C417	0.434	0.161	6.497	0.279	0.012	7.759
C418	1.196	0.552	3.897	0.202	0.005	1.083
C419	1.202	0.596	5.936	0.197	0.008	2.143
C420	1.357	0.353	8.467	0.335	0.02	3.791
C422	1.219	0.312	11.725	0.246	0.022	5.033
C423	1.371	0.467	8.85	0.24	0.015	3.229
C424	1.065	0.401	15.518	0.325	0.04	13.706
C427	0.262	0.068	3.518	1.308	0.031	20.111
C43	1.193	0.405	4.568	0.237	0.007	1.33
C430	0.772	0.273	11.004	0.246	0.02	8.32
C436	1.678	1.419	10.553	0.639	0.039	29.743
C441	0.701	0.166	10.943	0.246	0.02	7.682
C442	1.28	0.823	4.455	0.109	0.003	1.016
C447	1.322	0.241	5.201	0.213	0.006	1.002
C451	0.293	0.131	3.119	0.272	0.004	4.093
C453	0.823	0.44	5.662	0.563	0.016	8.605
C46	1.897	0.693	17.677	0.236	0.034	6.597
C465	0.433	0.224	57.078	0.182	0.139	169.687
C472	0.606	0.254	20.414	0.279	0.047	32.634
C474	1.416	0.624	27.522	0.217	0.053	17.124
C49	1.508	0.499	4.047	0.033	0.001	0.12
C491	1.688	0.687	55.954	0.232	0.17	43.515
C493	0.85	0.157	3.283	0	0	0.002
C497	0.742	0.35	25.362	0.221	0.049	31.373
C498	0.766	0.378	21.339	0.229	0.041	25.822
C505	0.718	0.402	8.676	0.237	0.015	9.202
C506	0.959	0.233	4.372	0.099	0.003	0.562
C507	0.64	0.141	2.764	0	0	0.001
C510	0.756	0.167	2.403	0	0	0
C515	1.818	0.663	50.572	0.189	0.115	25.752
C520	0.904	0.517	12.094	0.379	0.035	19.049
C523	1.291	1.048	17.031	0.238	0.033	31.226
C524	0.966	0.127	3.322	0.375	0.006	1.126
C526	0.853	0.153	9.255	0.574	0.031	9.949
C527	1.02	0.499	10.559	0.245	0.019	7.481
C528	0.574	0.097	3.943	0.009	0	0.067
C53	1.344	0.341	18.207	0.287	0.043	10.034
C532	0.551	0.202	27.37	0.563	0.127	92.147
C538	0.165	0.041	49.827	0.209	0.111	249.296
C54	0.702	0.236	23.457	0.222	0.044	23.435
C540	0.932	0.261	6.43	0.455	0.019	5.053
C541	0.24	0.088	23.522	0.222	0.044	71.951
C557	0.991	0.391	7.374	0.227	0.011	3.486
C558	0.495	0.288	9.453	0.243	0.016	15.753
C559	1.218	0.485	10.999	0.246	0.02	5.657
C56	1.214	0.201	2.483	0.36	0.004	0.591
C563	1.262	0.681	22.121	0.227	0.043	18.053
C574	1.442	0.57	29.151	0.214	0.056	16.637
C578	1.457	0.667	11.99	0.246	0.022	5.968
C582	1.088	0.514	1.431	0	0	0
C583	1.139	0.34	8.673	0.288	0.018	4.256
C584	0.979	0.602	7.308	0.228	0.013	5.558
C588	0.715	0.232	45.554	0.194	0.098	53.121
C59	1.816	0.585	6.335	0.208	0.009	1.232
C591	0.697	0.201	5.114	0.162	0.005	1.708
C597	0.676	0.284	>138	0.078	0.575	447.329
C598	1.895	0.593	23.209	0.225	0.044	8.51
C599	1.043	0.276	35.754	0.34	0.156	44.087
C600	0.853	0.39	25.327	0.221	0.048	26.513
C604	0.65	0.242	12.93	0.245	0.024	12.882
C608	1.325	0.812	34.77	0.206	0.069	35.05
C614	1.257	0.5	10.013	0.244	0.018	4.734
C624	0.805	0.238	7.763	0.232	0.012	4.069
C625	0.786	0.357	38.415	0.38	0.126	80.492
C630	0.246	0.093	39.414	0.36	0.124	223.089
C637	0.911	0.338	43.557	0.196	0.092	42.122
C641	0.913	0.226	3.674	0.001	0	0.004
C646	0.642	0.189	6.315	0.208	0.009	3.321
C650	1.024	0.184	5.817	0.193	0.007	1.468
C665	1.433	0.712	1.281	0	0	0
C666	0.592	0.104	8.039	0.429	0.024	9.237
C674	1.139	0.282	6.966	0.221	0.01	2.177
C676	0.736	0.348	6.226	0.205	0.008	3.757
C679	1.567	0.358	69.432	0.167	0.188	39.27
C681	1.07	0.285	34.089	0.207	0.067	22.35
C684	1.474	0.476	6.673	0.216	0.01	1.708
C686	0.946	0.417	8.397	0.335	0.02	7.106
C688	0.312	0.102	47.314	0.256	0.138	170.679
C689	0.424	0.265	35.15	0.368	0.089	169.942
C693	0.807	0.141	4.951	0.151	0.005	1.136
C698	1.146	0.179	3.273	0	0	0.001
C699	0.626	0.108	1.394	0.307	0	0.333
C733	0.566	0.207	97.096	0.204	0.507	353.003
C83	1.175	0.4	22.054	0.279	0.049	15.841
C85	0.468	0.113	6.76	0.217	0.01	4.942
C87	0.943	0.17	8.811	0.376	0.023	5.874
C9	1.269	0.815	21.933	0.356	0.06	36.501
C96	0.581	0.193	8.527	0.422	0.025	12.51
C97	0.631	0.113	4.398	0.102	0.003	0.822
chr11-tRNA-Gly-1_2	1.107	0.487	11.914	0.246	0.022	7.541
chr11-tRNA-Leu-1_2	0.547	0.241	8.427	0.288	0.017	10.636
chr13-tRNA-Arg-1_2	1.011	0.213	5.669	0.268	0.01	2.063
chr13-tRNA-Met-1_2	0.873	0.307	12.058	0.246	0.022	8.4
chr14-tRNA-Met-1_3	0.398	0.182	20.387	0.231	0.039	43.72
chr4-tRNA-Ala-1_2	1.001	0.894	87.683	0.144	0.263	627.462
chr4-tRNA-Ile-1_3	0.52	0.338	20.088	0.394	0.06	81.466
D10455_2	3.121	0.879	67.897	0.169	0.182	20.481
D10917_2	0.768	0.187	14.128	0.334	0.037	14.02
D12635_1	1.161	0.376	13.961	0.306	0.033	9.355
D12635_11	0.952	0.193	3.88	0.282	0.006	1.183
D12635_14	4.478	1.62	>138	0.054	0.713	85.887
D12635_2	0.369	0.154	11.213	0.356	0.028	28.629
D12635_20	0.386	0.207	49.258	0.25	0.145	210.723
D12635_21	1.224	0.642	20.702	0.299	0.054	21.713
D12635_22	0.691	0.282	9.319	0.371	0.025	11.955
D12635_24	0.435	0.189	25.578	0.22	0.049	50.652
D12635_25	0.253	0.103	14.136	0.482	0.053	78.691
D12635_3	1.475	0.243	6.345	0.339	0.014	2.013
D12635_31	0.235	0.128	8.531	0.238	0.014	25.76
D12635_33	0.417	0.15	1.348	0.303	0	0.595
D12635_36	1.205	0.674	11.069	0.246	0.02	7.882
D12635_38	1.466	0.271	8.043	0.288	0.016	2.529
D12635_45	0.975	0.267	5.592	0.17	0.006	1.491
D12635_47	1.265	0.304	3.955	0.011	0	0.041
D12635_50	1.646	0.358	1.882	0	0	0
D13568_1	0.773	0.15	7.962	0.234	0.013	3.884
D13568_2	0.716	0.132	7.267	0.226	0.011	3.48
D13582_1	1.146	0.452	6.453	0.403	0.017	4.357
D1479_1	0.449	0.223	1.626	0	0	0
D14952_1	0.822	0.216	6.406	0.278	0.012	3.407
D15909_10	0.203	0.083	27.542	0.217	0.053	113.623
D15909_2	0.195	0.073	24.342	0.223	0.047	95.592
D15909_4	0.33	0.104	9.131	0.41	0.034	23.703
D15909_5	0.374	0.126	16.144	0.346	0.045	41.242
D15909_8	3.946	1.58	16.37	0.239	0.031	3.047
D16785_1	1.16	0.297	7.206	0.225	0.011	2.316
D16785_10	0.643	0.442	17.682	0.38	0.054	63.624
D16785_11	0.633	0.245	1.642	0.465	0.001	0.928
D16785_13	0.734	0.221	3.695	0.398	0.008	2.462
D16785_17	0.28	0.137	20.047	0.324	0.054	90.417
D16785_21	1.011	0.345	7.178	0.393	0.019	5.424
D16785_23	1.395	0.442	6.994	0.22	0.009	1.958
D16785_24	2.223	0.141	>138	0.09	0.473	63.893
D16785_35	1.853	0.466	7.075	0.223	0.011	1.388
D16785_36	1.225	0.287	14.651	0.242	0.028	6.644
D16785_38	0.648	0.407	12.412	0.396	0.033	31.198
D16785_5	0.949	0.43	26.156	0.219	0.05	24.568
D16785_9	0.591	0.095	7.074	0.339	0.016	5.909
D17715_10	0.983	0.177	7.291	0.497	0.023	5.869
D17715_102	0.616	0.21	12.445	0.513	0.048	25.629
D17715_104	0.919	0.407	11.084	0.321	0.026	10.709
D17715_109	2.308	0.687	16.049	0.27	0.031	4.882
D17715_11	1.266	0.173	4.524	0.23	0.007	0.954
D17715_110	0.848	0.205	5.637	0.186	0.007	1.764
D17715_112	1.733	0.471	7.075	0.223	0.011	1.526
D17715_117	1.275	0.305	8.824	0.24	0.015	2.995
D17715_12	0.641	0.27	7.245	0.391	0.019	9.418
D17715_124	1.055	0.34	2.639	0.237	0.003	0.61
D17715_125	0.957	0.572	4.828	0.655	0.021	8.816
D17715_13	0.646	0.356	20.168	0.256	0.043	35.786
D17715_132	1.084	0.414	42.609	0.237	0.107	41.979
D17715_138	0.215	0.111	99.308	0.139	0.332	814.387
D17715_142	0.851	0.197	5.664	0.661	0.019	5.816
D17715_15	0.476	0.145	9.098	0.241	0.016	9.27
D17715_16	1.124	0.349	16.465	0.657	0.126	24.552
D17715_17	2.912	0.894	14.867	0.273	0.032	3.553
D17715_19	0.821	0.14	2.344	0.353	0.003	0.777
D17715_20	2.061	0.491	3.933	0.401	0.009	0.894
D17715_22	1.064	0.294	15.972	0.421	0.068	17.128
D17715_25	1.163	0.307	6.055	0.402	0.018	3.374
D17715_26	0.366	0.127	22.897	0.225	0.044	45.6
D17715_27	0.274	0.112	9.539	0.288	0.02	24.342
D17715_28	1.943	0.803	23.099	0.225	0.044	9.656
D17715_37	1.492	0.818	13.569	0.244	0.026	8.336
D17715_38	0.493	0.195	3.676	0.301	0.007	3.201
D17715_40	0.264	0.112	63.542	0.201	0.189	315.45
D17715_44	0.59	0.158	57.09	0.269	0.269	134.058
D17715_45	0.407	0.125	20.716	0.529	0.125	78.371
D17715_47	0.733	0.128	17.266	0.373	0.061	22.268
D17715_49	0.354	0.108	41.016	0.199	0.085	90.291
D17715_51	2.497	0.707	6.093	0.34	0.015	1.313
D17715_55	1.757	0.413	6.172	0.204	0.008	1.063
D17715_56	1.081	0.172	4.667	0.13	0.004	0.651
D17715_61	0.347	0.119	5.587	0.469	0.017	12.332
D17715_68	0.366	0.211	42.659	0.383	0.213	294.958
D17715_7	0.638	0.331	17.408	0.603	0.06	52.488
D17715_8	0.333	0.061	4.33	0.578	0.013	8.767
D17715_81	0.421	0.18	19.461	0.305	0.049	48.763
D17715_85	1.07	0.566	12.061	0.381	0.037	15.334
D17715_91	0.251	0.065	61.596	0.211	0.214	267.736
D17715_92	0.257	0.079	2.794	0.25	0.003	2.833
D17715_94	0.264	0.13	99.102	0.13	0.309	587.326
D17715_95	0.385	0.082	4.121	0.055	0.001	0.682
D21102_1	1.512	0.763	11.29	0.246	0.021	5.759
D23156_10	0.271	0.12	18.216	0.421	0.049	103.268
D23156_12	0.748	0.346	3.833	0.002	0	0.014
D23156_15	0.41	0.123	5.146	0.163	0.005	3.017
D23156_18	0.45	0.102	30.294	0.212	0.059	43.691
D23156_21	1.229	0.328	4.549	0.237	0.007	1.153
D23156_23	0.731	0.345	4.376	0.1	0.003	1.069
D23156_27	1.144	0.552	9.337	0.242	0.016	5.397
D23156_33	1.068	0.617	5.336	0.173	0.006	2.148
D23156_40	1.055	0.558	12.857	0.245	0.024	10.5
D23156_45	1.973	0.868	12.045	0.246	0.022	4.296
D23657_2	0.44	0.225	21.298	0.56	0.089	102.326
D2648_1	0.621	0.248	25.247	0.221	0.048	32.76
D27403_1	0.754	0.303	57.403	0.182	0.14	79.342
D27953_2	1.779	1.132	39.195	0.26	0.106	44.49
D27953_4	1.022	0.343	2.088	0	0	0
D33539_102	0.569	0.377	79.551	0.176	0.262	342.463
D33539_108	0.725	0.393	60.916	0.213	0.184	141.21
D33539_109	1.508	0.508	2.381	0	0	0
D33539_16	0.644	0.081	5.905	0.272	0.011	3.293
D33539_21	1.127	0.555	21.179	0.229	0.041	17.365
D33539_22	0.895	0.378	4.993	0.252	0.008	2.466
D33539_23	0.686	0.195	6.226	0.339	0.014	4.907
D33539_24	1.146	0.317	6.594	0.212	0.009	2.058
D33539_26	1.664	0.757	17.839	0.236	0.034	8.865
D33539_28	0.557	0.096	5.425	0.177	0.006	2.21
D33539_29	0.984	0.162	5.598	0.182	0.006	1.378
D33539_31	3.633	0.929	29.195	0.425	0.091	9.331
D33539_33	0.549	0.261	2.284	0	0	0.001
D33539_35	0.426	0.213	8.891	0.487	0.026	26.515
D33539_37	2.025	1.012	29.623	0.214	0.057	14.618
D33539_41	0.939	0.493	1.171	0.083	0	0.074
D33539_47	0.77	0.338	9.243	0.242	0.016	7.273
D33539_48	0.924	0.449	5.553	0.336	0.011	4.198
D33539_49	0.713	0.212	6.336	0.208	0.009	3.026
D33539_5	0.279	0.154	62.081	0.41	0.254	598.022
D33539_55	0.396	0.198	4.805	0.141	0.004	3.389
D33539_61	0.856	0.386	45.224	0.194	0.097	54.074
D33539_64	0.966	0.357	15.898	0.24	0.03	11.409
D33539_66	1.69	0.739	8.201	0.236	0.013	2.687
D33539_69	0.731	0.424	17.552	0.517	0.096	58.959
D33539_76	0.938	0.399	20.617	0.23	0.039	17.829
D33539_83	1.268	0.284	7.087	0.221	0.01	2.02
D33539_85	0.866	0.168	9.284	0.331	0.022	6.197
D33539_87	0.223	0.111	1.504	0.821	0.001	4.76
D33539_95	0.184	0.071	18.777	0.547	0.056	149.982
D33539_96	1.14	0.64	8.621	0.239	0.014	5.583
D33564_2	3.225	1.322	75.557	0.165	0.21	28.04
D33675_1	0.689	0.249	7.661	0.231	0.012	5.108
D34599_1	0.394	0.214	1.531	0	0	0
D34948_1	1.154	0.772	105.76	0.124	0.34	230.23
D34948_3	0.532	0.329	30.317	0.212	0.059	74.972
D35152_1	1.102	0.503	4.211	0.075	0.002	0.484
D35303_1	0.541	0.161	5.397	0.176	0.006	2.646
D3593_1	0.785	0.271	9.462	0.243	0.016	6.36
D36666_4	0.67	0.271	10.372	0.245	0.019	9.483
D37405_1	1.016	0.553	4.749	0.559	0.022	5.785
D37634_1	0.764	0.396	18.463	0.919	0.066	55.6
D4043_2	1.165	0.5	8.535	0.238	0.014	4.129
D42243_14	0.396	0.12	101.861	0.182	0.427	403.172
D42243_23	0.908	0.352	12.511	0.506	0.04	18.241
D42243_37	2.264	0.584	19.059	0.233	0.036	5.194
D42243_38	2.5	0.708	24.987	0.22	0.046	6.553
D42243_39	2.735	0.878	17.893	0.313	0.054	6.236
D42243_42	0.903	0.284	18.533	0.232	0.035	13.428
D42243_44	0.479	0.224	22.509	0.355	0.079	67.476
D42356_1	1.755	0.352	11.17	0.246	0.02	3.024
D42715_1	6.819	2.472	62.238	0.176	0.159	9.277
D42954_2	4.117	1.99	85.475	0.19	0.323	38.315
D45582_1	4.176	2.066	89.295	0.161	0.343	40.225
D4722_1	0.505	0.194	22.189	0.313	0.06	46.661
D47995_1	0.575	0.239	3.966	0.013	0	0.139
D49176_1	1.078	0.574	37.866	0.202	0.076	39.773
D49176_11	0.202	0.099	1.371	0	0	0
D49176_14	1.389	0.394	7.272	0.226	0.011	2.045
D49176_20	0.588	0.176	11.309	0.32	0.027	13.653
D49176_26	0.423	0.199	22.432	0.226	0.043	47.588
D49176_29	0.828	0.663	58.119	0.224	0.207	290.231
D49176_3	1.074	0.462	18.074	0.236	0.035	13.355
D49176_31	1.028	0.288	14.966	0.242	0.028	8.667
D49176_32	1.277	0.232	9.15	0.377	0.024	4.931
D49176_35	1.333	0.314	13.565	0.244	0.026	5.512
D49176_36	1.894	0.528	4.909	0.25	0.008	0.9
D49176_37	0.64	0.291	7.921	0.962	0.047	28.073
D49176_43	1.177	0.663	6.634	0.215	0.009	3.27
D49176_44	0.554	0.133	3.996	0.311	0.007	2.647
D49942_10	0.33	0.145	80.372	0.199	0.277	385.241
D49942_2	0.823	0.268	6.146	0.205	0.009	2.6
D49942_3	0.283	0.123	58.979	0.279	0.196	338.331
D5159_1	1.709	0.666	14.879	0.242	0.028	6.1
D53895_3	0.477	0.224	4.083	0.045	0.001	0.659
D54346_3	1.129	0.427	6.756	0.395	0.018	4.525
D55287_1	1.109	0.319	9.029	0.241	0.015	3.827
D56327_1	0.818	0.364	5.279	0.622	0.021	7.55
D56950_2	1.436	0.307	6.253	0.206	0.008	1.303
D57574_1	3.191	0.601	6.089	0.201	0.008	0.534
D5782_1	1.227	0.168	4.705	0.406	0.013	1.78
D6287_10	0.591	0.414	>138	0.146	0.827	1350.92
D6287_21	0.635	0.15	5.491	0.404	0.014	4.872
D6287_27	1.162	0.287	5.687	0.188	0.007	1.327
D6287_29	1.016	0.255	7.393	0.227	0.011	2.761
D6287_34	1.215	0.476	12.132	0.246	0.022	6.488
D6287_38	1.305	0.574	9.239	0.242	0.016	4.298
D6287_53	0.27	0.08	42.799	0.377	0.129	204.274
D6287_54	0.245	0.047	57.72	0.19	0.173	201.609
D6287_62	0.466	0.152	5.971	0.641	0.029	13.067
D6287_63	0.904	0.453	4.373	0.099	0.003	0.909
D65176_1	0.522	-0.058	>138	0.108	0.828	425.127
D65681_1	0.935	0.17	2.472	0	0	0
D6681_1	0.213	0.061	97.047	0.143	0.317	536.196
D6681_10	0.272	0.111	48.369	0.225	0.126	203.802
D6681_2	0.166	0.065	>138	0.054	0.719	2458.05
D7257_1	0.745	0.328	7.082	0.223	0.011	4.624
D7726_1	0.695	0.274	9.34	0.582	0.028	16.423
D8125_1	0.278	0.061	1.136	0	0	0
D8137_1	1.316	0.49	21.659	0.228	0.041	12.343
E10359_4	2.261	0.633	41.686	0.198	0.087	13.96
E10359_5	1.285	0.389	5.147	0.16	0.005	0.975
E10758_2	1.251	0.342	12.467	0.245	0.023	5.486
E10857_1	0.526	0.131	3.669	0.397	0.008	3.158
E1086_1	1.212	0.304	8.503	0.449	0.023	5.221
E10896_1	0.586	0.227	10.044	0.244	0.018	10.052
E11054_1	1.307	0.391	1.286	0	0	0
E11054_2	1.326	0.41	2.266	0.202	0.002	0.31
E11147_1	1.233	0.401	10.737	0.359	0.028	7.023
E11200_1	0.333	0.219	82.873	0.194	0.291	652.622
E11202_1	1.575	0.739	14.4	0.243	0.027	7.281
E11286_1	0.684	0.146	2.225	0	0	0
E11514_1	1.112	0.255	11.356	0.354	0.03	7.31
E11579_1	0.531	0.257	114.312	0.129	0.412	402.822
E116_1	0.41	0.069	4.43	0.106	0.003	1.309
E1197_2	1.646	0.491	15.7	0.322	0.047	8.106
E1197_9	0.989	0.229	3.998	0.02	0	0.095
E12152_1	0.981	0.142	38.766	0.363	0.121	39.774
E1220_1	2.124	1.108	1.625	0	0	0
E12201_2	1.048	0.399	18.041	0.236	0.035	12.558
E12253_3	0.835	0.351	25.727	0.22	0.049	25.894
E12266_2	0.403	0.147	13.826	0.336	0.036	30.98
E12599_2	0.908	0.535	15.432	0.478	0.068	38.697
E12756_1	0.82	0.356	22.953	0.249	0.048	25.961
E1297_3	0.449	0.177	9.025	0.241	0.015	11.08
E13013_1	0.521	0.266	>138	0.04	0.896	1411.18
E13038_2	1.464	0.903	23.488	0.268	0.054	23.968
E13038_9	2.982	0.65	12.877	0.28	0.028	2.555
E13057_1	0.992	0.476	9.029	0.241	0.015	5.861
E13140_1	2.023	0.489	12.347	0.245	0.021	3.187
E13140_2	1.662	0.396	20.547	0.228	0.038	7.402
E13220_3	0.618	0.163	2.705	0	0	0.001
E13302_1	0.873	0.327	60.441	0.178	0.152	70.619
E13302_3	0.771	0.26	34.197	0.207	0.067	34.451
E13365_1	0.482	0.124	25.433	0.31	0.056	45.618
E1341_1	0.805	0.279	8.856	0.38	0.024	8.8
E13462_1	0.687	0.302	18.478	0.235	0.035	21.847
E13599_1	1.194	0.646	34.745	0.206	0.069	32.813
E13603_1	0.718	0.167	4.059	0.037	0.001	0.246
E13777_2	0.652	0.51	11.464	0.753	0.037	74.03
E14176_2	0.884	0.259	8.528	0.238	0.014	4.38
E14323_1	0.283	0.085	5.326	0.173	0.006	4.861
E14340_1	0.903	0.186	12.04	0.556	0.055	16.941
E15083_1	0.986	0.391	6.695	0.216	0.01	2.883
E15208_1	0.884	0.368	2.484	0	0	0.001
E15509_1	1.238	0.271	3.275	0.495	0.008	1.388
E15509_11	0.409	0.226	33.91	0.272	0.087	124.684
E15509_13	1.011	0.531	1.689	0	0	0
E15509_4	1.625	0.458	28.51	0.215	0.055	12.117
E15509_5	0.212	0.084	26.884	0.277	0.065	131.161
E15548_1	1.559	0.661	8.913	0.242	0.017	3.355
E15697_1	1.474	0.25	17.324	0.265	0.037	7.068
E15771_1	0.384	0.226	18.851	0.231	0.036	53.423
E15790_1	0.281	0.089	9.144	0.286	0.016	17.654
E15896_1	0.29	0.091	30.553	0.212	0.059	77.237
E16122_2	1.392	0.244	2.376	0	0	0
E16122_8	0.292	0.144	6.012	0.199	0.008	9.071
E16439_1	3.26	1.13	25.151	0.221	0.048	5.721
E16452_1	2.147	0.98	2.539	0.229	0.003	0.339
E16790_2	1.428	0.392	10.621	0.245	0.019	3.796
E16790_7	0.769	0.453	20.73	0.23	0.04	30.575
E17352_2	0.453	0.118	27.476	0.438	0.086	71.144
E17498_1	1.678	0.667	7.714	0.231	0.012	2.256
E17521_1	1.643	1.064	16.056	0.24	0.031	12.158
E17542_1	0.672	0.112	9.096	0.49	0.027	10.977
E17645_1	1.688	0.431	4.007	0.022	0.001	0.063
E17649_1	0.371	0.149	9.476	0.37	0.025	22.51
E17711_1	1.575	0.392	9.417	0.243	0.016	2.741
E18025_1	1.75	0.873	11.481	0.246	0.021	5.04
E18031_10	1.06	0.238	8.479	0.238	0.014	3.299
E18031_2	1.134	0.398	16.123	0.324	0.037	13.013
E18031_4	1.439	0.771	25.362	0.221	0.049	18.419
E18055_2	1.217	0.64	5.462	0.179	0.006	1.802
E18169_1	1.09	0.312	4.864	0.145	0.004	0.908
E18440_1	0.655	0.116	3.701	0.398	0.009	2.349
E18440_4	0.882	0.213	6.589	0.214	0.009	2.476
E18440_5	0.656	0.31	10.352	0.398	0.03	17.764
E18445_1	1.036	0.156	4.309	0.319	0.008	1.463
E18454_1	0.336	0.103	9.619	0.331	0.023	20.24
E18454_2	0.542	0.214	45.179	0.242	0.121	96.397
E18512_1	2.229	0.317	1.143	0	0	0
E18512_2	0.613	0.135	2.842	0.254	0.003	1.106
E18550_1	0.592	0.205	9.734	0.244	0.017	8.847
E18550_2	0.244	0.118	50.123	0.307	0.162	342.444
E18606_1	2.049	0.731	1.156	0.821	0	0.242
E18606_4	1.398	0.577	1.607	0	0	0
E18651_4	1.234	0.494	6.961	0.222	0.011	2.539
E18742_1	0.79	0.186	>138	0.084	0.496	235.547
E1884_3	1.182	0.44	7.736	0.231	0.012	3.093
E18868_1	0.277	0.08	10.198	0.287	0.021	21.908
E18877_1	0.709	0.227	8.642	0.378	0.023	9.196
E18877_2	0.536	0.251	4.692	0.405	0.012	6.546
E18877_3	0.606	0.291	10.504	0.326	0.025	16.089
E18984_1	0.572	0.189	3.484	0.169	0.003	1.274
E19231_1	1.439	0.441	9.09	0.241	0.016	3.064
E19248_1	0.984	0.463	31.974	0.271	0.076	38.472
E19248_5	0.752	0.402	12.513	0.317	0.026	19.337
E19278_2	1.101	0.155	5.306	0.403	0.011	2.252
E19346_1	0.413	-0.047	>138	0.023	1.397	1727.99
E19631_3	1.294	0.704	3.196	0	0	0.002
E19631_4	0.916	0.207	13.327	0.424	0.037	13.111
E19695_2	0.535	0.233	1.405	0.307	0	0.582
E19695_3	2.612	1.645	14.807	0.242	0.028	6.542
E19748_1	0.666	0.396	7.182	0.524	0.019	15.868
E19870_1	1.029	0.381	9.862	0.808	0.107	18.218
E20147_1	0.929	0.511	5.152	0.33	0.011	4.314
E20260_8	1.108	0.444	5.09	0.16	0.005	1.257
E20313_1	1.437	0.682	16.68	0.294	0.039	12.033
E20360_1	3.463	2.322	132.229	0.11	0.456	110.179
E20360_6	0.586	0.449	86.857	0.184	0.405	655.963
E20424_1	0.395	0.051	21.027	0.254	0.045	31.611
E20800_1	0.228	0.049	102.105	0.158	0.354	518.479
E20827_1	0.959	0.527	5.137	0.163	0.005	1.991
E20827_3	0.936	0.494	42.699	0.213	0.1	61.149
E21208_1	1.481	0.59	33.019	0.209	0.065	18.924
E21586_1	1.1	0.493	2.222	0	0	0
E21753_1	1.694	0.517	1.561	0.308	0	0.183
E21786_1	1.328	0.419	11.231	0.246	0.02	4.706
E22147_1	1.465	0.458	>138	0.06	0.67	218.897
E22156_1	0.945	0.4	65.309	0.172	0.171	79.5
E22273_1	0.567	0.239	2.537	0.002	0	0.009
E22468_1	0.941	0.351	18.399	0.286	0.043	17.28
E22471_1	0.588	0.169	10.831	0.286	0.023	11.239
E22697_1	0.401	0.182	4.74	0.136	0.004	2.892
E2283_4	2.385	1.534	9.819	0.367	0.026	6.14
E22930_2	1.254	0.32	14.665	0.305	0.039	8.969
E22930_3	1.164	0.434	10.034	0.287	0.021	5.784
E23003_1	0.609	0.154	4.368	0.23	0.007	2.094
E23098_2	0.907	0.236	39.262	0.201	0.08	31.295
E23195_1	1.281	0.646	13.571	0.244	0.026	8.84
E23345_2	0.894	0.419	1.511	0	0	0
E23345_3	0.864	0.402	2.084	0	0	0
E23643_1	0.464	0.188	11.946	0.349	0.031	24.158
E23784_1	0.257	0.116	13.061	0.341	0.034	52.79
E23784_2	0.292	0.122	8.559	0.238	0.014	16.237
E24075_1	0.195	0.047	2.074	0	0	0.001
E24569_1	0.261	0.078	4.289	0.088	0.002	1.914
E24637_1	0.762	0.332	1.919	0	0	0
E24677_1	1.485	0.663	8.582	0.239	0.014	3.367
E24685_1	0.97	0.318	7.439	0.228	0.011	3.266
E248_3	1.45	0.502	21.138	0.229	0.04	10.446
E24971_1	0.918	0.376	8.463	0.467	0.035	10.419
E25790_1	0.992	0.663	3.907	0.401	0.009	4.218
E26140_1	0.969	0.073	3.423	0.162	0.003	0.511
E263_4	0.844	0.313	5.008	0.155	0.005	1.486
E26351_1	2.543	1.074	5.418	0.177	0.006	0.691
E26525_1	0.911	0.382	11.23	0.321	0.027	10.547
E26525_2	2.205	0.228	3.78	0.493	0.011	0.786
E26577_1	1.14	0.27	7.319	0.339	0.017	3.543
E26577_2	1.307	0.297	6.747	0.217	0.01	1.726
E26598_2	1.047	0.212	4.077	0.042	0.001	0.189
E26598_3	1.066	0.229	4.558	0.12	0.003	0.627
E26609_1	0.736	0.164	7.478	0.835	0.026	13.277
E26634_1	0.9	0.265	4.732	0.135	0.004	0.994
E2667_2	0.72	0.524	110.208	0.14	0.439	580.639
E26771_1	2.072	1.198	12.011	0.246	0.022	5.41
E26771_3	1.188	0.27	8.191	0.281	0.016	3.494
E26771_4	1.149	0.161	7.449	0.228	0.012	2.157
E26853_1	2.386	0.359	5.248	0.251	0.008	0.723
E26934_1	1.487	0.321	10.166	0.245	0.018	3.147
E26964_1	0.851	0.399	24.413	0.246	0.05	28.152
E27173_1	0.61	0.133	4.34	0.32	0.008	2.736
E27247_1	0.628	0.232	30.88	0.212	0.06	39.226
E27247_3	1.359	0.75	2.693	0.014	0	0.044
E27247_5	0.717	0.439	33.188	0.424	0.094	92.513
E27247_7	1.995	0.386	7.126	0.224	0.011	1.214
E27300_2	0.301	0.087	83.461	0.191	0.289	345.53
E27341_1	1.368	0.143	>138	0.087	0.482	111.51
E27433_3	0.569	0.163	15.516	0.241	0.03	16.577
E27596_2	0.792	0.165	4.6	0.325	0.009	2.313
E27723_10	0.791	0.2	4.085	0.045	0.001	0.284
E27723_18	1.821	0.652	18.641	0.234	0.036	7.261
E27723_3	0.915	0.359	27.668	0.217	0.053	24.537
E27723_9	1.633	0.274	5.181	0.335	0.013	1.339
E27826_2	1.003	0.828	2.917	0.758	0.012	9.493
E28350_1	1.692	0.606	18.93	0.234	0.036	7.971
E28350_2	0.162	0.044	15.211	0.678	0.051	119.371
E28871_14	0.463	0.251	53.065	0.232	0.154	187.781
E2926_1	0.425	0.142	3.342	0	0	0.003
E29307_2	1.454	0.397	72.143	0.223	0.246	59.897
E29468_1	1.312	0.376	13.476	0.246	0.024	6.248
E29469_3	1.037	0.229	7.964	0.234	0.013	2.997
E29567_11	1.25	0.279	3.088	0.803	0.007	2.189
E29567_12	2.212	0.645	12.468	0.283	0.025	3.807
E29567_9	1.432	0.562	7.296	0.226	0.011	2.353
E29615_1	1.505	0.356	3.899	0.004	0	0.013
E29615_2	1.759	0.063	>138	0.094	0.477	78.506
E29615_3	1.834	0.176	136.942	0.094	0.448	74.82
E29750_1	1.293	0.58	16.545	0.239	0.032	10.25
E29792_1	0.872	0.081	96.967	0.133	0.301	97.237
E29792_2	1.461	0.205	4.853	0.144	0.004	0.557
E29931_3	0.817	0.289	1.951	0.165	0.001	0.338
E30210_1	0.724	0.204	2.727	0.245	0.003	0.913
E30210_9	0.405	0.101	15.285	0.241	0.029	21.699
E3038_1	0.585	0.237	28.221	0.216	0.054	40.172
E3038_3	1.049	0.42	8.797	0.288	0.018	5.525
E310_1	0.279	0.175	7.641	0.286	0.015	27.823
E3185_4	0.625	0.117	7.186	0.227	0.012	3.98
E3185_7	1.414	0.313	5.426	0.177	0.006	0.926
E3215_1	2.061	1.08	59.141	0.18	0.147	38.1
E3215_10	0.752	0.022	23.466	0.476	0.075	28.027
E3215_2	1.472	0.448	10.704	0.332	0.022	4.883
E3215_3	1.264	0.544	22.569	0.348	0.062	21.843
E3215_6	0.728	0.261	35.249	0.206	0.07	39.23
E3301_1	0.86	0.35	53.623	0.214	0.145	73.16
E3305_1	1.8	0.989	1.779	0	0	0
E3440_1	0.749	0.284	32.939	0.209	0.064	36.169
E3612_1	1.164	0.478	27.37	0.219	0.066	20.742
E3612_2	1.452	0.56	41.68	0.213	0.093	27.333
E383_1	1.495	0.622	7.99	0.23	0.013	2.999
E4099_5	2.215	0.518	1.504	0.459	0	0.177
E4159_1	0.934	0.249	2.392	0.355	0.003	0.819
E4247_1	1.129	0.349	8.827	0.24	0.015	3.727
E4249_1	0.514	0.055	27.002	0.442	0.085	51.073
E4295_1	1.191	0.442	12.006	0.246	0.022	6.306
E4387_1	1.475	0.453	7.277	0.226	0.011	1.993
E4796_2	0.572	0.254	4.401	0.103	0.003	1.348
E4826_1	1.531	0.411	7.945	0.234	0.013	2.152
E49_1	2.042	0.448	5.642	0.404	0.015	1.668
E5006_11	0.572	0.133	50.716	0.448	0.214	125.802
E5006_15	0.348	0.077	6.37	0.398	0.017	10.81
E5006_5	1.761	0.644	6.6	0.214	0.009	1.488
E5027_2	0.299	0.096	2.125	0	0	0.001
E5141_1	0.747	0.271	6.293	0.339	0.014	5.142
E517_1	0.993	0.544	1.504	0	0	0
E524_4	1.141	0.357	2.382	0	0	0
E5415_6	0.621	0.185	11.785	0.246	0.022	10.548
E5708_1	0.288	0.149	18.732	0.234	0.036	61.5
E6043_1	0.217	0.092	8.269	0.236	0.014	20.594
E6125_5	0.671	0.136	11.169	0.321	0.027	10.365
E6534_1	1.49	0.771	15.762	0.24	0.03	9.542
E679_1	0.868	0.528	75.001	0.16	0.211	156.261
E679_2	1.206	0.284	5.329	0.173	0.006	1.048
E679_5	1.125	0.278	7.679	0.231	0.012	2.67
E6790_1	1.214	0.629	17.152	0.316	0.044	17.414
E6820_1	0.904	0.23	5.575	0.184	0.007	1.632
E686_1	0.783	0.337	3.746	0.611	0.009	4.481
E6941_1	0.326	0.13	16.354	0.424	0.062	70.251
E70_3	1.619	0.968	15.573	0.344	0.045	14.359
E7132_1	1.425	0.473	2.209	0	0	0
E714_14	0.267	0.14	21.935	0.493	0.071	150.464
E714_9	0.777	0.265	9.337	0.242	0.016	6.243
E7279_2	0.592	0.342	48.842	0.224	0.128	132.961
E7279_3	0.709	0.277	1.988	0	0	0
E7418_1	0.748	0.211	17.418	0.349	0.05	20.848
E7745_1	0.731	0.318	13.544	0.454	0.035	24.388
E7861_3	0.605	0.215	3.034	0.382	0.006	2.274
E804_1	0.729	0.238	9.792	0.453	0.036	13.133
E8100_4	0.722	0.359	6.016	0.462	0.018	8.567
E8167_13	1.333	0.306	79.577	0.286	0.452	109.825
E8225_2	1.72	0.527	5.334	0.173	0.006	0.812
E8314_1	1.326	0.71	28.49	0.215	0.055	22.921
E8314_2	0.888	0.593	22.371	0.349	0.066	55.169
E84_1	1.734	0.385	15.182	0.242	0.029	4.845
E8484_1	1.725	0.589	11.217	0.246	0.02	3.759
E8492_1	0.214	0.092	95.593	0.165	0.333	723.942
E8769_2	1.022	0.506	13.273	0.245	0.025	10.545
E886_2	0.584	0.297	33.29	0.387	0.083	94.726
E8914_1	1.098	0.278	4.624	0.126	0.004	0.69
E8914_2	0.937	0.19	4.87	0.406	0.013	2.658
E9164_1	1.377	0.329	7.753	0.338	0.018	3.202
E9244_1	2.007	0.752	69.299	0.168	0.188	37.686
E9255_1	0.41	0.215	1.611	0	0	0
E9299_6	1.02	0.367	4.851	0.144	0.004	1.071
E9706_1	0.986	0.332	4.814	0.142	0.004	1.036
F10044_1	0.806	0.297	3.74	0.001	0	0.007
F10044_2	0.784	0.294	5.789	0.402	0.015	5.202
F10141_1	1.105	0.15	2.489	0.001	0	0.002
F10154_1	1.169	0.442	7.824	0.511	0.029	7.07
F1021_3	0.243	0.066	8.876	0.24	0.015	16.572
F10318_1	0.438	0.245	16.061	0.296	0.038	45.171
F10429_3	0.829	0.339	58.552	0.18	0.144	75.176
F10466_1	1.394	0.305	12.669	0.245	0.024	4.686
F10626_1	1.285	0.403	4.149	0.062	0.002	0.266
F10634_1	0.181	0.031	79.739	0.169	0.253	425.317
F10637_1	1.244	0.553	11.23	0.247	0.019	6.4
F10660_2	0.726	0.155	4.046	0.402	0.01	2.575
F10730_3	1.056	0.436	3.201	0	0	0.001
F10794_1	0.531	0.13	2.122	0	0	0.001
F10872_1	0.734	0.382	20.387	0.342	0.058	39.826
F10935_1	0.579	0.348	10.867	0.246	0.02	17.635
F11089_1	0.676	0.14	2.215	0.346	0.003	0.875
F11232_1	0.934	0.36	5.516	0.181	0.006	1.861
F11323_11	0.687	0.214	3.451	0.494	0.01	2.982
F11323_5	0.498	0.218	>138	0.056	0.736	918.727
F11491_1	1.491	0.39	8.274	0.288	0.017	2.873
F1153_1	1.563	0.6	13.851	0.508	0.053	11.456
F11570_1	0.686	0.297	11.607	0.352	0.031	16.572
F11575_2	0.281	0.068	3.212	0	0	0.004
F11743_1	1.381	0.226	3.941	0.009	0	0.027
F11801_1	1.257	0.387	2.942	0	0	0.001
F11920_1	0.73	0.245	2.743	0	0	0.001
F12076_1	0.455	0.127	5.584	0.184	0.007	3.372
F12089_3	1.463	0.654	8.458	0.335	0.02	4.7
F12313_1	0.204	0.103	13.172	0.31	0.031	67.861
F12694_1	1.509	0.34	11.374	0.246	0.021	3.729
F13223_1	0.751	0.167	5.855	0.402	0.015	4.44
F13307_1	0.804	0.123	4.589	2.168	0.016	8.864
F13309_2	1.42	0.179	5.896	0.338	0.013	1.78
F13414_1	0.438	0.249	52.468	0.187	0.122	165.809
F13529_1	1.435	0.562	6.633	0.215	0.009	1.926
F13671_1	0.346	0.173	18.53	0.286	0.043	59.487
F13735_1	0.428	0.056	83.424	0.179	0.285	194.684
F13746_1	0.686	0.235	13.336	0.278	0.029	13.826
F13865_1	0.834	0.175	5.606	0.185	0.007	1.696
F13865_2	0.807	0.421	4.831	0.405	0.012	5.041
F13914_1	0.956	0.279	8.081	0.235	0.013	3.675
F14029_1	0.798	0.288	7.866	0.287	0.015	5.726
F14029_4	0.546	0.264	12.362	0.625	0.055	38.634
F14111_2	0.764	0.449	119.962	0.111	0.399	336.826
F14193_1	0.516	0.153	3.066	0	0	0.002
F14409_1	0.528	0.183	6.861	0.221	0.011	5.287
F14791_1	0.191	0.078	34.953	0.209	0.07	171.696
F14825_1	1.072	0.336	7.682	0.231	0.012	3.073
F14846_1	1.695	0.854	5.275	0.17	0.006	1.114
F14846_2	1.708	0.943	7.25	0.225	0.011	2.642
F15289_3	1.281	0.597	17.514	0.237	0.034	11.483
F15410_2	1.257	0.412	15.607	0.325	0.04	10.824
F15410_4	1.432	0.567	11.671	0.235	0.02	4.631
F15467_1	0.907	0.237	6.242	0.206	0.008	2.186
F15517_1	0.951	0.571	135.232	0.099	0.459	333.008
F15775_1	1.298	0.506	10.576	0.334	0.02	6.416
F16125_1	0.254	-0.384	>138	0.017	2.413	3088.52
F16133_1	1.568	0.796	4.101	0.05	0.001	0.242
F16133_2	1.229	0.289	2.397	0	0	0
F16160_1	1.08	0.471	7.785	0.22	0.012	3.652
F16210_1	0.756	0.244	4.496	0.234	0.006	1.971
F16271_1	0.616	0.098	3.1	0	0	0.001
F16280_1	0.551	0.173	71.199	0.207	0.22	149.656
F16362_1	0.685	0.223	6.243	0.723	0.03	11.129
F16449_1	0.708	0.164	3.903	0.005	0	0.03
F16550_11	1.327	0.18	2.483	0	0	0
F16550_9	1.777	0.809	5.411	0.177	0.006	1.045
F16681_1	0.384	0.059	2.63	0	0	0.001
F16737_1	3.176	0.803	7.885	0.236	0.015	1.03
F16754_1	2.018	0.74	16.573	0.318	0.046	7.73
F16755_1	0.918	0.148	4.534	0.117	0.003	0.662
F16878_7	1.02	0.719	>138	0.031	1.129	1713.86
F16951_1	1.488	0.37	9.345	0.331	0.025	3.953
F16984_1	0.604	0.203	5.648	0.187	0.007	2.844
F17039_3	1.006	0.401	4.467	0.233	0.006	1.643
F17275_1	1.047	0.564	1.359	0	0	0
F17434_2	1.041	0.444	5.963	0.198	0.008	2.199
F17508_1	0.893	0.507	49.329	0.31	0.159	110.445
F1761_1	0.629	0.269	5.622	0.186	0.007	3.133
F17612_1	1.374	0.534	4.67	0.13	0.004	0.706
F17836_1	0.683	0.326	12.968	0.245	0.024	14.793
F17836_2	1.715	1.166	62.224	0.176	0.159	73.35
F17989_1	0.836	0.213	9.813	0.288	0.02	6.566
F17989_2	0.808	0.24	11.056	0.356	0.029	10.671
F18417_1	0.815	0.172	11.767	0.246	0.022	7.141
F18525_1	2.109	1.02	5.033	0.157	0.005	0.736
F18550_1	0.856	0.392	5.071	0.254	0.008	2.838
F19110_2	1.401	0.294	5.857	0.539	0.022	3.409
F19190_1	1.21	0.255	7.058	0.339	0.016	3.06
F19199_1	1.035	0.504	12.513	0.281	0.027	10.808
F19243_2	1.373	0.482	6.466	0.279	0.012	2.357
F19320_4	2.907	1.242	5.719	0.269	0.01	1.007
F19409_1	0.412	0.123	10.218	0.326	0.024	17.033
F19549_1	0.477	0.289	2.344	0	0	0.001
F19614_3	0.798	0.144	6.995	0.481	0.013	5.259
F19787_1	1.884	0.993	35.288	0.294	0.1	29.37
F19787_2	1.774	0.938	37.682	0.285	0.107	33.553
F19828_1	0.988	0.547	24.508	0.265	0.056	31.949
F19828_2	1.143	0.591	46.965	0.277	0.126	65.247
F20050_2	1.732	0.954	10.58	0.245	0.019	5.019
F20079_4	0.602	0.18	33.102	0.383	0.155	74.74
F20102_1	1.276	0.704	17.317	0.237	0.033	13.542
F20224_1	1.14	0.388	7.761	0.287	0.015	3.798
F20234_1	0.913	0.363	87.424	0.099	0.75	203.1
F20266_1	0.676	0.508	33.283	0.317	0.152	170.029
F20385_1	1.437	0.485	12.409	0.314	0.03	6.665
F20385_2	1.537	0.541	8.236	0.288	0.016	3.151
F20385_3	1.568	0.523	9.018	0.332	0.021	3.977
F20448_1	0.904	0.371	10.719	0.246	0.019	7.481
F20448_4	0.919	0.317	15.491	0.241	0.03	11.138
F20560_1	1.744	0.787	3.61	0.001	0	0.002
F20625_1	1.536	0.816	11.007	0.322	0.026	7.543
F20673_1	0.748	0.377	12.002	0.282	0.026	14.62
F20760_1	1.162	0.526	50.765	0.189	0.115	47.033
F20792_1	0.639	0.265	5.241	0.405	0.013	5.899
F20855_1	1.024	0.604	32.59	0.502	0.061	83.542
F20870_1	0.36	0.085	3.245	0	0	0.004
F20870_2	1.328	0.633	5.455	0.404	0.014	3.363
F20894_1	1.647	0.481	5.518	0.181	0.006	0.918
F20989_1	3.109	1.732	10.337	0.245	0.018	2.737
F21003_1	0.931	0.374	>138	0.036	1.081	889.857
F21150_1	2.275	1.823	>138	0.075	0.568	379.092
F21429_1	0.652	0.263	6.876	0.219	0.01	4.662
F21429_3	0.773	0.325	1.654	0	0	0
F21506_2	1.795	0.984	38.728	0.201	0.078	25.448
F21560_1	0.397	0.122	8.162	0.336	0.019	13.124
F21584_1	0.854	0.334	26.61	0.394	0.096	45.505
F21598_1	1.029	-0.356	>138	0.033	1.179	406.582
F21821_1	2.295	0.814	9.846	0.288	0.02	2.774
F21821_2	2.001	0.703	8.232	0.288	0.016	2.418
F21902_6	1.323	0.581	35.227	0.206	0.07	24.632
F21981_2	2.384	0.703	47.213	0.264	0.142	22.051
F22233_2	0.528	0.308	37.322	0.249	0.092	109.59
F22233_3	0.586	0.371	3.483	0.001	0	0.008
F2227_1	0.825	0.504	4.502	0.662	0.018	8.912
F22280_1	1.435	0.212	5.141	0.256	0.008	1.108
F22635_2	0.483	0.136	16.219	0.239	0.031	20.555
F22741_1	0.659	0.219	7.142	0.224	0.011	4.459
F22741_2	0.544	0.209	5.818	0.402	0.015	7.667
F22770_1	1.096	0.576	2.57	0	0	0.001
F22828_1	1.001	0.105	3.199	0	0	0.001
F23172_1	0.209	0.081	35.839	0.222	0.077	157.74
F23526_1	1.398	0.432	9.32	0.242	0.016	3.299
F23544_1	1.727	1.193	1.366	0.823	0	0.56
F23545_1	1.158	0.576	9.039	0.241	0.015	5.203
F23551_1	1.143	0.304	3.2	0.277	0.005	0.835
F23564_1	1.189	0.33	6.078	0.201	0.008	1.601
F23846_3	1.103	0.163	3.19	0	0	0.001
F23916_1	1.202	0.384	15.032	0.242	0.029	7.882
F24125_1	0.945	0.228	7.596	0.23	0.012	3.086
F24356_1	1.708	0.515	72.488	0.163	0.201	42.414
F24459_1	1.073	0.586	12.736	0.313	0.03	13.463
F24461_1	0.395	0.159	3.729	0.001	0	0.015
F24479_1	2.377	0.768	11.687	0.318	0.028	3.651
F24511_1	0.331	0.144	44.774	0.195	0.096	133.81
F2457_1	1.152	0.775	5.926	0.999	0.038	15.423
F24631_1	0.457	0.142	3.042	0	0	0.002
F24631_2	0.457	0.157	4.608	0.124	0.004	1.855
F24726_1	0.434	0.207	9.195	0.228	0.015	13.509
F24843_2	0.908	0.356	13.872	0.244	0.026	10.501
F24941_2	1.091	0.464	8.833	0.24	0.015	4.643
F25103_1	1.222	0.442	23.559	0.436	0.072	24.152
F25114_1	1.192	0.226	6.426	0.21	0.009	1.621
F2530_1	0.909	0.443	3.484	0.001	0	0.004
F25438_2	0.357	0.207	42.035	0.346	0.132	242.02
F25456_1	0.295	0.098	6.245	0.399	0.016	14.441
F25464_1	0.428	0.113	>138	0.068	0.637	628.003
F25565_1	2.084	1.104	29.708	0.213	0.057	15.146
F25875_2	0.492	0.265	9.447	0.553	0.057	36.259
F2600_1	1.355	0.725	1.895	0.329	0.001	0.531
F26262_1	1.454	0.619	13.924	0.244	0.026	6.97
F26408_1	0.733	0.308	8.358	0.237	0.014	6.222
F26422_1	0.352	0.156	45.824	0.348	0.145	204.212
F26422_2	0.28	0.142	9.074	0.241	0.015	22.106
F26774_1	1.275	0.543	13.354	0.246	0.023	7.082
F26809_3	1.547	0.498	3.21	0	0	0.001
F27064_1	0.503	0.214	6.428	0.21	0.009	5.424
F27079_1	1.131	0.539	7.249	0.339	0.017	5.137
F27278_4	1.668	0.451	6.989	0.221	0.01	1.543
F27352_2	1.12	0.328	37.642	0.203	0.076	25.098
F27391_1	1.064	0.303	7.921	0.233	0.013	3.151
F27464_2	0.655	0.234	129.32	0.101	0.425	274.74
F27536_1	1.469	0.464	9.047	0.241	0.015	3.016
F27679_3	0.454	0.179	2.256	0	0	0.001
F28097_1	1.173	0.36	4.156	0.316	0.008	1.48
F28148_1	1.352	0.84	26.699	0.31	0.068	34.744
F28292_1	1.7	0.66	40.938	0.199	0.085	21.343
F28460_1	1.011	0.322	1.736	0.141	0	0.176
F28758_1	1.096	0.372	17.025	0.238	0.029	10.51
F28782_1	1.047	0.48	16.339	0.239	0.031	12.68
F28895_1	1.06	0.474	43.325	0.235	0.109	49.014
F28897_1	1.223	0.464	4.512	0.115	0.003	0.655
F28964_1	0.479	0.29	40.866	0.199	0.084	116.625
F29309_1	1.522	0.579	25.722	0.262	0.059	15.773
F29577_2	1.783	0.499	4.851	0.248	0.007	0.932
F29632_5	1.794	0.242	8.157	0.235	0.013	1.63
F29767_2	0.905	0.229	8.621	0.239	0.014	4.134
F29880_1	0.805	0.363	3.047	0	0	0.002
F30127_2	0.502	0.176	104.107	0.152	0.368	296.259
F3029_1	1.199	0.18	3.838	0.002	0	0.006
F30316_1	1.753	0.429	14.313	0.243	0.027	4.56
F30408_1	0.906	0.529	18.584	0.234	0.036	22.416
F30461_3	1.885	0.609	7.451	0.228	0.012	1.672
F30537_3	0.51	0.195	2.756	0	0	0.001
F30537_4	0.684	0.277	7.947	0.234	0.013	5.92
F3068_1	0.624	0.114	22.322	0.311	0.05	27.711
F30728_1	1.168	0.251	7.998	0.337	0.019	3.824
F30774_1	1.891	0.229	7.138	0.192	0.008	0.969
F30796_1	1.389	0.233	12.04	0.283	0.03	4.91
F3084_1	1.349	0.581	10.281	0.245	0.018	4.863
F30848_1	0.582	0.169	7.52	0.229	0.012	5.254
F30864_2	0.31	0.126	6.684	0.216	0.01	9.274
F30970_2	0.707	0.216	10.656	0.245	0.019	8.036
F31008_1	0.766	0.375	8.676	0.239	0.015	7.227
F31053_2	1.224	0.344	9.802	0.244	0.017	3.936
F31971_1	2.258	0.54	4.487	0.112	0.003	0.28
F32050_1	1.895	0.689	4.107	0.403	0.011	1.258
F32053_1	0.501	0.325	59.867	0.23	0.185	272.061
F32122_1	0.797	0.358	5.887	0.195	0.007	2.893
F32129_1	0.684	0.242	14.362	0.304	0.034	17.18
F32316_2	0.79	0.352	7.988	0.234	0.013	5.558
F32394_1	1.088	0.263	6.122	0.202	0.008	1.698
F32494_1	0.92	0.67	23.907	0.223	0.046	45.874
F3277_1	0.827	0.284	9.153	0.242	0.016	5.691
F32870_1	1.343	0.415	12.515	0.245	0.023	5.409
F32922_1	2.27	1.177	26.173	0.241	0.055	12.817
F3302_4	1.458	0.818	31.615	0.211	0.061	24.973
F33056_1	1.119	0.212	9.328	0.242	0.016	3.516
F33146_1	1.079	0.408	16.78	0.618	0.084	25.722
F33406_1	0.923	0.306	5.127	0.162	0.005	1.385
F33526_1	1.315	0.26	3.764	0.001	0	0.004
F33612_1	1.094	0.375	1.966	0.332	0.001	0.508
F33675_1	0.615	0.291	6.895	0.452	0.023	11.894
F3410_1	1.08	0.391	5.186	0.166	0.005	1.288
F34109_1	1.028	0.444	5.674	0.471	0.019	5.139
F34582_1	1.039	0.376	12.616	0.245	0.024	7.643
F34704_1	1.162	0.448	19.903	0.232	0.038	12.879
F3492_1	0.701	0.226	20.218	0.231	0.039	19.728
F35105_1	0.794	0.203	8.175	0.382	0.022	6.962
F35105_2	0.941	0.293	9.81	0.405	0.029	8.879
F35197_1	0.706	0.107	4.707	0.327	0.01	2.52
F35197_2	1.249	0.445	19.523	0.323	0.049	15.5
F35310_1	1.544	0.535	8.593	1.176	0.042	10.532
F35570_2	1.679	0.97	7.07	0.917	0.025	8.209
F357_2	0.17	0.055	3.922	0.007	0	0.2
F35756_14	1.554	0.518	2.447	0	0	0
F35756_2	1.106	0.401	8.295	0.226	0.013	3.545
F35756_5	0.746	0.265	11.42	0.238	0.02	8.696
F35774_1	1.3	0.696	4.276	0.086	0.002	0.565
F36083_1	0.874	0.278	8.424	0.335	0.02	6.339
F36120_1	1.226	0.567	1.931	0.164	0.001	0.262
F36356_2	1.439	0.638	21.325	0.355	0.063	19.391
F36356_4	1.695	0.639	12.103	0.246	0.022	4.528
F36356_6	2.559	0.662	11.543	0.246	0.021	2.35
F36380_5	1.256	0.269	9.427	0.243	0.016	3.29
F36637_1	0.787	0.364	6.765	0.217	0.01	4.149
F3664_1	1.692	0.742	4.552	0.119	0.003	0.55
F36648_1	0.679	0.24	4.094	0.402	0.01	3.416
F36648_2	0.562	0.189	7.775	0.386	0.021	10.331
F3666_3	0.639	0.312	17.151	0.42	0.053	40.472
F36721_5	0.778	0.417	1.678	0	0	0
F36767_1	0.859	0.275	4.602	0.665	0.019	5.264
F36803_1	0.895	0.489	1.581	0.314	0.001	0.557
F36958_1	0.918	0.215	2.817	0	0	0.001
F37292_1	1.145	0.213	6.537	0.28	0.012	2.296
F37362_1	0.53	0.178	7.278	0.339	0.017	8.699
F37536_1	0.58	0.167	3.747	0.299	0.006	2.439
F38025_1	0.857	0.171	4.059	0.313	0.008	1.677
F38306_1	0.371	0.087	8.422	0.238	0.014	9.416
F38531_2	0.576	0.201	21.197	0.356	0.063	41.133
F38618_1	1.093	0.624	1.524	0	0	0
F38658_1	0.556	0.091	4.41	0.322	0.009	2.886
F38658_2	0.51	0.104	4.108	0.052	0.001	0.475
F38861_1	1.232	0.328	14.331	0.243	0.027	6.694
F39050_1	1.012	0.469	20.187	0.337	0.056	25.138
F39079_1	0.409	0.152	32.756	0.275	0.084	85.545
F39274_1	0.868	0.385	3.924	0.4	0.009	3.059
F39274_2	0.376	0.182	20.99	0.357	0.063	78.8
F39343_3	2.219	1.147	7.082	0.339	0.016	2.738
F39414_1	3.075	1.284	3.647	0.185	0.004	0.324
F39428_1	1.597	0.576	6.787	0.218	0.01	1.73
F39459_1	0.488	0.205	1.416	0.46	0.001	0.943
F39840_1	1.176	0.348	6.024	0.2	0.008	1.628
F39877_1	0.877	0.135	3.412	0.001	0	0.002
F39902_1	0.552	0.146	7.346	0.227	0.011	5.12
F40116_1	3.95	0.472	>138	0.059	0.667	63.378
F40451_2	0.326	0.146	5.301	0.171	0.006	5.278
F40493_1	1.181	0.32	9.436	0.243	0.016	3.776
F40499_1	1.171	0.548	14.082	0.243	0.027	9.494
F40572_9	2.069	0.516	4.752	0.137	0.004	0.413
F40797_1	4.534	2.133	33.767	0.207	0.066	7.222
F41021_1	1.667	0.308	7.397	0.227	0.011	1.548
F41218_2	0.785	0.369	13.94	0.451	0.043	25.559
F41361_1	1.34	0.539	6.746	0.217	0.01	2.177
F41385_2	0.286	0.094	3.623	0.001	0	0.013
F41728_1	1.219	0.553	3.935	0.008	0	0.043
F41817_1	1.318	0.513	26.157	0.219	0.05	15.849
F41828_1	0.858	0.482	7.4	0.228	0.011	5.597
F42062_1	2.071	1.035	6.529	0.215	0.01	1.599
F42069_1	0.789	0.168	12.54	0.245	0.023	8.099
F42072_1	1.425	0.233	4.54	0.118	0.003	0.431
F42072_2	2.459	0.231	5.17	0.473	0.007	0.75
F42112_4	1.225	0.347	9.107	0.241	0.016	3.492
F42117_4	0.733	0.319	15.138	0.512	0.085	32.427
F4218_1	0.598	0.104	5.176	0.405	0.013	4.382
F42308_1	1.667	0.698	2.111	0	0	0
F42424_1	0.603	0.219	4.893	0.707	0.025	10.293
F42543_3	1.606	0.775	49.044	0.19	0.11	34.245
F42552_1	1.098	0.331	8.056	0.235	0.013	3.22
F42564_1	1.457	0.271	3.753	0.385	0.007	0.979
F42570_2	0.599	0.206	4.56	0.12	0.003	1.341
F42602_1	0.615	0.225	3.669	0.001	0	0.007
F42703_3	1.123	0.349	15.765	0.24	0.03	8.866
F42703_4	0.629	0.095	2.252	0	0	0
F4271_1	0.586	0.152	4.21	0.221	0.006	1.983
F42803_1	0.6	0.157	13.504	0.244	0.025	12.587
F42803_3	0.768	0.297	4.783	0.482	0.014	4.847
F42892_1	1.104	0.183	5.208	0.152	0.005	0.919
F42937_1	0.424	0.226	1.667	0	0	0
F43064_1	1.586	0.3	9.376	0.243	0.016	2.504
F43064_2	0.988	0.195	11.493	0.353	0.03	8.019
F43397_1	0.233	0.073	11.194	0.355	0.03	38.335
F43438_1	0.845	0.215	2.841	0	0	0.001
F43617_1	1.127	0.257	9.36	0.242	0.016	3.69
F4380_1	2.015	0.808	10.346	0.287	0.022	3.658
F43935_4	1.382	0.554	16.949	0.238	0.032	9.102
F4422_1	0.885	0.261	30.966	0.211	0.06	24.993
F4422_2	0.435	-0.085	>138	0.026	1.721	1884.59
F4422_3	1.029	0.229	5.354	0.335	0.011	2.357
F4425_1	0.772	0.513	18.501	0.235	0.035	32.51
F4481_1	1.253	0.263	4.884	0.147	0.004	0.725
F44837_3	1.162	0.615	8.871	0.288	0.018	6.432
F4495_1	0.261	0.081	5.617	0.185	0.007	6.229
F4501_1	1.236	0.294	4.198	0.22	0.006	0.906
F45228_1	1.533	0.795	6.706	0.216	0.01	2.332
F45236_1	0.587	0.186	2.147	0	0	0
F45253_1	0.815	0.206	2.634	0	0	0.001
F45296_1	0.81	0.311	2.278	0.806	0.003	2.44
F45296_2	0.873	0.434	10.364	0.362	0.027	12.754
F45354_1	0.728	0.193	3.518	0.395	0.008	2.168
F45387_1	0.937	0.182	5.629	0.186	0.007	1.496
F4541_1	2.061	0.512	20.315	0.231	0.039	6.092
F45432_1	1.588	0.277	4.557	0.119	0.003	0.4
F45512_1	0.955	0.33	3.118	0	0	0.001
F45556_3	0.257	0.08	3.366	0	0	0.008
F4565_1	1.307	0.512	7.35	0.227	0.011	2.612
F45683_2	0.993	0.378	11.954	0.246	0.022	7.635
F45820_1	0.651	0.314	15.491	0.415	0.046	34.69
F46067_3	2.046	0.875	8.497	0.238	0.014	2.325
F46067_4	1.896	0.785	20.916	0.23	0.04	8.802
F46181_1	1.212	0.237	3.468	0.291	0.006	0.857
F46183_2	0.514	0.128	7.995	0.544	0.033	15.978
F46267_2	0.346	0.184	12.052	0.349	0.032	41.786
F46301_17	1.728	0.311	5.747	0.19	0.007	0.843
F46320_2	0.825	0.219	8.204	0.234	0.013	4.349
F46381_1	1.733	0.816	19.889	0.232	0.038	10.028
F4658_1	0.877	0.229	5.256	0.169	0.006	1.431
F46816_1	2.019	0.738	4.401	0.103	0.003	0.334
F4688_1	0.538	0.236	3.46	0.001	0	0.005
F47025_1	0.305	0.15	5.729	0.269	0.01	10.837
F47068_6	1.479	0.377	1.772	0	0	0
F47145_2	1.397	0.36	10.616	0.324	0.025	5
F47563_1	0.223	0.09	53.386	0.223	0.15	288.612
F47822_1	0.814	0.513	1.399	0.459	0.001	0.865
F47864_1	1.145	0.346	8.291	0.237	0.014	3.259
F47864_3	1.483	0.578	5.116	0.406	0.013	2.434
F47984_1	1.704	0.708	3.95	0.01	0	0.037
F48130_2	1.152	0.555	9.722	0.476	0.033	10.861
F48138_1	1.982	0.651	2.454	0.359	0.004	0.44
F48181_1	1.692	0.655	3.567	0.001	0	0.002
F48181_2	1.68	0.519	4.204	0.073	0.002	0.244
F48197_1	0.676	0.187	15.543	0.241	0.03	13.765
F48253_3	1.232	0.662	3.04	0.752	0.016	3.303
F48253_5	0.505	0.205	24.265	0.422	0.086	66.279
F48270_1	1.342	0.627	6.097	0.531	0.025	5.547
F48363_3	1.557	0.938	2.121	0.8	0.005	1.62
F48424_2	1.085	0.406	6.974	0.339	0.016	4.224
F48424_3	1.294	0.462	8.402	0.237	0.014	3.209
F48433_1	0.228	0.109	49.296	0.213	0.123	269.579
F48446_1	1.121	0.446	5.33	0.335	0.011	2.774
F48446_9	1.178	0.525	15.518	0.241	0.03	10.308
F48515_1	0.884	0.225	4.455	0.323	0.009	2.076
F48622_4	0.639	-0.022	105.199	0.214	0.559	218.89
F48839_1	0.47	0.12	6.468	0.397	0.017	8.558
F4934_1	0.303	0.12	4.229	0.403	0.01	8.616
F49439_1	1.323	0.393	8.968	0.241	0.015	3.215
F49538_1	1.078	0.401	10.986	0.242	0.017	5.616
F49582_1	0.68	0.164	4.164	0.065	0.002	0.483
F49644_2	0.295	0.118	79.921	0.2	0.276	399.28
F49644_4	0.592	0.15	3.593	0.296	0.006	2.036
F49644_5	0.522	0.093	3.558	0.001	0	0.005
F49665_1	0.641	0.267	28.57	0.254	0.065	44.707
F49857_1	0.217	0.11	22.586	0.249	0.048	110.992
F49959_1	1.13	0.357	17.883	0.289	0.042	12.758
F49959_2	1.106	0.334	20.804	0.254	0.044	13.929
F50551_1	1.603	0.219	5.597	0.337	0.012	1.474
F50580_1	1.074	0.081	1.789	0	0	0
F50871_1	0.208	0.07	48.169	0.359	0.187	413.713
F51106_1	0.678	0.221	19.954	0.303	0.05	26.426
F51170_1	1.153	0.269	6.031	0.2	0.008	1.529
F51234_1	1.298	0.216	1.641	0	0	0
F51234_2	1.436	0.29	1.424	0	0	0
F5128_8	0.246	0.103	20.413	0.256	0.043	73.832
F51552_2	1.281	0.495	3.145	0.128	0.002	0.399
F51945_2	0.759	0.364	26.462	0.219	0.051	32.797
F51945_3	1.625	0.753	4.306	0.09	0.002	0.416
F52051_1	1.135	0.629	9.416	0.288	0.019	7.606
F5206_4	0.678	0.289	72.899	0.186	0.231	149.288
F5206_9	0.449	0.139	15.922	0.24	0.03	22.402
F52084_1	1.358	0.401	5.235	0.168	0.006	0.956
F52120_1	1.447	0.261	6.997	0.222	0.01	1.585
F52206_4	1.476	0.276	4.641	0.123	0.003	0.474
F52401_1	0.357	0.131	9.655	0.241	0.017	15.352
F52511_1	1.14	0.5	24.486	0.373	0.069	28.238
F5252_1	0.595	0.234	5.048	0.158	0.005	2.242
F52797_1	2.688	0.908	23.92	0.223	0.046	6.45
F52907_2	2.008	0.576	34.198	0.256	0.083	15.234
F52917_1	1.191	0.255	2.969	0.38	0.006	0.908
F53320_1	2.552	0.736	6.077	0.201	0.008	0.758
F53383_11	1.601	0.745	21.581	0.228	0.041	11.865
F53383_7	1.005	0.339	5.563	0.183	0.007	1.642
F53446_1	0.758	0.205	7.763	0.338	0.018	6.075
F53446_2	0.943	0.276	4.787	0.14	0.004	0.991
F53451_1	1.034	0.414	2.066	0.476	0.003	0.928
F53749_1	0.222	0.079	19.305	0.287	0.052	75.73
F53854_2	0.939	0.379	11.392	0.246	0.021	7.81
F53897_1	0.792	0.182	7.032	0.284	0.013	3.983
F53971_1	0.741	0.399	10.389	0.287	0.022	12.975
F54003_1	2.103	0.726	19.166	0.233	0.037	6.38
F54011_1	1.63	0.766	1.593	0	0	0
F54088_1	1.533	0.291	3.521	0.001	0	0.002
F54091_1	0.744	0.162	3.455	0.166	0.003	0.82
F54097_1	1.723	0.662	7.241	0.225	0.011	1.901
F54317_1	1.181	0.582	31.627	0.21	0.061	26.744
F54372_1	1.562	0.409	13.315	0.355	0.033	6.46
F54589_3	0.65	0.321	54.315	0.247	0.202	144.529
F54683_1	1.871	0.426	3.316	0.39	0.007	0.723
F54828_9	1.069	0.203	3.798	0.605	0.013	2.162
F54854_1	1.587	0.331	6.617	0.214	0.009	1.331
F54854_2	1.349	0.202	6.406	0.34	0.014	2.196
F54899_1	0.252	0.113	34.908	0.223	0.075	140.989
F55001_5	1.242	0.525	2.835	0	0	0.001
F55001_6	0.892	0.354	8.74	0.24	0.015	5.314
F5510_1	3.515	1.819	1.549	0.462	0.001	0.189
F55130_1	0.542	0.181	2.297	0	0	0.001
F55215_1	0.247	0.026	22.43	0.488	0.072	88.239
F55601_1	1.016	0.349	5.539	0.182	0.006	1.621
F55716_1	0.428	0.142	3.321	0.605	0.013	5.748
F55716_2	0.975	0.291	4.385	0.23	0.006	1.389
F55928_2	1.071	0.255	4.294	0.319	0.008	1.569
F56085_1	0.452	0.208	9.127	0.572	0.035	27.292
F56229_4	1.987	0.527	9.718	0.244	0.017	2.338
F56540_1	2.87	1.14	33.8	0.257	0.082	12.447
F56775_5	1.278	0.252	11.175	0.246	0.02	4.138
F56806_1	1.231	0.645	59.504	0.222	0.183	79.818
F56837_1	0.206	0.067	23.286	0.225	0.045	79.759
F57034_1	1.839	1.001	4.121	0.055	0.001	0.249
F57064_1	0.853	0.145	3.952	0.199	0.005	1.03
F57064_2	1.575	0.239	7.277	0.226	0.011	1.523
F57076_1	0.195	0.088	34.181	0.207	0.067	164.531
F57388_1	0.542	0.163	10.294	0.363	0.027	14.65
F57388_2	0.774	0.31	11.951	0.246	0.022	10.126
F57661_1	1.071	0.558	1.374	0	0	0
F57713_2	0.563	0.3	11.162	0.246	0.02	16.173
F57777_1	0.725	0.314	10.915	0.246	0.02	9.97
F57777_2	0.623	0.244	26.366	0.279	0.064	43.218
F57843_1	0.708	0.367	19.631	0.414	0.054	43.69
F58335_1	0.549	0.167	8.297	0.381	0.022	10.99
F5836_1	1.104	0.215	12.436	0.246	0.023	5.588
F58487_1	0.558	0.185	11.559	0.425	0.033	20.414
F58851_1	1.784	0.809	6.574	0.214	0.009	1.69
F58910_1	0.686	0.175	5.304	0.473	0.017	5.178
F58910_2	0.964	0.225	3.286	0.147	0.003	0.523
F59197_1	1.129	0.19	2.116	0.001	0	0.001
F59212_1	0.99	0.255	7.449	0.338	0.017	4.304
F59310_5	0.919	0.181	1.076	1.124	0	0.513
F59325_1	1.071	0.719	10.604	0.466	0.033	21.137
F59453_1	0.559	0.221	23.368	0.269	0.054	39.512
F5951_1	1.249	0.299	3.675	0.001	0	0.003
F59967_3	1.145	0.254	10.155	0.245	0.018	4.113
F60188_2	0.581	0.207	4.366	0.098	0.003	1.085
F6022_1	0.237	0.12	17.437	0.239	0.034	71.524
F6077_1	0.543	0.159	10.883	0.246	0.02	10.632
F60886_1	1.588	0.355	7.782	0.232	0.012	1.882
F61115_1	0.875	0.412	1.795	0	0	0
F61158_1	2.27	0.724	7.114	0.211	0.01	1.208
F61293_1	1.548	0.239	7.774	0.232	0.012	1.768
F61469_1	1.587	0.74	1.232	0	0	0
F61691_1	1.197	0.574	4.117	0.054	0.001	0.327
F61856_1	0.633	0.223	12.496	0.463	0.039	21.609
F61881_1	1.559	0.28	2.273	0	0	0
F62141_1	0.559	0.133	1.496	0	0	0
F62396_2	2.548	0.824	4.545	0.236	0.007	0.6
F62610_1	1.957	0.623	4.774	0.328	0.01	1.162
F62610_13	0.849	0.148	2.731	0.245	0.003	0.682
F62610_2	0.761	0.223	3.35	0	0	0.002
F62610_5	0.535	0.31	10.333	0.287	0.022	19.628
F6265_1	2.132	0.578	4.81	0.243	0.009	0.782
F62827_1	1.136	0.564	3.822	0.306	0.007	1.801
F62846_1	2.381	0.725	4.753	0.121	0.004	0.354
F62877_1	0.274	0.065	8.195	0.236	0.013	12.246
F63057_1	2.083	0.982	1.54	0	0	0
F63161_1	0.649	0.268	3.42	0.001	0	0.004
F63188_2	1.697	0.947	13.659	0.239	0.024	7.202
F63188_3	1.612	0.868	12.802	0.245	0.024	6.963
F6335_1	0.414	0.252	10.333	0.245	0.018	23.196
F63433_1	0.571	0.424	33.112	0.31	0.112	181.589
F63677_2	1.93	0.62	14.344	0.243	0.027	4.623
F63812_1	0.166	0.058	4.296	0.088	0.002	3.254
F63949_1	2.104	0.673	15.029	0.242	0.029	4.505
F64095_1	1.258	0.492	4.624	0.589	0.027	3.604
F64095_4	0.836	0.273	5.583	0.908	0.026	9.547
F64125_1	1.541	0.369	6.871	0.219	0.01	1.547
F64125_2	0.82	0.183	8.774	0.333	0.021	6.28
F64192_2	1.233	0.489	5.176	0.165	0.005	1.186
F64224_1	0.503	0.167	4.916	0.652	0.021	10.306
F64345_2	0.487	0.163	24.395	0.304	0.064	49.513
F64347_1	1.435	0.581	8.274	0.236	0.014	3.04
F64347_2	1.17	0.549	16.411	0.268	0.035	13.044
F6440_1	1.513	0.68	10.297	0.338	0.016	6.32
F6440_2	1.489	0.666	2.131	0	0	0
F64549_1	0.723	0.131	2.814	0	0	0.001
F64735_1	0.894	0.232	8.362	0.237	0.014	3.994
F64735_2	0.83	0.208	8.55	0.238	0.014	4.42
F64738_1	1.08	0.387	4.66	0.241	0.007	1.582
F64738_4	0.647	0.257	7.883	0.233	0.013	6.098
F64738_5	0.611	0.143	2.709	0.371	0.005	1.528
F64788_1	0.845	0.48	28.101	0.325	0.078	59.824
F65043_3	0.58	0.366	1.482	0	0	0.001
F65043_4	1.284	0.909	2.812	0.357	0.005	1.938
F65493_3	0.638	0.333	7.145	0.224	0.011	6.436
F65658_4	0.668	0.217	2.907	0.086	0.001	0.413
F65698_1	1.571	0.508	8.086	0.235	0.013	2.342
F66030_3	0.282	0.151	38.48	0.232	0.09	179.904
F67281_1	1.002	0.28	6.943	0.283	0.013	3.291
F67294_1	0.844	0.478	34.225	0.297	0.097	69.25
F67368_3	0.881	0.425	1.207	1.731	0.001	1.601
F67443_1	0.402	0.148	6.936	0.221	0.01	7.267
F67639_2	0.338	0.112	5.759	0.402	0.015	11.216
F67796_1	0.377	0.137	16.563	0.239	0.032	30.499
F67874_1	0.46	0.042	3.421	3.792	0.012	14.525
F67973_1	0.949	0.279	3.039	0.382	0.006	1.326
F68156_1	5.511	0.153	1.952	18.406	0.007	1.879
F68157_1	1.165	0.127	3.522	0.001	0	0.002
F68282_1	0.399	0.182	42.203	0.197	0.088	106.635
F68446_2	0.325	0.165	7.011	0.222	0.01	11.849
F68459_1	0.579	0.234	47.022	0.192	0.103	77.778
F6858_1	1.286	0.546	22.71	0.224	0.042	14.226
F68634_3	0.597	0.234	4.184	0.316	0.008	3.359
F68670_1	1.111	0.615	18.384	0.235	0.035	16.819
F68714_2	1.776	0.482	6.835	0.219	0.01	1.385
F68864_1	0.522	-0.877	>138	0.01	2.788	2037.24
F68934_2	0.956	0.466	>138	0.067	0.652	433.079
F69158_1	1.803	0.293	6.27	0.206	0.008	0.981
F69171_1	1.95	0.58	19.334	0.233	0.037	6.482
F69174_1	1.102	0.556	3.948	0	0	0.002
F6919_1	0.603	0.398	22.169	0.363	0.067	80.649
F692_1	2.641	0.986	6.429	0.21	0.009	0.948
F69212_1	0.821	0.326	7.563	0.23	0.012	4.434
F69212_2	0.949	0.236	6.895	0.283	0.013	3.293
F69576_1	0.798	0.26	3.318	0	0	0.002
F69670_1	1.29	0.598	5.26	0.169	0.006	1.342
F69867_2	1.094	0.377	6.447	0.397	0.019	4.184
F69951_1	1.515	0.582	9.702	0.244	0.017	3.649
F69951_2	1.331	0.483	15.409	0.241	0.029	7.854
F70068_1	1.527	0.586	10.094	0.287	0.021	4.529
F70095_1	1.436	0.328	4.39	0.101	0.003	0.38
F70278_2	0.666	0.248	10.335	0.245	0.018	9.009
F70599_1	1.354	0.506	13.858	0.244	0.026	6.822
F70676_1	0.502	0.13	12.378	0.246	0.023	13.274
F70676_3	1.67	0.579	25.316	0.221	0.048	11.255
F70761_1	1.076	0.31	12.179	0.246	0.023	6.292
F70772_1	1.586	0.191	2.58	1.97	0.022	2.575
F70835_1	0.431	0.238	7.523	0.388	0.02	19.108
F71022_1	0.811	0.172	3.329	0	0	0.002
F71033_2	0.848	0.224	11.433	0.246	0.021	7.043
F71033_3	0.836	0.323	8.194	0.225	0.013	4.77
F71039_2	1.373	0.395	7.46	0.228	0.012	2.188
F71039_5	1.526	0.34	4.995	0.139	0.004	0.612
F71096_1	1.326	0.481	1.949	0	0	0
F71130_3	0.608	0.156	3.783	0.001	0	0.01
F71130_4	0.177	0.071	22.163	0.273	0.051	118.839
F71176_2	0.628	0.238	20.678	0.255	0.044	27.373
F71182_3	1.036	0.58	3.901	0.005	0	0.036
F71224_1	1.99	0.579	12.652	0.245	0.024	3.611
F71239_1	0.8	0.344	47.141	0.205	0.11	62.734
F713_1	0.451	0.106	11.343	0.32	0.027	16.357
F71520_1	1.173	0.471	4.598	0.124	0.004	0.784
F71594_1	1.499	0.701	7.098	0.223	0.011	2.429
F71665_1	1.092	0.441	4.651	0.128	0.004	0.895
F71755_1	0.664	0.386	13.282	0.245	0.025	19.655
F71853_2	0.659	0.149	2.951	0	0	0.001
F71883_1	0.546	0.278	9.051	0.374	0.024	17.608
F71933_1	1.304	0.721	25.334	0.221	0.048	21.107
F720_1	1.753	0.876	1.777	0	0	0
F720_2	1.652	0.911	2.133	0	0	0
F72257_2	0.801	0.383	4.201	0.072	0.002	0.671
F7227_2	1.153	0.672	28.345	0.566	0.119	58.421
F7288_1	1.152	0.422	23.124	0.225	0.044	15.102
F7374_1	1.293	0.401	5.057	0.247	0.008	1.473
F739_1	0.221	0.116	22.133	0.227	0.042	100.36
F740_1	1.336	0.361	7.931	0.233	0.013	2.464
F7508_2	1.009	0.487	19.378	0.231	0.035	16.29
F7632_3	0.304	0.106	9.327	0.242	0.016	16.14
F7809_2	1.346	0.528	8.026	0.234	0.013	3.003
F7809_6	0.559	0.254	65.04	0.205	0.195	163.691
F7915_1	0.613	0.299	7.475	0.286	0.014	8.547
F8009_1	1.36	0.448	7.598	0.23	0.012	2.429
F8027_3	0.937	0.357	26.876	0.239	0.056	24.884
F8429_3	0.234	0.101	18.856	0.437	0.053	110.362
F8433_1	0.641	0.176	4.775	0.139	0.004	1.41
F8939_1	1.529	0.735	1.321	0	0	0
F8939_2	1.3	0.658	5.549	0.183	0.006	1.694
F8956_1	0.707	0.273	8.232	0.592	0.033	15.772
F9091_1	0.542	0.205	2.58	0.365	0.004	1.914
F9247_1	0.722	0.103	2.597	0.365	0.004	1.055
F960_1	0.798	0.136	3.356	0.155	0.003	0.638
F960_4	0.929	0.21	92.435	0.138	0.283	99.859
F960_5	0.973	0.347	77.885	0.157	0.223	89.77
F960_7	1.063	0.334	8.516	0.421	0.028	6.689
F960_8	1.098	0.265	11.756	0.283	0.031	6.417
F9676_1	1.267	0.565	2.614	0	0	0.001
HRP_180	0.933	0.409	20.892	0.287	0.062	24.41
HRPIII_502	0.833	0.491	52.111	0.187	0.12	90.807
I10209_1	1.202	0.262	9.314	0.242	0.016	3.387
I10565_1	0.921	0.354	6.495	0.397	0.017	5.309
I10630_1	1.058	0.615	18.907	0.234	0.036	19.495
I10790_1	0.334	0.079	12.398	0.794	0.046	49.173
I10869_1	0.52	0.172	8.603	0.239	0.014	7.981
I11161_1	1.541	0.448	5.939	0.197	0.008	1.19
I11291_1	1.292	0.456	4.288	0.087	0.002	0.418
I11342_1	1.157	0.586	17.381	0.238	0.03	12.904
I11369_1	0.467	0.217	1.657	0	0	0.001
I11401_1	0.763	0.364	1.195	0	0	0
I11401_2	0.51	0.138	6.007	0.199	0.008	3.599
I11448_5	0.716	0.295	9.394	0.504	0.027	16.321
I11523_2	1.229	0.34	4.373	0.394	0.011	1.766
I11523_4	0.736	0.355	3.615	0.001	0	0.006
I11584_1	0.49	0.076	>138	0.065	0.662	524.208
I1175_1	0.758	0.193	2.158	0.343	0.002	0.784
I11857_2	1.227	0.337	4.64	0.326	0.009	1.654
I11857_3	1.168	0.417	3.06	0.107	0.002	0.347
I12057_1	1.675	0.473	6.54	0.213	0.009	1.357
I12132_1	1.648	0.415	25.156	0.221	0.048	9.881
I12159_3	1.102	0.45	24.639	0.337	0.072	28.357
I12303_1	0.829	0.561	22.89	0.346	0.067	62.254
I12412_1	1.057	0.165	4.375	0.229	0.006	1.059
I12547_1	1.445	0.307	4.194	0.22	0.006	0.748
I12708_1	0.748	0.264	10.415	0.325	0.025	10.46
I12812_3	1.065	0.262	4.057	2.695	0.014	7.417
I12816_1	1.2	0.621	6.828	0.219	0.01	3.091
I12861_2	0.867	0.694	70.423	0.228	0.24	356.767
I1291_1	0.853	0.218	6.853	0.282	0.013	3.66
I12932_1	1.006	0.428	17.352	0.291	0.041	16.489
I13056_1	1.216	0.653	17.087	0.238	0.033	13.515
I13124_2	1.288	0.635	6.757	0.217	0.01	2.679
I13129_1	0.532	0.167	4.645	0.128	0.004	1.584
I13218_1	1.147	0.376	6.736	0.45	0.02	4.672
I13369_1	0.977	0.437	56.39	0.225	0.159	76.167
I13369_2	1.392	0.644	30.796	0.268	0.071	26.049
I13417_1	0.433	0.236	47.199	0.237	0.128	168.824
I13466_1	1.252	-0.347	>138	0.051	1.491	387.728
I13490_2	0.737	0.379	125.107	0.108	0.452	342.479
I13674_3	0.757	0.224	10.829	0.246	0.02	7.594
I13674_4	0.919	0.402	76.496	0.207	0.252	129.485
I13674_5	0.878	0.243	9.345	0.242	0.016	5.037
I13901_1	1.415	0.706	27.551	0.226	0.052	19.072
I13908_1	0.918	0.681	43.894	0.278	0.127	141.517
I13918_1	1.897	0.735	7.766	0.211	0.01	1.676
I1393_1	0.455	0.136	2.252	0	0	0.001
I13978_1	0.872	0.525	16.814	0.238	0.032	21.51
I1401_1	0.282	0.093	2.79	0.046	0.001	0.495
I14041_1	0.4	0.099	8.65	0.334	0.02	13.049
I14195_1	1.278	0.448	22.998	0.225	0.044	13.194
I14203_2	0.66	0.497	80.556	0.213	0.312	523.46
I14335_1	1.601	0.464	5.233	0.168	0.006	0.803
I14381_1	1.129	0.461	17.752	0.236	0.034	11.963
I14413_3	0.789	0.306	8.053	0.235	0.013	5.123
I14670_5	0.654	0.318	81.684	0.155	0.245	183.758
I14718_1	1.15	0.408	12.801	0.312	0.031	8.89
I14729_1	1.714	0.44	5.314	0.172	0.006	0.752
I14747_2	0.845	0.313	3.448	0.165	0.003	0.885
I14812_1	1.243	0.952	56.747	0.295	0.186	170.885
I14864_1	1.173	0.449	8.628	0.288	0.017	4.661
I14975_1	0.23	0.102	57.048	0.182	0.138	278.335
I1522_1	0.572	0.426	101.674	0.136	0.374	632.655
I15358_1	0.683	0.301	3.673	0.001	0	0.007
I15363_1	0.997	0.264	8.436	0.238	0.014	3.664
I15363_2	1.094	0.308	9.264	0.242	0.016	4.015
I15423_1	1.118	0.542	5.977	0.198	0.008	2.295
I15461_1	0.731	0.259	20.616	0.278	0.048	24.554
I15461_2	0.661	0.216	15.171	0.272	0.033	16.53
I15505_1	2.468	0.574	5.591	0.184	0.007	0.586
I15544_1	0.306	0.103	17.764	0.236	0.034	39.527
I1568_2	0.298	0.055	>138	0.046	0.837	1319.69
I15719_2	1.974	0.896	10.405	0.245	0.019	3.532
I15719_4	2.391	0.844	14.74	0.242	0.028	4.064
I15858_1	0.483	0.297	28.598	0.215	0.055	76.166
I15861_1	1.66	0.337	13.667	0.244	0.026	4.286
I15861_2	1.632	0.285	13.69	0.244	0.026	4.222
I15870_1	0.39	0.085	4.457	0.405	0.011	5.645
I15908_1	0.871	0.356	17.736	0.264	0.038	17.31
I15913_1	1.339	0.631	15.954	0.24	0.03	9.851
I15927_1	1.23	0.611	5.49	0.18	0.006	1.705
I15927_5	1.31	0.79	34.948	0.254	0.085	42.972
I15927_6	1.696	1.052	22.556	0.226	0.043	16.645
I15949_1	0.873	0.392	5.638	0.133	0.004	1.544
I16046_2	1.231	0.434	8.642	0.239	0.014	3.521
I16129_1	0.451	0.183	10.271	0.242	0.019	14.247
I16149_1	1.369	0.271	3.594	0.001	0	0.002
I16326_1	0.897	0.427	9.071	0.467	0.03	12.533
I16356_1	1.879	0.459	8.769	0.24	0.015	2.024
I16487_3	1.057	0.582	28.262	0.216	0.054	29.482
I16629_1	2.132	0.64	18.693	0.234	0.036	5.712
I1664_2	1.856	0.509	12.795	0.245	0.024	3.84
I16671_2	0.675	0.018	>138	0.075	0.956	457.348
I16684_1	1.753	0.575	14.805	0.525	0.233	15.925
I16689_1	0.189	0.023	23.658	0.474	0.076	123.929
I16748_1	0.455	0.193	3.452	0.001	0	0.006
I16837_2	0.643	0.501	122.415	0.106	0.396	744.823
I1689_2	2.815	-0.83	>138	0.016	1.886	379.543
I16933_1	1.056	0.362	16.559	0.235	0.03	10.042
I16949_1	1.294	0.39	5.362	0.174	0.006	1.089
I16989_2	0.279	0.115	44.701	0.403	0.124	235.632
I17089_3	1.237	0.572	23.317	0.225	0.045	16.74
I17100_1	0.636	0.162	2.009	0	0	0
I17263_1	0.941	0.53	38.416	0.202	0.078	49.614
I17293_2	0.872	0.425	1.069	0	0	0
I17310_3	0.266	0.13	14.165	0.334	0.037	59.876
I17310_6	1.429	0.189	4.136	0.059	0.001	0.179
I17314_1	0.661	0.232	4.105	0.051	0.001	0.443
I17421_1	1.206	0.431	21.699	0.228	0.042	13.185
I17505_1	0.924	0.504	2.054	0.803	0.004	2.286
I17557_1	0.634	0.26	109.459	0.127	0.375	261.302
I17587_1	0.903	0.191	6.967	0.395	0.018	4.813
I17631_1	0.857	0.178	11.803	0.452	0.042	11.658
I1781_2	0.53	0.092	9.811	0.244	0.017	7.916
I1808_1	0.486	0.201	4.25	0.318	0.008	4.407
I1897_1	2.388	0.264	5.509	2.131	0.024	4.136
I1897_2	1.003	0.344	13.421	0.244	0.025	8.407
I1904_1	1.194	0.251	7.031	0.222	0.01	2.015
I1904_2	0.57	0.194	22.255	0.227	0.043	28.01
I1923_1	0.992	0.427	117.001	0.111	0.377	176.63
I1974_1	0.9	0.624	3.499	0.001	0	0.007
I2533_1	0.454	0.135	22.769	0.226	0.044	33.95
I2629_1	1.503	0.527	5.263	0.17	0.006	0.953
I2631_1	0.821	0.266	5.453	0.179	0.006	1.863
I2679_1	0.715	0.302	3.623	0.397	0.008	2.952
I2689_1	1.073	0.439	6.743	0.217	0.01	2.747
I271_1	0.954	0.44	6.257	0.206	0.008	2.866
I2739_1	1.62	0.7	5.039	0.157	0.005	0.875
I2966_2	1.563	0.531	4.068	0.04	0.001	0.142
I3002_1	1.213	0.354	3.454	0.165	0.003	0.551
I3112_2	0.722	0.373	23.529	0.224	0.045	32.238
I3149_1	1.001	0.385	6.736	0.217	0.01	2.821
I3164_2	0.27	0.123	5.299	0.171	0.006	6.463
I3248_1	1.383	0.253	4.795	0.14	0.004	0.59
I3270_3	0.914	0.349	47.152	0.362	0.185	86.777
I3340_1	0.172	0.045	35.234	0.384	0.11	238.718
I3340_6	1.307	0.241	6.412	0.339	0.013	2.363
I3406_1	0.229	0.088	115.856	0.118	0.391	732.226
I3470_1	1.318	0.253	5.707	0.189	0.007	1.101
I3489_1	1.079	0.14	6.147	0.203	0.008	1.505
I3518_1	1.1	0.266	5.774	0.744	0.039	5.656
I3537_1	1.15	0.515	40.742	0.201	0.081	33.664
I3555_1	0.313	0.114	10.143	0.245	0.018	18.389
I3555_2	0.303	0.111	8.28	0.234	0.014	13.923
I3634_1	0.818	0.19	3.357	0	0	0.002
I3665_1	1.011	0.566	1.489	0.112	0	0.162
I3668_1	1.777	0.781	1.073	0	0	0
I3767_1	1.207	0.824	7.172	0.224	0.011	5.161
I3854_4	0.222	0.071	3.899	0.401	0.009	9.142
I4167_1	1.099	0.324	2.634	0	0	0
I4179_1	0.559	0.098	3.643	0.001	0	0.006
I4256_1	1.257	0.644	8.683	0.334	0.02	6.437
I43_1	1.074	0.315	4.55	0.119	0.003	0.686
I4355_3	1.158	0.328	9.427	0.288	0.019	4.644
I4355_4	0.304	0.134	5.779	0.685	0.02	31.764
I4394_2	0.461	0.16	21.42	0.5	0.069	62.337
I4487_1	1.48	0.129	5.018	0.156	0.005	0.587
I4500_1	1.037	0.308	1.492	0.113	0	0.099
I4547_1	0.796	0.144	4.656	0.129	0.004	0.897
I4555_2	3.478	0.164	2.118	13.825	0.008	2.682
I4582_1	0.951	0.254	6.292	0.339	0.014	3.513
I4667_1	1.281	0.506	15.123	0.272	0.032	9.452
I4719_2	0.275	0.155	30.218	0.213	0.058	126.749
I4719_5	0.309	0.168	12.523	0.352	0.033	49.87
I4719_6	0.271	0.128	25.843	0.22	0.049	87.649
I4730_1	0.683	0.276	2.152	0.342	0.002	1.095
I4738_1	1.025	0.509	2.722	0	0	0.001
I4780_1	0.773	0.239	5.468	0.404	0.016	4.566
I4780_2	1.077	0.174	3.782	0.001	0	0.005
I4989_1	0.993	0.632	1.497	0.818	0.001	1.466
I4989_2	0.61	0.213	26.351	0.219	0.05	32.454
I5092_3	0.703	0.251	13.917	0.413	0.04	20.521
I5180_1	1.09	0.466	13.096	0.244	0.028	8.83
I5180_2	1.31	0.212	11.464	0.246	0.021	4.018
I5222_1	1.427	0.691	59.551	0.195	0.161	55.894
I5252_1	0.972	0.369	7.311	0.39	0.019	5.874
I5362_4	0.342	0.183	72.282	0.222	0.247	399.984
I5572_1	0.828	0.325	12.584	0.695	0.044	22.72
I5698_1	1.015	0.387	10.943	0.246	0.02	6.551
I5700_1	1.568	0.535	13.115	0.311	0.031	6.586
I578_5	0.579	0.184	40.125	0.2	0.082	54.705
I587_1	0.491	0.247	67.879	0.169	0.182	188.018
I6032_1	1.152	0.564	2.272	0	0	0
I6032_2	1.412	0.678	4.27	0.06	0.002	0.338
I6033_4	0.919	0.628	1.923	0.331	0.002	1.187
I607_1	1.591	0.393	4.343	0.318	0.009	1.129
I6174_2	1.307	0.574	3.381	0.151	0.003	0.591
I6204_1	0.305	0.08	2.638	0	0	0.002
I6204_2	0.85	0.279	3.513	0.936	0.017	4.779
I622_1	0.537	0.165	2.799	0	0	0.001
I6356_1	1.015	0.522	10.041	0.438	0.032	13.09
I6567_1	0.613	0.132	3.06	0	0	0.002
I6567_2	0.652	0.143	2.977	0.099	0.001	0.438
I6639_1	1.233	0.551	14.807	0.33	0.038	12.627
I6658_1	0.527	0.085	6.193	0.339	0.014	5.396
I6658_3	0.281	0.076	11.282	0.32	0.027	27.383
I6724_1	0.362	0.116	5.673	0.188	0.007	4.684
I6724_2	0.802	0.198	21.378	0.297	0.053	21.585
I6740_1	0.572	0.181	4.413	0.104	0.003	1.118
I6851_1	0.177	-0.067	>138	0.042	0.87	1399
I6851_2	0.167	0.015	87.872	0.152	0.28	465.302
I694_2	0.155	0.042	5.069	0.254	0.008	11.641
I7085_1	1.243	0.454	3.773	0.001	0	0.005
I7097_2	0.284	0.098	3.636	0.001	0	0.013
I7106_1	0.306	0.132	27.266	0.36	0.065	116.566
I7196_2	0.385	0.172	17.86	0.236	0.034	37.769
I7243_1	0.639	0.4	27.576	0.323	0.079	84.753
I7361_3	0.894	0.429	4.208	0.074	0.002	0.617
I7365_3	1.564	0.277	3.101	0.115	0.002	0.221
I7404_1	0.657	0.087	2.537	0	0	0.001
I7438_2	1.422	0.076	2.232	11.661	0.008	6.159
I7597_1	0.195	0.085	22.766	0.249	0.048	108.497
I7697_2	0.622	0.383	27.54	0.275	0.067	72.055
I779_1	0.444	0.212	79.627	0.211	0.274	304.557
I791_2	1.55	0.293	3.492	0.169	0.003	0.392
I8013_1	0.916	0.318	6.387	0.398	0.017	4.916
I8034_1	1.103	0.545	1.231	0	0	0
I8083_1	1.113	0.21	8.734	0.24	0.015	3.162
I8129_1	1.915	0.839	7.903	0.233	0.013	2.219
I8243_1	2.76	1.107	14.811	0.242	0.028	3.828
I8256_1	0.767	0.14	5.169	0.162	0.005	1.413
I8305_1	0.546	0.188	2.082	0	0	0
I8325_1	0.773	0.373	2.328	0	0	0.001
I8332_1	1.085	0.23	8.228	0.236	0.013	3.004
I8674_1	0.49	0.219	13.348	0.245	0.025	20.332
I8757_1	2.059	0.713	6.953	0.221	0.01	1.38
I879_1	0.714	0.166	8.346	0.237	0.014	4.803
I8803_1	1.817	0.706	13.953	0.244	0.026	5.254
I8811_1	0.586	0.286	30.547	0.409	0.086	81.05
I884_1	1.582	0.417	8.942	0.333	0.021	3.527
I8963_1	2.229	0.811	>138	0.089	0.468	92.748
I9146_6	0.485	0.244	53.476	0.249	0.159	171.969
I9158_1	0.488	0.187	33.708	0.348	0.092	84.588
I9166_1	0.92	0.287	6.803	0.218	0.01	2.807
I9218_1	0.431	0.111	121.303	0.088	1.044	600.907
I9218_5	0.768	0.125	85.083	0.162	0.283	111.501
I9302_2	1.038	0.385	43.953	0.196	0.093	37.386
I9302_5	0.652	0.105	6.584	0.214	0.009	3.022
I9333_1	1.106	0.199	6.195	0.204	0.008	1.588
I9338_1	1.475	0.38	9.172	0.38	0.025	4.439
I9545_1	0.641	0.238	26.676	0.277	0.065	41.181
I9598_3	0.555	0.137	2.562	0	0	0.001
I9710_1	1.111	0.57	21.603	0.252	0.046	20.784
I9715_1	0.337	0.125	4.411	0.491	0.012	8.976
I9716_1	0.229	0.12	46.133	0.193	0.1	240.428
I9764_1	1.28	0.44	4.274	0.085	0.002	0.404
I9876_1	0.583	0.236	3.198	0	0	0.003
I9948_1	0.794	0.392	51.675	0.382	0.167	126.281
J1024_1	0.498	0.112	13.419	0.366	0.047	23.077
J104_1	0.472	0.117	3.628	0.001	0	0.007
J106_4	1.159	0.192	9.451	0.243	0.016	3.373
J106_6	0.816	0.342	13.99	0.244	0.026	12.346
J109_1	0.985	0.265	5.72	0.403	0.014	3.473
J109_2	2.093	1.139	12.718	0.245	0.024	5.375
J110_1	0.527	0.318	38.165	0.247	0.094	118.411
J110_3	1.457	0.474	8.033	0.234	0.013	2.505
J110_4	1.061	0.419	20.417	0.231	0.039	14.79
J110_5	0.949	0.256	8.951	0.241	0.015	4.297
J116_6	0.275	0.068	>138	0.094	0.523	738.159
J116_7	0.168	0.057	27.387	0.217	0.053	120.537
J119_1	0.865	0.403	13.011	0.311	0.031	14.567
J12_1	0.451	0.219	2.385	0	0	0.001
J120_1	1.061	0.2	6.819	0.34	0.015	3.216
J120_11	1.304	0.212	5.534	0.179	0.006	1.004
J120_14	1.842	0.884	31.642	0.21	0.061	16.73
J120_15	2.024	1.019	28.675	0.215	0.055	14.166
J120_2	1.182	0.578	27.008	0.218	0.052	21.937
J120_6	1.162	0.649	57.989	0.29	0.191	99.138
J120_8	0.487	0.109	14.088	0.276	0.03	17.73
J120_9	1.13	0.295	4.843	0.144	0.004	0.83
J1249_1	0.491	0.071	44.858	0.401	0.162	110.042
J125_11	0.199	0.095	2.147	0	0	0.002
J125_3	1.229	0.544	5.218	0.167	0.006	1.32
J125_8	0.947	0.256	4.769	0.138	0.004	0.943
J12778_4	0.408	0.188	53.316	0.293	0.174	209.282
J130_2	0.693	0.137	42.027	0.438	0.167	88.495
J132_12	1.135	0.375	8.814	0.24	0.015	3.819
J132_14	0.915	0.24	3.425	0.001	0	0.002
J132_5	0.591	0.222	39.021	0.36	0.131	95.481
J132_9	1.062	0.175	6.691	0.216	0.01	1.932
J141_1	0.432	0.092	4.804	0.246	0.007	3.454
J1443_1	0.588	0.169	3.949	0.01	0	0.084
J147_1	0.279	0.088	7.425	0.73	0.037	35.961
J147_2	1.108	0.231	4.976	0.252	0.008	1.442
J147_3	0.789	0.276	44.527	0.2	0.092	47.58
J151_3	1.888	1.023	17.873	0.236	0.034	9.317
J151_5	2.167	1.45	26.744	0.218	0.051	18.262
J151_6	1.388	0.549	14.816	0.242	0.028	7.547
J151_8	0.869	0.177	2.398	0	0	0
J153_2	0.928	0.409	21.004	0.229	0.04	18.963
J153_4	0.552	0.172	16.662	0.346	0.046	29.625
J1546_2	0.363	0.153	1.487	0	0	0.001
J156_2	0.868	0.627	67.603	0.238	0.229	244.394
J156_4	0.286	-0.422	>138	0.018	2.668	3172.91
J157_2	0.692	0.406	16.716	0.488	0.1	52.393
J157_4	0.995	0.32	2.631	0.005	0	0.013
J158_2	1.449	0.427	12.315	0.246	0.023	4.798
J158_3	0.385	0.141	21.987	0.227	0.042	42.608
J1588_1	1.122	0.602	3.064	0	0	0.001
J162_1	0.991	0.319	4.142	0.315	0.008	1.777
J163_6	1.805	1.018	81.22	0.172	0.268	85.748
J163_7	1.8	0.571	12.322	0.345	0.036	5.689
J163_8	2.213	1.158	4.261	0.083	0.002	0.313
J167_13	0.784	0.41	6.964	0.393	0.018	8.88
J167_14	1.124	0.486	7.36	0.285	0.014	4.108
J167_6	0.45	0.108	1.528	0	0	0.001
J167_7	1.013	0.356	47.615	0.448	0.204	105.825
J167_8	1.019	0.324	14.43	0.243	0.027	8.794
J17_1	1.084	0.363	4.9	0.148	0.005	1.008
J17_2	1.034	0.529	1.443	0	0	0
J170_1	1.531	0.599	15.962	0.321	0.048	10.238
J170_18	2.043	0.677	6.935	0.283	0.013	1.736
J170_19	1.432	0.115	1.906	0	0	0
J171_6	1.413	0.825	7.034	0.886	0.05	11.613
J180_11	2.213	0.454	3.12	0.488	0.008	0.7
J180_17	3.008	1.189	4.297	1.323	0.036	3.376
J181_2	0.737	0.176	4.236	0.079	0.002	0.552
J181_4	0.554	0.154	4.533	0.117	0.003	1.274
J183_1	1.545	0.333	7.185	0.224	0.011	1.639
J183_2	0.165	0.035	6.045	0.4	0.016	20.983
J183_5	0.581	0.19	3.032	0	0	0.002
J183_7	1.351	0.261	6.193	0.204	0.008	1.321
J183_8	1.126	0.643	38.006	0.247	0.094	50.884
J190_1	0.361	0.125	6.803	0.218	0.01	7.521
J1901_1	0.31	0.164	12.479	0.281	0.027	39.272
J191_1	1.453	0.621	12.311	0.347	0.032	8.315
J191_4	0.735	0.298	24.536	0.337	0.071	41.143
J198_4	0.953	0.457	31	0.344	0.076	44.747
J198_5	2.019	1.342	24.464	0.222	0.047	17.411
J206_1	1.165	0.274	2.866	0.075	0.001	0.18
J206_6	0.418	0.163	45.297	0.247	0.116	127.368
J21_1	1.102	0.404	5.708	0.189	0.007	1.681
J21_14	2.365	1.209	24.553	0.222	0.047	10.241
J21_21	2.123	1.192	16.059	0.24	0.031	7.557
J21_24	0.305	0.124	31.377	0.264	0.076	109.527
J21_26	0.299	0.112	7.678	0.231	0.012	12.044
J21_27	2.174	0.655	11.744	0.246	0.022	3.012
J21_31	0.357	0.193	1.503	0.82	0.001	3.264
J21_5	0.385	0.188	5.831	0.338	0.012	11.407
J21_6	2.087	1.167	28.778	0.215	0.055	15.543
J21_7	1.674	1.099	>138	0.078	0.552	285.241
J212_1	1.207	0.442	11.627	0.246	0.021	5.891
J212_5	0.452	0.157	7.586	0.228	0.012	7.723
J218_1	0.725	0.206	9.669	0.407	0.028	10.901
J2180_1	0.883	0.328	14.024	0.553	0.086	24.5
J219_1	1.027	0.264	4.338	0.094	0.002	0.504
J22_1	0.947	0.371	25.635	0.281	0.063	27.58
J22_2	1.394	0.429	7.939	0.287	0.016	3.07
J22_4	1.212	0.147	3.549	0.001	0	0.002
J22_5	1.372	0.57	21.518	0.228	0.041	12.609
J222_2	0.501	0.156	13.864	0.336	0.036	23.062
J222_7	1.521	0.287	6.88	0.34	0.017	2.299
J223_2	0.954	0.149	2.152	0	0	0
J223_4	0.16	0.056	6.909	0.22	0.01	17.725
J227_2	1.605	0.821	10.256	0.236	0.017	4.535
J227_3	0.593	0.178	6.819	0.282	0.013	5.552
J227_6	0.563	0.175	6.577	0.28	0.012	5.58
J2286_1	0.615	0.255	15.903	0.24	0.03	19.291
J232_1	0.723	0.211	32.222	0.571	0.144	69.298
J232_6	2.593	1.085	17.933	0.368	0.07	8.739
J232_8	0.764	0.368	14.538	0.274	0.031	17.583
J232_9	0.762	0.384	35.115	0.239	0.081	56.032
J236_1	0.673	0.236	2.698	0	0	0.001
J239_10	0.273	0.061	5.517	0.878	0.029	25.17
J242_1	1.059	0.554	40.055	0.481	0.187	98.101
J242_2	0.842	0.394	14.197	0.334	0.037	18.316
J242_8	0.517	0.183	33.316	0.258	0.081	63.393
J245_1	1.595	0.441	3.515	0.495	0.009	1.324
J245_10	0.446	0.094	5.817	0.193	0.007	3.503
J245_13	1.373	0.367	7.966	0.384	0.021	3.953
J245_3	1.29	0.485	22.259	0.227	0.043	13.093
J245_5	1.799	0.588	3.777	0.399	0.008	1.101
J245_6	1.238	0.704	17.943	0.236	0.034	15.176
J245_7	0.49	0.203	74.595	0.198	0.251	228.561
J246_2	1.207	0.692	4.474	0.11	0.003	0.915
J246_5	1.026	0.163	1.779	0	0	0
J2465_1	2.575	0.708	12.822	0.245	0.024	2.78
J248_1	1.131	0.41	6.632	0.215	0.009	2.329
J248_4	0.862	0.2	8.371	0.288	0.017	4.866
J248_5	0.324	0.063	7.827	0.575	0.025	21.7
J248_9	1.074	0.37	37.05	0.203	0.074	27.651
J252_1	1.161	0.218	2.806	0.053	0.001	0.114
J252_2	0.523	0.182	20.525	0.278	0.047	33.871
J2541_1	1.158	0.229	14.955	0.273	0.032	7.77
J2541_2	0.541	0.378	99.535	0.156	0.347	553.465
J26_5	1.224	0.466	8.905	0.375	0.024	6.071
J26_9	0.193	-0.024	>138	0.08	0.767	1144.39
J2629_1	0.259	0.112	22.728	0.226	0.043	73.798
J2629_2	0.423	0.137	19.896	0.281	0.046	38.877
J267_2	2.584	1.061	16.11	0.24	0.031	4.637
J268_1	0.87	0.257	5.099	0.329	0.011	2.898
J269_1	0.719	0.415	3.29	0.372	0.006	3.141
J269_10	0.252	0.095	5.137	0.256	0.008	8.629
J269_9	0.148	-0.06	>138	0.026	1.306	3369.34
J27_1	1.833	0.4	36.71	0.289	0.104	19.044
J27_18	0.401	0.159	>138	0.07	0.578	733.777
J2708_1	0.437	0.182	75.318	0.194	0.257	253.842
J2708_2	0.262	0.074	20.201	0.516	0.066	93.754
J2708_3	0.249	0.071	15.013	0.616	0.051	75.242
J276_1	0.704	0.151	130.711	0.109	0.488	235.18
J2896_1	1.869	-0.087	>138	0.042	0.859	170.317
J293_4	0.443	0.133	5.347	0.174	0.006	3.144
J2951_6	0.739	0.252	35.603	0.205	0.071	38.026
J2975_2	0.919	0.426	7.336	0.227	0.011	4.2
J299_1	1.553	0.507	2.15	0	0	0
J304_1	1.105	0.627	30.231	0.212	0.055	31.519
J309_13	1.435	0.463	60.144	0.179	0.151	39.45
J309_17	0.506	0.251	136.38	0.094	0.446	483.921
J309_18	0.714	0.319	>138	0.089	0.499	358.268
J318_2	0.868	0.362	13.501	0.244	0.025	11.013
J33_10	0.775	0.398	27.759	0.217	0.053	36.239
J33_11	0.282	0.093	10.719	0.246	0.019	21.103
J33_12	0.707	0.313	38.242	0.361	0.116	88.793
J33_15	0.197	0.055	6.033	0.2	0.008	9.479
J33_16	0.531	0.382	79.179	0.202	0.273	468.19
J33_18	0.976	0.266	49.668	0.259	0.185	61.192
J33_2	1.175	0.273	4.869	0.146	0.004	0.786
J33_27	3.739	1.034	39.684	0.2	0.081	7.87
J33_3	0.991	0.336	4.649	0.128	0.004	0.886
J34_9	0.937	0.656	77.694	0.169	0.241	215.308
J352_8	1.024	0.411	3.137	0	0	0.001
J373_1	1.889	0.926	10.499	0.245	0.019	4.007
J379_2	0.503	0.122	31.707	0.21	0.062	42.155
J379_5	0.993	0.23	2.815	0	0	0.001
J38_7	0.791	0.344	18.73	0.369	0.319	51.945
J383_1	0.632	0.199	21.253	0.373	0.063	35.989
J388_1	1.743	0.939	13.13	0.242	0.025	6.737
J388_3	0.616	0.222	129.45	0.111	0.487	327.997
J40_15	1.077	0.46	>138	0.081	0.566	273.973
J40_7	0.513	0.278	77.867	0.161	0.229	245.729
J414_1	1.76	0.814	25.507	0.221	0.049	13.094
J425_2	0.527	0.32	9.778	0.244	0.017	16.69
J43_10	0.629	0.318	3.215	0.388	0.007	3.17
J43_12	0.9	0.232	16.38	0.236	0.029	10.297
J43_14	0.771	0.209	10.244	0.247	0.021	6.745
J43_15	0.885	0.395	13.606	0.277	0.029	13.065
J43_16	1.063	0.182	2.414	0.001	0	0.002
J43_19	1.426	0.09	2.053	0	0	0
J43_21	0.685	0.319	43.318	0.33	0.195	121.404
J43_3	0.388	0.127	9.963	0.244	0.018	13.611
J4379_1	0.67	0.303	3.747	0.189	0.004	1.693
J44_4	0.314	0.061	4.842	0.14	0.004	2.731
J448_11	0.977	0.32	1.953	0	0	0
J45_1	1.227	0.476	19.294	0.233	0.037	11.79
J45_11	1.121	0.393	21.19	0.352	0.059	20.136
J461_5	1.626	0.4	3.532	0.175	0.004	0.424
J461_7	1.311	0.334	4.96	0.152	0.005	0.778
J4689_1	0.703	0.202	2.84	0.064	0.001	0.267
J478_10	1.174	0.444	22.533	0.226	0.043	14.652
J478_4	0.622	0.176	4.05	0.034	0.001	0.282
J478_5	0.699	0.177	2.371	0.001	0	0.003
J478_6	1.15	0.201	12.471	0.243	0.023	5.327
J483_1	0.971	0.184	13.945	0.344	0.033	10.173
J485_4	2.047	0.462	67.376	0.176	0.186	29.711
J504_5	0.717	0.282	10.242	0.363	0.027	12.66
J504_7	1.116	0.276	10.412	0.245	0.019	4.533
J53_17	1.252	0.407	4.873	0.248	0.008	1.431
J53_18	0.57	-0.015	>138	0.045	0.837	543.768
J53_26	0.628	0.208	4.8	0.141	0.004	1.595
J53_27	1.583	0.016	>138	0.086	0.486	88.284
J53_28	0.92	0.245	2.425	0.218	0.002	0.513
J53_29	0.856	0.125	5.548	0.183	0.006	1.487
J53_30	4.391	0.834	15.241	0.241	0.029	1.846
J53_34	0.94	0.371	66.881	0.203	0.212	94.82
J53_36	0.352	0.082	85.149	0.187	0.296	280.945
J53_37	0.671	0.123	9.205	0.372	0.024	8.777
J53_38	1.302	0.524	12.01	0.614	0.063	15.284
J53_39	1.865	0.653	20.202	0.233	0.047	8.041
J53_40	1.909	0.525	8.567	0.238	0.014	1.995
J53_41	0.596	0.209	27.284	0.238	0.057	38.019
[truncated: 3,069 more rows]

## Sheet: schizont
uniqid	A0	B	Half-life	dA0	dB	dHalf-life
A10325_26	0.559	0.206	40.576	0.3	0.204	115.327
A10325_7	1.006	0.291	19.664	0.528	0.041	32.422
A10935_1	0.637	-0.028	109.697	0.127	0.391	152.743
A12312_1	0.529	0.249	18.711	0.397	0.054	52.109
A12312_15	0.842	0.192	24.305	0.36	0.07	29.959
A12696_3	0.734	0.149	48.388	0.263	0.155	69.647
A12797_1	1.097	0.127	50.416	0.256	0.163	43.882
A13231_2	0.639	0.112	39.967	0.291	0.123	63.059
A13725_11	0.576	0.075	26.944	0.346	0.078	43.419
A13725_2	0.729	0.256	44.814	0.282	0.146	82.504
A13725_4	0.682	0.275	43.038	0.31	0.143	106.502
A13725_5	0.505	0.122	50.129	0.257	0.161	110.369
A13725_6	0.336	0.058	31.148	0.255	0.07	76.08
A13725_7	0.403	0.095	35.333	0.309	0.106	94.541
A13725_9	0.507	0.034	>138	0.043	0.921	785.649
A14195_4	0.469	0.059	14.774	0.435	0.045	27.527
A14263_1	0.627	0.199	19.607	0.408	0.059	37.53
A14680_4	0.936	0.007	59.672	0.239	0.209	57.407
A14797_1	0.594	0.169	51.201	0.331	0.192	129.514
A14801_2	0.721	0.171	38.869	0.295	0.119	58.708
A14801_20	0.735	0.111	25.226	0.355	0.073	32.487
A14801_26	0.829	0.268	9.743	0.576	0.064	14.783
A14801_7	0.819	0.168	50.386	0.256	0.162	65.343
A14801_9	0.783	0.189	24.739	0.383	0.08	40.438
A15774_2	0.84	0.183	26.337	0.349	0.076	32.325
A16096_5	0.995	0.601	46.06	0.262	0.141	94.845
A16122_1	0.439	0.121	18.207	0.557	0.054	51.708
A1700_3	0.825	0.261	24.498	0.359	0.07	34.81
A1700_6	0.891	0.05	33.12	0.34	0.105	34.645
A18792_10	0.98	0.531	13.527	0.475	0.045	24.148
A18792_11	0.728	0.018	45.544	0.301	0.222	74.971
A18792_19	1.294	0.912	1.648	1.616	0.006	3.315
A18792_6	1.234	0.456	4.353	1.25	0.038	6.573
A19747_2	1.477	0.558	2.828	1.351	0.015	3.044
A21885_1	0.609	0.102	34.83	0.317	0.11	59.58
A21885_19	0.88	0.238	43.163	0.28	0.134	56.089
A21885_20	0.696	0.14	39.78	0.292	0.122	59.509
A21885_5	0.63	0.133	34.005	0.336	0.108	60.22
A21885_9	0.717	0.24	26.797	0.351	0.073	48.227
A22429_1	0.687	0.132	46.509	0.284	0.156	74.405
A23157_1	0.938	-0.069	>138	0.096	0.52	147.862
A23157_12	0.887	0.208	41.414	0.286	0.128	50.744
A23157_14	0.611	0.09	50.263	0.257	0.162	81.446
A23157_18	0.798	0.444	20.841	0.381	0.06	46.413
A23157_19	0.763	0.111	37.329	0.315	0.139	53.767
A23157_2	0.591	0.118	32.773	0.319	0.097	56.855
A23157_8	1.127	0.191	26.087	0.447	0.093	29.257
A2386_2	0.584	0.137	43.359	0.245	0.113	68.466
A24704_11	0.796	0.134	40.183	0.36	0.131	55.875
A24704_4	0.427	0.034	39.544	0.218	0.09	62.24
A24704_9	0.931	0.003	52.978	0.248	0.173	48.387
A2546_1	0.754	-0.006	102.476	0.139	0.371	125.29
A25493_1	0.824	0.174	41.084	0.287	0.127	52.587
A26463_1	0.393	0.027	134.756	0.118	0.717	539.936
A31429_1	0.82	0.051	19.163	0.384	0.071	20.346
A31870_1	0.63	0.114	50.616	0.263	0.169	85.472
A31914_6	0.323	0.198	54.429	0.279	0.208	421.176
A31914_8	0.72	0.106	14.885	0.447	0.048	19.418
A3310_11	1.027	0.171	65.817	0.246	0.235	70.944
A3310_15	1.138	0.295	55.367	0.273	0.211	63.262
A3310_19	1.445	-0.318	>138	0.09	0.511	81.805
A3310_20	0.508	0.042	48.141	0.319	0.163	95.067
A3310_22	0.467	0.231	9.58	0.521	0.036	30.281
A3310_30	0.74	0.156	39.062	0.366	0.127	61.688
A3310_32	0.615	-0.014	103.662	0.137	0.375	153.461
A3310_4	0.773	0.114	54.896	0.289	0.191	76.705
A3310_6	0.837	-0.147	>138	0.052	0.876	328.54
A3310_7	0.72	0.127	74.177	0.191	0.258	109.506
A3310_8	0.78	-0.04	95.477	0.148	0.34	105.313
A4003_1	0.649	0.206	61.134	0.224	0.206	118.378
A4732_10	0.823	-0.069	105.842	0.154	0.526	141.264
A4732_14	0.955	0.441	8.833	0.619	0.045	15.951
A4732_19	0.58	-0.511	>138	0.035	1.687	821.047
A6420_1	0.599	0.025	63.978	0.182	0.183	80.771
A6420_10	0.598	0.026	65.094	0.222	0.23	102.154
A6420_12	0.394	0.067	13.205	0.279	0.026	18.78
A6420_15	0.578	0.123	54.317	0.244	0.178	101.397
A6807_2	0.655	0.222	23.503	0.271	0.05	32.299
A8010_1	0.731	0.215	40.138	0.308	0.133	69.889
A8010_10	0.913	0.19	87.496	0.182	0.318	112.46
A8010_11	0.883	0.451	31.945	0.322	0.094	60.566
A8010_15	0.581	0.135	79.537	0.214	0.288	166.192
A8010_16	0.777	0.237	39.782	0.292	0.122	61.103
A8010_25	0.661	0.113	30.441	0.422	0.095	51.066
A8010_30	0.754	0.087	38.17	0.221	0.086	35.115
A8010_31	0.629	0.105	52.269	0.3	0.18	91.998
A8010_4	3.001	0.299	3.997	2.848	0.013	2.32
A8010_8	0.759	0.188	40.397	0.29	0.124	58.831
A8109_12	0.768	0.141	10.27	0.287	0.021	6.957
A8109_16	0.822	0.07	28.219	0.339	0.082	30.443
A8109_21	0.742	0.05	25.276	0.354	0.073	29.328
A8109_22	0.847	0.188	18.486	0.263	0.035	14.411
A8109_3	0.735	0.109	59.589	0.229	0.2	81.562
A8109_5	0.92	0.129	25.629	0.352	0.074	26.077
A8109_6	0.569	0.015	75.43	0.163	0.258	109.458
A8109_9	1.131	0.075	27.898	0.341	0.081	21.42
A8408_1	1.171	0.851	12.253	0.468	0.04	28.878
A8445_2	1.296	0.547	5.926	1.43	0.029	8.551
A8784_10	1.229	-0.105	127.41	0.105	0.445	90.077
A8784_12	1.206	0.575	11.045	0.521	0.041	14.525
A8784_2	0.708	0.422	3.106	0.976	0.013	8.158
A9766_1	0.748	0.156	9.765	0.329	0.023	7.829
B102	0.784	0.244	42.206	0.283	0.131	65.128
B11	0.766	0.143	58.612	0.272	0.293	133.965
B110	0.899	0.236	89.527	0.178	0.325	125.605
B112	0.857	0.151	83.57	0.218	0.325	122.026
B116	0.601	0.127	43.518	0.279	0.136	76.703
B119	0.364	0.086	27.186	0.243	0.054	54.631
B120	0.75	-0.01	132.631	0.115	0.47	171.551
B121	0.559	0.067	79.585	0.203	0.289	149.679
B122	0.629	0.131	31.148	0.341	0.092	51.932
B124	0.85	-0.124	>138	0.043	0.883	352.307
B125	0.798	0.183	98.373	0.15	0.349	145.786
B132	0.59	0.111	59.459	0.29	0.236	126.3
B133	0.68	0.034	>138	0.068	0.656	326.756
B134	0.941	0.44	3.847	1.143	0.017	8.081
B135	0.894	-0.03	>138	0.071	0.632	207.737
B143	0.767	0.319	62.598	0.22	0.212	120.285
B144	0.908	0.322	15.035	0.427	0.082	22.845
B145	0.576	0.123	19.85	0.53	0.059	39.707
B148	0.852	0.229	35.285	0.309	0.106	46.687
B149	0.614	0.07	16.218	0.297	0.034	16.29
B16	0.66	0.246	8.87	0.63	0.058	19.33
B165	0.659	-0.01	105.81	0.132	0.377	145.479
B170	0.394	0.096	25.699	0.245	0.051	48.201
B171	0.469	0.072	55.69	0.24	0.184	119.391
B172	0.471	0.126	69.974	0.201	0.242	176.504
B174	0.287	0.088	35.713	0.307	0.107	147.817
B178	0.612	-0.05	>138	0.074	0.593	271.692
B180	0.636	0.204	34.353	0.229	0.078	49.435
B182	0.575	0.203	40.812	0.356	0.134	101.228
B186	0.654	0.148	37.349	0.308	0.119	64.119
B188	0.853	0.099	51.196	0.254	0.166	57.369
B190	0.397	0.122	42.419	0.3	0.14	136.504
B192	1.034	0.043	34.331	0.313	0.102	28.53
B197	0.553	0.275	33.415	0.339	0.106	105.827
B198	0.799	0.266	40.229	0.29	0.124	62.759
B203	0.723	0.55	30.873	0.374	0.104	166.744
B209	0.982	0.072	100.935	0.154	0.366	104.24
B215	1.417	-0.736	>138	0.056	0.757	123.459
B218	2.663	1.317	11.192	0.622	0.048	7.964
B241	1.64	0.989	8.226	0.559	0.033	9.36
B244	1.297	0.018	125.263	0.118	0.447	94.856
B25	1.178	0.305	31.45	0.376	0.102	37.715
B251	0.686	0.338	27.086	0.345	0.078	62.965
B262	1.219	0.255	57.624	0.234	0.192	51.05
B264	0.666	0.128	34.617	0.311	0.103	52.968
B265	0.586	0.159	28.562	0.343	0.088	57.87
B266	1.125	0.129	98.18	0.144	0.35	89.57
B270	0.874	0.117	64.647	0.215	0.22	73.727
B272	0.827	0.107	42.389	0.283	0.132	49.108
B275	0.827	0.275	31.753	0.312	0.112	47.842
B277	0.762	0.039	88.446	0.161	0.314	109.591
B278	0.927	0.259	15.099	0.573	0.106	22.243
B279	0.568	0.116	17.163	0.533	0.12	45.123
B282	0.568	0.096	27.174	0.241	0.055	32.676
B290	0.508	0.082	24.898	0.246	0.05	32.461
B295	0.995	0.14	34.048	0.336	0.109	35.078
B297	0.765	0.027	73.509	0.226	0.298	106.588
B299	0.631	0.084	69.819	0.283	0.292	137.308
B303	0.922	0.108	16.729	0.44	0.052	16.081
B306	0.809	0.257	24.252	0.36	0.07	35.196
B310	0.531	0.259	16.874	0.267	0.032	31.112
B315	0.885	0.132	111.41	0.137	0.402	140.579
B316	0.754	0.223	43.359	0.301	0.141	71.52
B319	0.496	0.031	64.554	0.223	0.228	124.645
B320	1.019	-0.023	90.382	0.196	0.331	82.65
B322	0.895	0.248	57.856	0.234	0.192	76.365
B326	0.337	0.029	23.005	0.398	0.071	64.501
B327	0.325	0.103	35.897	0.327	0.115	142.664
B328	0.339	0.053	18.192	0.292	0.039	36.095
B342	0.27	0.067	77.008	0.163	0.238	293.551
B343	0.644	-0.035	111.028	0.127	0.4	153.714
B344	0.851	0.477	29.752	0.332	0.087	64.812
B345	0.801	0.054	16.267	0.419	0.048	16.763
B347	1.03	0.643	12.248	0.522	0.045	26.636
B351	0.537	0.25	83.866	0.164	0.305	254.799
B361	1.091	0.211	29.323	0.349	0.087	27.63
B362	1.458	0.321	31.398	0.334	0.118	24.439
B363	0.981	0.153	104.797	0.136	0.379	117.973
B364	0.748	0.093	25.96	0.351	0.075	31.929
B366	0.773	-0.099	>138	0.07	0.614	217.173
B370	1.002	0.186	56.861	0.237	0.188	59.374
B371	0.96	0.17	61.869	0.222	0.209	67.37
B372	0.629	0.179	16.283	0.441	0.049	28.432
B374	0.603	0.09	17.069	0.294	0.036	18.392
B379	0.573	0.048	65.242	0.213	0.222	107.415
B381	0.644	0.03	57.36	0.235	0.19	79.748
B383	0.776	0.13	32.571	0.32	0.096	41.362
B387	0.265	0.057	59.037	0.23	0.197	243.669
B388	0.646	0.055	19.664	0.422	0.05	27.302
B389	0.858	0.231	20.517	0.519	0.078	32.043
B391	0.856	-0.012	35.581	0.225	0.078	24.735
B396	0.549	0.103	21.912	0.374	0.063	38.979
B397	1.134	0.27	89.652	0.158	0.318	92.974
B403	0.735	0.272	52.816	0.249	0.172	96.628
B413	0.651	-0.334	>138	0.042	0.889	352.79
B42	0.226	0.095	15.897	0.427	0.047	98.78
B424	0.5	0.038	52.145	0.264	0.178	100.401
B427	0.957	0.16	37.646	0.357	0.145	50.165
B428	0.545	0.083	51.056	0.201	0.131	73.994
B432	0.464	-0.077	>138	0.083	0.542	290.175
B443	0.66	0.061	13.889	0.505	0.056	20.634
B444	0.202	0.048	25.081	0.355	0.072	130.784
B449	0.362	0.098	19.614	0.39	0.056	58.242
B45	0.764	0.197	22.638	0.37	0.065	31.732
B453	0.328	0.112	12.15	0.316	0.027	28.444
B457	1.036	0.195	34.9	0.31	0.104	34.18
B458	0.562	0.153	30.668	0.328	0.09	61.227
B461	0.72	0.065	40.56	0.37	0.126	59.176
B464	0.592	0.077	>138	0.062	0.836	557.055
B466	0.556	0.058	75.21	0.165	0.23	115.979
B467	0.639	0.234	43.875	0.294	0.145	95.956
B468	0.571	0.098	23.784	0.249	0.047	27.559
B47	0.335	0.09	27.199	0.241	0.055	62.979
B471	0.472	0.116	37.152	0.308	0.118	90.539
B475	0.732	0.109	18.558	0.303	0.037	16.644
B481	0.78	0.237	34.812	0.311	0.104	52.822
B484	0.591	-0.895	>138	0.022	1.499	599.507
B487	0.669	0.292	30.469	0.347	0.089	66.853
B489	0.751	0.12	17.622	0.406	0.051	21.675
B490	1.243	0.206	48.779	0.287	0.156	40.419
B491	0.581	0.124	32.763	0.319	0.097	58.755
B492	0.686	0.173	43.336	0.293	0.135	71.198
B496	0.823	0.319	45.577	0.288	0.154	81.295
B498	0.883	0.089	26.83	0.356	0.069	29.196
B50	0.228	0.091	45.916	0.271	0.145	279.76
B503	0.821	-0.109	>138	0.065	0.652	223.627
B504	0.816	0.229	62.533	0.221	0.211	91.67
B507	0.809	0.132	48.999	0.315	0.186	71.081
B508	0.793	0.243	53.654	0.246	0.175	82.886
B510	0.799	0.123	33.054	0.347	0.098	43.986
B511	0.723	0.104	45.934	0.271	0.145	62.241
B513	0.959	0.166	19.708	0.389	0.057	19.489
B52	0.207	0.052	46.126	0.27	0.146	250.102
B524	0.811	0.088	22.6	0.37	0.065	24.846
B527	0.594	0.043	79.743	0.175	0.31	132.928
B529	0.514	0.142	34.419	0.227	0.075	55.373
B530	0.586	-0.635	>138	0.045	1.398	491.091
B532	0.488	0.098	47.813	0.218	0.141	90.824
B534	0.738	-0.048	90.204	0.176	0.328	106.857
B536	0.676	0.121	67.549	0.179	0.23	96.718
B537	0.812	0.142	15.011	0.436	0.044	18.174
B540	1.102	0.191	31.409	0.342	0.114	31.422
B541	1.055	0.115	33.69	0.315	0.1	29.484
B543	0.84	0.152	48.164	0.278	0.162	62.146
B547	0.41	0.053	43.813	0.212	0.104	78.188
B549	0.658	0.112	36.86	0.291	0.133	56.73
B55	0.423	-0.076	>138	0.058	0.708	474.682
B550	0.689	0.119	11.932	0.282	0.024	9.42
B551	0.496	0.129	10.89	0.285	0.022	12.896
B554	0.558	0.106	76.092	0.191	0.277	159.162
B556	1.022	0.197	33.322	0.339	0.106	35.543
B557	0.862	0.072	18.564	0.263	0.035	12.074
B558	1.306	-0.018	44.133	0.293	0.146	29.552
B560	0.822	0.065	31.072	0.326	0.091	33.557
B564	0.542	0.036	21.225	0.379	0.061	33.09
B565	0.317	0.031	64.229	0.216	0.218	193.331
B567	0.712	0.126	42.745	0.299	0.141	64.537
B568	0.384	0.192	12.434	0.282	0.029	30.053
B572	0.614	-0.183	>138	0.043	0.908	454.505
B579	0.623	0.483	10.023	0.511	0.036	53.476
B587	0.669	0.261	14.703	0.48	0.05	30.321
B588	0.397	0.055	122.725	0.121	0.439	345.6
B597	0.856	0.11	38.776	0.284	0.14	43.885
B598	0.421	-0.097	109.982	0.2	0.794	414.17
B613	5.811	0.29	2.052	15.44	0.009	1.707
B639	0.933	0.394	33.893	0.355	0.149	64.606
B64	0.182	0.036	102.406	0.14	0.408	689.505
B653	0.471	0.171	12.961	0.509	0.059	36.301
B68	0.749	0.126	19.218	0.427	0.063	26.392
B73	1.017	0.143	18.178	0.264	0.035	10.619
B77	0.405	0.099	18.194	0.401	0.053	46.217
B88	0.882	0.255	67.807	0.207	0.233	93.778
B91	0.695	0.119	16.364	0.269	0.031	14.093
B92	0.376	0.246	9.524	0.522	0.036	54.63
B93	0.592	0.185	23.383	0.26	0.044	31.131
B95	0.322	0.031	103.521	0.139	0.412	349.782
B98	0.71	0.077	31.69	0.324	0.093	40.965
B99	0.504	0.315	32.393	0.344	0.103	150.054
C101	0.798	-0.041	109.198	0.12	0.366	113.377
C105	0.567	0.087	19.526	0.391	0.056	31.856
C113	0.815	-0.144	137.929	0.105	0.488	141.988
C114	1.204	-0.094	120.197	0.125	0.431	89.099
C115	0.947	0.149	15.21	0.473	0.051	16.073
C116	0.602	0.069	68.824	0.175	0.217	102.67
C117	0.731	0.206	29.542	0.255	0.085	38.464
C118	1.239	0.772	2.804	1.341	0.018	5.621
C119	1.035	0.347	5.242	1.357	0.015	7.076
C123	0.325	0.073	12.6	0.281	0.023	22.829
C125	0.396	0.091	6.802	0.283	0.014	7.59
C128	0.714	0.163	13.56	0.474	0.045	19.749
C129	0.531	0.065	21.03	0.369	0.08	36.293
C132	0.61	0.057	57.608	0.245	0.2	92.982
C137	0.705	0.06	66.643	0.203	0.255	92.277
C138	0.939	0.318	64.716	0.212	0.251	94.297
C141	0.916	0.135	18.269	0.401	0.053	18.194
C142	0.422	0.097	7.504	0.338	0.018	9.899
C143	0.947	0.069	51.67	0.314	0.175	57.42
C145	0.883	0.239	45.687	0.272	0.144	59.483
C146	0.696	0.083	22.462	0.252	0.044	19.812
C147	0.489	-0.009	103.462	0.136	0.369	190.573
C152	0.425	0.03	74.234	0.191	0.259	164.613
C154	1.083	0.1	30.755	0.328	0.09	25.545
C156	0.726	0.06	48.42	0.263	0.155	61.194
C163	0.972	0.053	34.824	0.332	0.111	33.376
C164	1.004	-0.039	71.134	0.228	0.256	62.97
C169	0.547	0.092	7.168	0.288	0.019	5.744
C171	0.756	0.071	54.195	0.245	0.178	67.247
C176	0.771	0.114	35.846	0.307	0.108	45.026
C179	0.813	0.058	44.171	0.277	0.138	48.933
C18	0.948	-0.323	>138	0.04	1.264	462.896
C180	1.016	0.058	63.478	0.254	0.225	61.127
C183	0.669	0.053	39.299	0.313	0.128	56.349
C184	0.532	0.011	35.048	0.242	0.073	39.822
C187	0.504	0.071	41.126	0.287	0.127	79.139
C190	0.604	-0.076	96.024	0.164	0.349	132.284
C191	0.839	0.046	57.985	0.276	0.203	67.439
C195	0.767	0.041	36.579	0.381	0.118	46.413
C199	0.921	0.095	31.109	0.332	0.097	32.664
C215	0.699	0.042	26.063	0.35	0.075	31.985
C217	0.66	-0.018	88.771	0.16	0.315	117.176
C223	0.764	0.103	48.293	0.263	0.154	61.444
C227	0.54	0.077	39.929	0.291	0.122	71.619
C228	0.884	0.371	10.354	0.56	0.033	18.62
C232	0.766	0.167	15.958	0.27	0.031	13.118
C233	0.653	0.079	100.231	0.186	0.445	206.213
C234	0.57	0.068	54.881	0.251	0.211	104.147
C237	0.333	0.084	16.634	0.415	0.049	51.719
C238	0.445	0.017	21.138	0.379	0.061	39.033
C240	0.565	0.085	68.264	0.205	0.235	123.403
C242	0.476	0.089	24.584	0.247	0.049	35.141
C244	0.496	0.081	21.302	0.378	0.061	40.575
C247	1.434	0.628	11.846	0.508	0.043	11.208
C249	0.963	0.277	39.229	0.222	0.085	36.872
C25	0.8	0.634	12.441	0.677	0.037	79.479
C253	0.68	0.224	44.518	0.337	0.149	90.137
C256	0.684	0.064	27.264	0.447	0.083	40.281
C257	0.901	0.083	92.64	0.153	0.329	101.979
C258	1.014	0.332	>138	0.085	0.537	226.92
C259	0.515	0.121	23.561	0.364	0.068	47.685
C266	1.035	0.374	114.55	0.123	0.453	181.783
C269	0.873	0.059	54.065	0.245	0.177	56.381
C277	0.407	0.072	46.242	0.22	0.119	94.522
C281	0.747	0.12	61.788	0.215	0.235	86.966
C283	1.019	0.141	>138	0.052	0.762	305.144
C285	0.561	0.069	23.454	0.292	0.054	30.533
C289	1.099	-0.044	110.924	0.127	0.4	91.173
C291	0.718	0.052	14.528	0.275	0.028	10.452
C296	0.846	0.119	67.237	0.208	0.231	80.192
C30	0.485	0.303	19.443	0.406	0.069	85.565
C302	0.882	0.18	30.018	0.378	0.1	47.946
C305	0.874	0.12	50.713	0.255	0.164	56.81
C315	0.45	0.238	51.885	0.265	0.179	224.97
C317	0.562	0.076	42.498	0.214	0.1	55.159
C32	1.132	0.297	26.585	0.587	0.08	56.868
C321	0.791	0.242	28.726	0.338	0.104	44.698
C322	0.592	0.064	70.881	0.199	0.245	116.975
C326	0.968	0.465	21.782	0.375	0.062	34.296
C332	0.935	0.207	24.958	0.373	0.092	29.93
C336	0.81	0.039	26.565	0.347	0.077	27.806
C337	1.067	0.186	31.308	0.338	0.096	30.174
C344	0.931	0.26	9.706	0.553	0.038	11.528
C345	0.792	0.009	26.759	0.346	0.077	27.58
C350	0.744	0.137	57.011	0.234	0.221	84.529
C354	0.756	0.065	44.76	0.283	0.145	55.925
C360	0.731	0.035	44.28	0.338	0.148	58.704
C367	0.467	0.051	19.181	0.261	0.037	23.891
C370	0.62	0.017	86.38	0.165	0.306	127.688
C373	0.86	0.141	61.086	0.266	0.244	85.659
C380	0.731	0.424	16.49	0.457	0.054	45.39
C382	1.246	0.415	57.256	0.236	0.19	58.795
C384	0.853	0.16	124.855	0.109	0.442	171.175
C385	0.949	0.126	>138	0.083	0.543	191.656
C386	0.806	0.124	>138	0.058	0.714	353.272
C387	0.831	0.256	68.782	0.204	0.237	103.922
C388	0.778	0.284	45.839	0.271	0.145	77.771
C394	0.767	0.168	62.617	0.22	0.212	90.014
C40	0.848	0.1	70.599	0.23	0.254	87.088
C412	0.753	0.124	50.842	0.255	0.164	68.31
C413	1.066	-0.005	>138	0.057	0.729	229.11
C416	0.961	0.214	37.832	0.299	0.115	41.929
C417	1.04	0.266	34.545	0.312	0.103	36.76
C418	0.858	0.156	48.927	0.261	0.157	58.702
C419	1.246	0.351	44.558	0.275	0.14	41.652
C420	0.396	0.068	26.63	0.353	0.081	69.862
C422	0.49	0.137	22.208	0.253	0.043	33.888
C423	0.723	0.128	44.503	0.276	0.14	62.632
C424	0.374	-0.012	94.363	0.16	0.367	246.156
C427	1.029	0.122	29.766	0.327	0.102	28.988
C43	0.631	0.045	104.444	0.136	0.378	166.051
C430	0.445	0.226	20.624	0.257	0.048	51.23
C439	0.815	0.227	58.423	0.233	0.229	90.65
C441	1.013	0.042	24.627	0.387	0.076	21.981
C442	1.265	0.884	6.431	0.757	0.039	15.073
C447	0.644	0.116	17.69	0.42	0.054	27.032
C451	0.208	0.028	66.514	0.178	0.193	270.576
C453	0.635	0.19	49.789	0.276	0.172	111.349
C458	1.332	0.396	39.058	0.295	0.119	34.615
C46	0.291	0.02	89.09	0.16	0.316	294.405
C465	0.897	-0.256	>138	0.06	0.69	197.313
C472	0.719	0.11	19.972	0.388	0.057	25.768
C474	0.645	0.2	86.467	0.185	0.314	180.401
C488	0.91	-0.006	48.201	0.319	0.163	48.51
C49	0.395	0.091	11.202	0.284	0.023	16.167
C491	0.812	0.037	53.178	0.309	0.19	65.427
C493	0.479	0.044	19.917	0.259	0.038	24.001
C497	0.696	0.079	70.826	0.199	0.245	100.171
C498	0.694	0.088	80.44	0.182	0.291	120.59
C500	0.971	-0.028	>138	0.078	0.572	169.937
C503	0.698	0.165	74.311	0.191	0.259	122.196
C505	0.618	0.184	72.835	0.194	0.253	146.951
C506	0.9	0.141	24.139	0.361	0.069	25.449
C507	0.685	0.04	47.277	0.207	0.117	47.791
C510	0.565	0.056	29.771	0.236	0.062	33.867
C515	0.76	0.052	74.717	0.195	0.269	95.418
C520	0.985	0.467	23.758	0.363	0.068	36.66
C524	0.427	0.035	21.012	0.404	0.06	42.952
C525	0.573	0.213	53.249	0.352	0.181	170.918
C526	0.529	0.112	7.462	0.715	0.039	15.952
C527	0.41	-0.064	>138	0.066	0.642	428.322
C528	0.551	0.061	37.495	0.222	0.084	46.763
C53	0.901	0.081	32.638	0.32	0.097	32.669
C532	2.378	0.121	12.571	0.509	0.083	5.331
C538	0.874	0.087	50.711	0.199	0.153	45.035
C54	0.259	0.056	63.401	0.183	0.18	225.382
C540	0.563	0.119	6.584	0.752	0.035	13.171
C541	0.169	0.042	54.694	0.196	0.145	295.411
C557	0.841	0.141	24.214	0.36	0.07	27.653
C558	0.912	-0.424	>138	0.04	0.932	282.42
C559	1.024	0.208	36.105	0.326	0.116	39.068
C56	0.532	0.11	5.34	0.404	0.015	5.401
C563	0.643	0.246	52.393	0.3	0.18	121.651
C574	0.866	0.059	57.44	0.278	0.201	65.608
C578	0.677	0.132	67.521	0.207	0.232	107.399
C582	0.554	0.132	67.444	0.207	0.231	138.514
C583	0.545	-0.008	73.412	0.195	0.288	122.722
C584	1.756	0.755	2.248	2.407	0.02	3.349
C588	1.021	0.014	51.64	0.303	0.177	47.301
C59	0.5	0.148	26.139	0.35	0.075	59.791
C591	0.705	0.095	28.592	0.337	0.083	38.049
C597	0.613	0.238	38.734	0.342	0.107	101.787
C598	0.467	0.101	25.982	0.35	0.075	57.243
C599	0.684	0.149	36.064	0.379	0.13	64.208
C600	0.886	0.151	36.054	0.384	0.116	45.183
C604	0.774	0.062	65.481	0.213	0.224	79.512
C608	0.587	0.126	32.506	0.32	0.096	57.805
C614	0.71	0.053	69.369	0.203	0.239	91.763
C624	1.085	0.206	22.118	0.373	0.063	19.977
C625	0.946	0.059	75.997	0.187	0.266	75.265
C630	0.969	-0.184	>138	0.052	0.795	250.42
C637	0.978	0.205	48.965	0.275	0.165	56.258
C638	0.867	0.322	58.155	0.275	0.204	98.387
C641	0.474	0.073	30.74	0.328	0.09	62.606
C646	0.65	0.209	27.952	0.341	0.081	51.328
C649	0.811	0.191	93.819	0.168	0.341	141.369
C650	0.509	0.102	27.614	0.369	0.086	59.19
C665	0.691	0.233	76.919	0.181	0.298	153.287
C666	0.742	0.079	22.841	0.383	0.067	28.21
C67	0.122	0.008	72.731	0.223	0.262	586.485
C674	0.69	0.067	29.168	0.335	0.085	38.055
C676	0.761	0.173	78.805	0.185	0.284	121.51
C679	0.696	0.026	43.063	0.344	0.143	59.285
C681	0.94	0.041	54.906	0.289	0.191	56.314
C684	0.698	0.111	30.517	0.334	0.084	42.933
C686	1.274	0.276	41.303	0.315	0.129	37.953
C688	0.303	-0.003	126.682	0.117	0.452	401.553
C689	1.011	0.526	10.833	0.5	0.046	18.569
C693	0.564	0.058	21.805	0.375	0.062	34.192
C698	0.602	0.067	12.97	0.279	0.026	11.204
C699	0.709	0.055	11.673	0.283	0.023	7.947
C700	0.631	0.2	13.05	0.279	0.026	14.044
C713	0.616	0.199	33.757	0.394	0.099	81.775
C720	0.914	-0.046	89.067	0.19	0.438	124
C733	0.884	0.101	86.874	0.178	0.36	114.14
C83	0.686	0.063	35.965	0.327	0.116	50.951
C85	1.168	0.192	102.166	0.152	0.37	98.489
C87	0.458	0.053	17.999	0.29	0.038	24.894
C9	0.853	0.338	58.846	0.227	0.217	104.074
C96	0.619	0.105	17.766	0.398	0.061	26.98
C97	0.755	0.141	17.589	0.265	0.034	14.522
chr11-tRNA-Gly-1_2	0.909	0.261	30.198	0.355	0.095	40.826
chr11-tRNA-Leu-1_2	0.854	0.164	55.096	0.242	0.181	67.902
chr13-tRNA-Arg-1_2	0.827	0.117	26.8	0.346	0.077	30.492
chr13-tRNA-Met-1_2	0.712	0.151	29.909	0.331	0.088	43.433
chr14-tRNA-Met-1_3	0.623	0.085	67.332	0.208	0.231	108.326
chr2-tRNA-Gln-1_2	0.875	0.298	1.249	1.729	0.002	1.355
chr4-tRNA-Ile-1_3	0.386	0.085	73.716	0.232	0.306	254.453
chr7-tRNA-Asp-1_2	0.684	-0.601	>138	0.047	1.559	531.299
D10455_2	1.45	-0.783	>138	0.064	0.679	95.844
D10917_2	0.86	0.092	23.603	0.364	0.068	24.542
D11621_1	0.496	0.179	50.148	0.357	0.221	206.841
D12635_1	0.787	0.128	37.547	0.3	0.114	47.224
D12635_11	0.515	0.057	24.801	0.348	0.074	41.039
D12635_2	0.46	0.171	57.959	0.244	0.202	179.382
D12635_21	0.836	0.395	26.331	0.363	0.079	50.147
D12635_22	0.997	0.261	19.236	0.393	0.055	20.445
D12635_24	0.966	0.155	34.55	0.312	0.103	35.07
D12635_3	0.35	0.089	18.956	0.43	0.074	65.538
D12635_33	0.552	0.113	22.84	0.295	0.052	33.116
D12635_37	0.923	0.03	68.613	0.204	0.236	66.765
D12635_38	0.74	0.09	23.923	0.362	0.069	29.427
D12635_45	1.052	0.229	40.157	0.291	0.123	40.584
D12635_47	0.598	0.119	20.88	0.381	0.06	34.432
D12635_48	0.471	0.171	18.398	0.263	0.035	31.442
D12635_50	0.657	0.151	21.408	0.338	0.051	28.547
D12635_51	0.367	0.035	129.344	0.114	0.461	379.32
D13568_1	0.804	0.073	24.038	0.249	0.046	18.051
D13568_2	0.797	0.105	20.425	0.281	0.043	17.016
D13582_1	0.957	0.238	33.319	0.403	0.126	49.971
D1479_1	0.475	-0.738	>138	0.019	1.675	905.76
D14952_1	0.785	0.078	57.962	0.244	0.202	73.29
D15909_10	0.232	-0.04	>138	0.08	0.562	607.324
D15909_2	0.541	-0.023	75.402	0.194	0.271	120.956
D15909_4	0.331	0.034	23.346	0.365	0.067	62.859
D15909_5	0.394	0.142	28.91	0.361	0.091	100.495
D15909_8	0.795	0.127	43.921	0.278	0.137	54.945
D16785_1	0.617	0.112	35.596	0.225	0.078	42.508
D16785_10	0.957	0.156	>138	0.079	0.563	207.364
D16785_11	0.846	0.11	6.089	0.34	0.016	3.212
D16785_13	0.632	0.138	34.238	0.335	0.109	61.002
D16785_17	0.843	-0.441	>138	0.047	0.814	233.776
D16785_20	0.827	-0.887	>138	0.031	1.176	334.487
D16785_21	0.674	0.084	36.144	0.329	0.119	58.484
D16785_23	0.657	0.059	53.112	0.274	0.182	79.687
D16785_24	0.839	-0.21	126.982	0.116	0.453	117.575
D16785_35	0.534	0.075	43.321	0.28	0.135	78.851
D16785_36	0.752	0.054	33.917	0.314	0.101	39.967
D16785_38	0.436	0.246	19.781	0.388	0.059	81.766
D16785_5	0.703	0.125	55.871	0.24	0.184	82.365
D16785_8	0.967	0.022	52.791	0.262	0.181	49.746
D16785_9	0.919	0.051	31.969	0.346	0.101	32.36
D17715_10	0.794	0.301	8.933	0.6	0.044	15.213
D17715_102	1.076	0.283	19.544	0.391	0.056	19.33
D17715_104	0.578	0.055	83.967	0.169	0.297	142.865
D17715_109	0.88	0.08	50.968	0.255	0.165	53.843
D17715_11	0.604	0.026	11.659	0.328	0.05	10.993
D17715_110	1.209	-0.073	>138	0.093	0.5	109.175
D17715_112	0.611	0.146	23.379	0.365	0.067	40.089
D17715_117	0.736	0.034	41.52	0.286	0.128	49.288
D17715_12	0.88	0.16	28.281	0.258	0.063	24.258
D17715_124	0.421	0.139	12.22	0.38	0.033	26.461
D17715_13	0.997	0.147	81.93	0.174	0.289	85.386
D17715_132	0.799	0.18	38.549	0.296	0.117	51.681
D17715_138	0.71	0.211	70.248	0.2	0.243	122.603
D17715_139	0.154	0.037	38.874	0.428	0.151	424.372
D17715_140	0.77	-0.576	>138	0.034	1.05	345.759
D17715_142	0.475	0.081	23.262	0.375	0.117	51
D17715_15	0.729	0.174	28.93	0.336	0.084	42.427
D17715_16	0.874	0.123	99.738	0.157	0.384	133.917
D17715_17	0.56	0.032	34.451	0.332	0.123	56.114
D17715_19	0.744	0.185	11.651	0.385	0.032	12.639
D17715_20	1.006	0.339	6.132	0.713	0.034	7.522
D17715_22	0.632	0.137	46.376	0.35	0.188	92.655
D17715_23	0.265	0.024	83.079	0.152	0.292	287.762
D17715_25	1.041	0.144	12.935	0.478	0.054	12.183
D17715_26	0.869	0.211	47.752	0.265	0.152	61.075
D17715_27	0.749	0.223	16.871	0.267	0.032	16.036
D17715_28	0.497	0.124	19.315	0.391	0.058	40.6
D17715_37	1.066	0.637	9.455	0.524	0.035	16.418
D17715_38	0.246	0.017	102.032	0.138	0.363	405.66
D17715_40	0.642	-0.06	>138	0.083	0.571	235.676
D17715_44	0.629	0.121	21.226	0.399	0.077	36.288
D17715_45	0.838	0.193	6.183	0.845	0.034	9.203
D17715_47	0.845	0.112	17.247	0.442	0.049	19.691
D17715_49	0.563	0.021	45.051	0.274	0.142	69.609
D17715_51	0.567	0.101	14.559	0.413	0.042	22.513
D17715_55	0.411	0.042	39.732	0.292	0.122	89.359
D17715_56	0.417	0.042	12.608	0.463	0.041	25.358
D17715_61	0.708	0.118	13.277	0.453	0.042	17.065
D17715_67	0.702	0.447	>138	0.059	0.75	985.384
D17715_68	0.356	0.175	5.434	0.801	0.031	26.372
D17715_8	0.826	0.148	8.917	0.578	0.037	10.509
D17715_81	0.831	0.168	54.967	0.254	0.19	73.873
D17715_85	0.904	0.59	7.787	0.655	0.047	21.525
D17715_91	0.706	0.178	14.771	0.432	0.074	24.375
D17715_92	0.813	0.122	9.955	0.546	0.039	11.483
D17715_94	0.27	0.064	>138	0.05	0.815	1460.13
D17715_95	0.445	0.049	16.685	0.415	0.049	32.555
D21102_1	0.442	-0.202	>138	0.055	0.789	444.016
D23141_1	0.576	0.087	>138	0.074	0.839	537.385
D23156_10	0.35	-0.042	104.986	0.191	0.717	490.18
D23156_12	1.047	0.177	91.387	0.155	0.325	94.397
D23156_15	1.098	0.05	44.998	0.274	0.141	35.96
D23156_18	0.917	-0.021	51.666	0.303	0.177	50.767
D23156_21	0.958	0.026	29.8	0.332	0.087	26.056
D23156_23	0.699	0.098	33.087	0.318	0.098	45.189
D23156_27	0.807	0.231	52.114	0.251	0.169	76.622
D23156_40	0.884	0.149	110.881	0.127	0.4	141.763
D23156_45	0.621	0.114	75.088	0.216	0.271	136.863
D23156_9	0.816	0.237	72.597	0.234	0.307	139.806
D2648_1	1.044	0.119	30.056	0.32	0.106	26.847
D2691_2	1.264	0.423	15.35	0.522	0.081	17.691
D27403_1	0.912	0.175	62.848	0.213	0.239	75.406
D27953_2	1.132	0.124	89.131	0.162	0.334	85.378
D27953_4	0.289	0.081	19.01	0.261	0.036	47.113
D301_1	1.261	0.345	5.924	0.849	0.045	6.271
D30950_1	0.247	0.105	32.86	0.435	0.103	252.049
D33539_100	1.227	0.338	53	0.264	0.192	60.749
D33539_102	0.852	-0.779	>138	0.033	1.12	321.858
D33539_108	0.991	0.371	29.452	0.333	0.086	38.722
D33539_109	0.625	0.208	15.994	0.298	0.034	20.883
D33539_15	0.91	0.336	9.696	0.518	0.036	12.59
D33539_16	0.723	0.056	22.964	0.359	0.078	27.68
D33539_17	0.252	-0.039	>138	0.059	0.697	794.165
D33539_21	0.586	0.189	53.519	0.259	0.184	120.101
D33539_22	0.829	0.118	52.396	0.25	0.17	62.416
D33539_23	0.511	0.083	31.165	0.326	0.092	59.433
D33539_24	0.513	0.12	63.143	0.183	0.179	116.109
D33539_26	0.639	0.055	63.896	0.217	0.217	94.342
D33539_28	0.832	0.031	29.648	0.357	0.093	32.418
D33539_29	0.467	0.083	14.302	0.275	0.028	17.738
D33539_31	0.934	0.153	56.28	0.25	0.195	64.304
D33539_32	0.916	0.335	86.418	0.169	0.323	140.286
D33539_33	0.695	-0.071	>138	0.079	0.562	216.373
D33539_37	0.652	0.126	39.384	0.312	0.128	66.205
D33539_40	0.695	0.187	44.382	0.276	0.139	73.139
D33539_41	0.806	0.186	73.749	0.192	0.257	104.061
D33539_47	0.534	0.13	52.693	0.26	0.172	111.866
D33539_48	0.745	0.26	27.819	0.341	0.081	46.459
D33539_49	1.012	0.259	23.657	0.418	0.073	27.592
D33539_55	0.704	0.054	89.28	0.15	0.289	112.826
D33539_56	1.106	-0.77	>138	0.048	0.813	159.094
D33539_61	0.916	0.099	96.234	0.15	0.349	108.686
D33539_64	1.16	0.16	29.487	0.429	0.091	27.041
D33539_66	0.641	0.102	76.819	0.19	0.277	128.964
D33539_69	1.467	0.685	5.501	0.857	0.037	6.32
D33539_74	1.339	0.73	5.674	0.839	0.065	9.215
D33539_76	1.052	0.016	96.875	0.149	0.351	86.303
D33539_83	0.516	0.078	22.462	0.255	0.048	29.651
D33539_85	0.806	0.091	29.429	0.334	0.086	33.498
D33539_86	1.124	0.324	87.526	0.161	0.361	107.77
D33539_96	0.765	0.205	89.184	0.159	0.316	142.869
D33564_2	0.621	0.149	81.971	0.178	0.296	157.941
D33675_1	0.722	0.135	51.645	0.252	0.167	74.367
D34646_1	0.354	0.1	33.437	0.229	0.072	78.439
D34948_1	0.42	0.128	109.816	0.14	0.422	383.458
D34948_3	0.225	0.061	68.036	0.213	0.242	372.466
D35152_1	0.617	0.016	97.811	0.134	0.323	136.77
D35303_1	0.737	0.034	40.145	0.291	0.123	47.481
D3593_1	0.885	0.074	99.543	0.148	0.361	114.279
D36666_4	0.635	0.198	51.57	0.253	0.167	99.73
D37405_1	0.885	0.46	7.332	0.639	0.038	13.949
D37634_1	0.972	0.185	36.781	0.441	0.184	59.332
D4043_3	0.372	0.131	42.303	0.301	0.139	155.142
D42243_19	0.878	0.436	3.401	1.222	0.028	8.257
D42243_23	0.769	0.379	11.479	0.513	0.061	23.982
D42243_37	0.545	0.07	38.057	0.372	0.123	73.943
D42243_38	0.542	0.076	40.142	0.36	0.131	79.516
D42243_39	0.667	0.157	32.902	0.398	0.117	60.851
D42243_42	0.447	0.119	36.633	0.324	0.118	98.683
D42243_44	1.465	0.54	4.668	1.164	0.034	5.526
D42356_1	0.735	0.085	30.204	0.33	0.089	37.927
D42715_1	1.372	0.193	64.36	0.216	0.219	47.106
D42954_2	1.386	0.424	15.537	0.591	0.045	19.902
D4722_1	0.73	0.172	20.855	0.28	0.044	21.667
D47995_1	0.91	0.006	48.672	0.276	0.164	47.837
D48327_1	0.325	0.072	61.117	0.263	0.216	222.914
D49176_1	0.787	0.035	107.698	0.143	0.389	135.606
D49176_11	0.668	0.093	83.146	0.171	0.294	128.443
D49176_14	0.496	0.064	43.664	0.295	0.145	89.718
D49176_20	0.723	0.07	34.631	0.227	0.075	31.792
D49176_26	0.701	0.119	83.213	0.193	0.302	132.659
D49176_29	1.32	0.769	6.521	0.691	0.032	9.62
D49176_3	0.717	0.103	62.658	0.229	0.221	91.358
D49176_31	0.532	0.079	41.601	0.286	0.129	76.509
D49176_32	0.518	0.175	13.415	0.398	0.038	26.184
D49176_35	0.652	0.059	39.743	0.292	0.122	55.689
D49176_36	0.498	0.061	23.439	0.365	0.067	42.816
D49176_37	0.937	0.144	33.291	0.306	0.164	39.916
D49176_39	1.03	0.015	40.179	0.291	0.123	32.942
D49176_43	0.627	0.178	29.797	0.343	0.112	58.587
D49176_44	0.599	0.09	18.535	0.263	0.035	18.696
D49176_6	0.993	0.045	>138	0.08	0.566	175.956
D49176_61	0.7	0.272	63.085	0.219	0.214	126.881
D49176_67	0.693	0.282	113.695	0.122	0.404	257.235
D49176_68	0.994	0.538	13.851	0.459	0.046	24.199
D49942_2	0.279	0.046	48.272	0.205	0.12	136.258
D50936_1	0.699	-0.011	110.338	0.12	0.375	137.343
D5159_1	0.773	0.117	27.524	0.343	0.08	33.953
D52830_1	0.857	0.369	38.787	0.296	0.118	65.944
D53895_3	0.527	-0.427	>138	0.031	1.371	709.038
D54346_3	0.722	0.239	28.876	0.336	0.084	48.564
D55287_1	1.096	0.145	30.866	0.327	0.091	26.505
D56259_1	0.896	0.472	49.531	0.259	0.159	98.51
D56327_1	1.112	0.31	27.276	0.371	0.085	29.662
D56470_2	0.348	0.129	14.707	0.486	0.043	62.513
D56950_2	0.505	0.222	9.938	0.512	0.036	26.172
D57574_1	0.567	0.052	19.031	0.395	0.055	28.87
D5782_1	0.479	0.078	7.668	0.338	0.019	8.268
D6287_10	1.083	0.489	25.609	0.474	0.068	44.777
D6287_15	1.387	0.871	3.033	1.261	0.04	6.012
D6287_21	0.779	0.043	24.966	0.347	0.086	27.531
D6287_27	0.651	0.115	18.938	0.262	0.036	18.281
D6287_29	0.907	0.038	46.479	0.327	0.156	49.299
D6287_30	1.1	-0.469	>138	0.045	0.849	204.843
D6287_31	0.889	0.014	>138	0.075	0.587	202.169
D6287_34	0.629	0.105	30.93	0.327	0.091	48.246
D6287_38	0.508	0.08	59.484	0.189	0.164	98.112
D6287_49	0.67	0.097	19.277	0.393	0.056	26.338
D6287_53	0.84	0.24	11.126	0.321	0.025	9.175
D6287_54	0.741	0.124	8.679	0.289	0.018	5.534
D6287_55	0.533	0.104	12.533	0.464	0.041	22.076
D6287_61	1.233	0.196	20.527	0.535	0.009	28.15
D6287_62	1.146	0.096	21.766	0.39	0.1	17.607
D6287_63	0.808	0.146	101.214	0.13	0.336	130.145
D6287_69	1.598	0.21	13.942	0.544	0.067	10.267
D6287_70	0.39	0.133	20.361	0.445	0.05	77.911
D63068_1	0.652	0.025	49.277	0.26	0.158	66.207
D64289_1	0.802	0.315	65.859	0.22	0.233	121.336
D65176_1	0.916	0.301	66.204	0.232	0.263	106.241
D65681_1	0.515	0.133	12.01	0.317	0.027	15.882
D6681_1	0.316	0.102	12.557	0.697	0.044	53.733
D6681_10	0.223	0.038	62.777	0.227	0.217	298.355
D6681_2	0.149	-0.058	>138	0.095	0.601	826.759
D6681_3	0.867	0.347	36.677	0.303	0.111	58.336
D7257_1	1.118	-0.318	>138	0.06	0.687	157.402
D7726_1	0.765	0.138	15.08	0.481	0.045	24.046
D8125_1	0.638	0.097	12.012	0.282	0.024	9.997
D8137_1	0.611	0.119	32.185	0.345	0.102	57.467
D8137_2	0.737	0.086	>138	0.082	0.546	244.507
D8964_2	0.506	0.064	15.789	0.55	0.067	39.131
E10359_4	0.797	0.003	41.046	0.306	0.135	45.779
E10359_5	0.675	0.07	35.929	0.389	0.115	58.52
E10758_2	0.334	0.044	32.083	0.322	0.095	90.74
E10857_1	0.596	0.088	23.726	0.249	0.047	25.608
E1086_1	0.625	0.162	20.752	0.553	0.089	46.875
E10896_1	1.005	-0.185	>138	0.07	0.614	159.119
E11054_1	0.813	0.179	43.787	0.22	0.103	44.098
E11054_2	0.826	0.235	40.561	0.289	0.125	57.151
E11111_1	1.215	0.061	42.987	0.345	0.143	34.362
E11147_1	0.505	0.141	36.462	0.239	0.086	65.007
E11200_1	0.893	0.062	57.144	0.364	0.262	99.811
E11202_1	0.614	-0.283	>138	0.057	0.742	286.921
E11286_1	0.8	0.146	21.964	0.253	0.043	18.06
E11375_3	1.16	-0.625	>138	0.062	0.794	147.064
E11514_1	0.853	0.104	19.987	0.387	0.057	20.95
E11579_1	0.658	0	137.885	0.115	0.571	240.137
E116_1	0.761	-0.028	47.986	0.206	0.119	39.837
E11772_2	1.231	0.221	26.252	0.349	0.076	20.949
E1197_2	0.921	0.051	48.775	0.316	0.166	51.7
E1197_9	0.438	0.062	17.539	0.266	0.033	23.599
E12152_1	0.84	0.081	27.511	0.445	0.084	33.191
E1220_1	0.508	0.081	114.388	0.121	0.433	268.139
E12201_2	0.513	0.024	57.193	0.236	0.19	99.684
E12266_2	1.302	0.199	25.83	0.351	0.074	18.858
E12445_1	0.326	0.085	28.545	0.392	0.096	113.299
E12599_2	0.824	0.184	28.496	0.325	0.083	34.318
E12756_1	1.173	0.12	59.407	0.25	0.198	49.082
E12852_1	0.398	-0.01	>138	0.036	1.002	1050.56
E12876_2	0.522	0.096	45.714	0.435	0.167	122.702
E12916_3	0.451	-0.034	>138	0.089	0.516	301.255
E1297_3	0.872	0.144	25.306	0.37	0.094	30.339
E13013_1	0.827	0.298	76.494	0.186	0.268	126.966
E13038_2	0.734	0.021	>138	0.07	0.615	266.15
E13038_9	0.592	0.117	25.998	0.36	0.076	47.437
E13057_1	0.661	0.125	57.032	0.236	0.189	90.752
E13140_1	0.597	0.134	21.725	0.367	0.074	37.502
E13140_2	0.885	0.041	21.684	0.408	0.067	22.08
E13220_3	0.651	0.083	21.789	0.254	0.042	20.596
E13302_1	1.007	0.006	57.784	0.277	0.202	53.229
E13302_3	0.982	0.022	46.906	0.325	0.158	45.021
E13365_1	1.017	0.043	55.425	0.288	0.217	56.704
E1341_1	0.852	0.073	22.964	0.368	0.066	23.468
E13462_1	0.746	0.006	105.976	0.145	0.383	135.316
E13506_2	0.324	0.06	56.087	0.194	0.15	146.75
E13599_1	0.693	0.097	45.833	0.33	0.154	70.877
E13603_1	0.484	0.083	28.094	0.355	0.083	58.015
E13810_1	0.479	-0.339	>138	0.034	1.058	580.173
E14176_2	1.052	0.067	42.422	0.283	0.132	35.938
E14323_1	0.876	0.078	31.079	0.326	0.091	31.834
E15083_1	0.573	0.087	52.401	0.199	0.136	72.645
E15208_1	0.769	0.187	18.13	0.264	0.035	15.909
E15250_1	0.445	-0.129	>138	0.048	0.846	558.491
E15452_2	1.322	0.479	>138	0.075	0.603	219.008
E15509_1	0.627	0.304	14.805	0.428	0.052	35.215
E15509_11	0.326	-0.126	>138	0.046	0.836	691.168
E15509_13	0.851	0.119	112.891	0.123	0.402	143.439
E15509_4	0.731	0.041	36.04	0.384	0.116	48.089
E15509_5	0.275	0.038	68.099	0.206	0.234	250.165
E15509_6	0.347	0.053	67.319	0.254	0.24	212.81
E15548_1	0.824	-0.097	>138	0.092	0.535	168.076
E15697_1	0.88	0.062	22.164	0.499	0.066	24.653
E15771_1	0.741	0.066	128.942	0.114	0.459	185.929
E15790_1	0.582	0.082	17.341	0.266	0.039	17.887
E15896_1	0.893	-0.059	62.797	0.22	0.213	56.75
E16122_2	0.595	0.144	6.617	0.281	0.013	4.899
E16122_5	1.243	0.098	58.356	0.242	0.195	44.049
E16122_8	1.121	-0.491	>138	0.048	0.842	197.192
E16439_1	0.641	0.096	42.549	0.282	0.132	65.203
E16452_1	0.893	0.349	18.602	0.391	0.063	26.888
E16757_1	1.149	0.065	45.328	0.209	0.11	26.901
E16790_2	0.513	0.062	31.324	0.24	0.067	42.285
E16790_7	0.822	0.201	99.155	0.145	0.359	147.805
E16790_8	0.754	0.207	55.255	0.241	0.182	85.883
E16841_1	0.749	0.192	53.06	0.248	0.173	80.763
E17330_1	0.701	0.05	101.586	0.141	0.368	144.688
E17330_2	0.842	0.163	44.564	0.223	0.113	44.54
E17352_2	1.285	0.245	49.05	0.261	0.157	39.729
E17498_1	0.648	0.028	72.383	0.195	0.251	101.889
E17498_2	1.131	0.498	2.672	1.015	0.015	3.056
E17542_1	0.368	0.027	27.046	0.35	0.081	67.143
E17645_1	0.687	0.131	22.546	0.252	0.044	21.957
E17649_1	0.614	0.101	45.463	0.233	0.122	63.488
E17649_5	0.499	0.083	48.769	0.226	0.135	85.209
E17711_1	0.46	0.025	26.758	0.242	0.054	34.732
E17761_1	0.584	0.197	58.69	0.19	0.161	106.396
E18025_1	0.58	0.124	43.538	0.212	0.103	60.704
E18031_10	0.715	0.161	27.135	0.265	0.059	29.813
E18031_2	0.912	-0.294	>138	0.037	0.979	341.177
E18031_4	0.576	-0.006	>138	0.096	0.49	233.706
E18055_2	0.703	-0.309	>138	0.064	0.687	224.455
E18169_1	0.587	0.153	12.509	0.281	0.025	13.168
E18440_1	0.576	0.043	20.625	0.257	0.04	20.445
E18440_4	0.471	0.067	13.837	0.277	0.027	16.16
E18440_5	0.873	0.122	59.72	0.269	0.21	73.284
E18445_1	0.409	0.054	7.467	0.339	0.018	9.003
E18454_1	0.564	0.106	8.808	0.333	0.021	8.804
E18454_2	0.646	0.229	38.421	0.312	0.117	77.323
E18512_1	0.4	0.108	4.017	0.402	0.01	5.01
E18512_2	0.633	0.072	28.423	0.328	0.099	41.684
E18550_1	0.569	0.111	66.096	0.245	0.236	133.217
E18550_2	0.367	-0.433	>138	0.015	2.079	2066.41
E18606_1	0.95	0.301	40.646	0.287	0.108	49.595
E18606_4	0.519	0.17	27.434	0.37	0.086	68.557
E18651_4	0.868	0.283	29.866	0.344	0.091	43.193
E18651_5	0.302	0.171	22.93	0.532	0.195	187.159
E18742_1	0.784	-0.198	>138	0.09	0.557	168.348
E1884_3	0.808	0.204	59.974	0.196	0.173	73.156
E18868_1	0.785	0.094	29.948	0.235	0.062	25.108
E18877_1	0.831	0.256	64.553	0.219	0.224	98.77
E18877_2	1.134	0.266	63.4	0.227	0.224	65.445
E18877_3	1.021	-0.355	>138	0.05	0.988	276.131
E18984_1	0.506	0.114	20.083	0.258	0.039	26.896
E19231_1	0.565	0.044	58.774	0.231	0.196	96.472
E19248_1	0.677	0.056	76.134	0.183	0.295	111.716
E19248_5	1.2	0.374	54.152	0.279	0.196	63.147
E19248_7	0.758	0.244	57.807	0.234	0.192	96.107
E19275_1	0.823	0.082	64.362	0.234	0.256	85.645
E19278_2	0.432	0.049	16.546	0.298	0.03	23.928
E19631_3	0.585	0.116	63.723	0.183	0.182	98.222
E19631_4	0.431	0.114	16.664	0.443	0.074	43.339
E19695_2	0.606	0.044	70.563	0.178	0.217	97.294
E19695_3	0.63	0.082	100.015	0.156	0.363	171.347
E19748_1	0.791	0.064	127.864	0.109	0.499	180.286
E20147_1	0.809	0.181	127.704	0.115	0.455	197.672
E20260_8	0.688	0.147	18.384	0.554	0.055	30.686
E20313_1	0.94	0.165	34.631	0.333	0.111	39.378
E20360_6	0.926	0.351	27.673	0.341	0.1	42.512
E20514_1	0.949	-0.188	131.418	0.103	0.464	111.035
E20800_1	0.671	-0.161	>138	0.102	0.496	167.452
E20827_1	0.959	0.217	52.412	0.25	0.171	59.846
E20827_3	0.899	0.375	>138	0.058	0.707	451.189
E21208_1	0.73	0.02	57.582	0.277	0.202	74.758
E21208_4	0.768	-0.352	>138	0.02	1.631	934.218
E21208_5	0.812	0.048	31.156	0.326	0.092	33.361
E21586_1	0.812	0.151	25.733	0.255	0.05	21.71
E21753_1	0.519	0.068	28.526	0.383	0.098	58.595
E21786_1	0.457	0.058	26.966	0.365	0.077	55.278
E22147_1	0.955	-0.176	>138	0.074	0.597	159.926
E22156_1	0.736	-0.434	>138	0.059	0.731	214.73
E22468_1	0.627	0.254	69.16	0.21	0.247	166.91
E22471_1	0.914	0.195	24.776	0.385	0.083	31.868
E22697_1	0.951	0.523	20.637	0.383	0.059	37.943
E22930_2	0.891	0.143	35.07	0.31	0.105	38.659
E22930_3	0.712	0.131	45.815	0.271	0.145	66.204
E23003_1	0.473	0.069	28.319	0.239	0.058	40.119
E23098_2	0.98	-0.175	96.031	0.164	0.349	77.831
E23195_1	0.702	0.126	37.458	0.301	0.113	53.776
E23345_2	0.529	0.168	19.69	0.259	0.038	28.538
E23345_3	0.453	0.12	32.283	0.231	0.069	57.142
E23643_1	0.34	-0.227	>138	0.046	0.871	594.744
E23784_1	0.888	0.106	44.868	0.274	0.141	48.048
E23784_2	0.866	0.111	41.428	0.286	0.128	45.675
E24470_2	0.815	0.099	120.047	0.114	0.426	157.861
E24569_1	0.691	0.102	15.285	0.272	0.029	12.618
E24569_4	0.805	0.04	45.922	0.391	0.202	87.624
E24637_1	1.044	0.329	67.487	0.207	0.232	81.876
E24677_1	0.589	0.019	109.344	0.122	0.371	169.149
E24685_1	0.998	0.174	40.388	0.217	0.093	30.542
E248_3	0.61	0.03	65.662	0.22	0.233	101.505
E24971_1	0.427	-0.12	>138	0.051	0.785	514.232
E25749_1	0.939	-0.286	>138	0.089	0.545	130.068
E25790_1	0.723	0.422	10.092	0.509	0.037	25.088
E25972_1	0.907	0.231	129.088	0.105	0.456	182.827
E26140_1	0.605	0.04	12.745	0.281	0.029	10.563
E263_4	0.545	0.028	119.43	0.126	0.428	222.022
E263_7	0.92	-0.766	>138	0.031	1.125	312.321
E26351_1	0.744	0.111	45.266	0.273	0.142	59.902
E26525_1	0.719	-0.231	>138	0.029	1.226	650.063
E26525_2	0.525	0.109	11.648	0.776	0.057	37.68
E26577_1	0.577	0.071	23.788	0.429	0.087	43.257
E26577_2	0.624	0.042	23.807	0.354	0.082	32.994
E26598_2	0.698	0.126	15.342	0.428	0.046	20.571
E26598_3	0.777	0.108	21.19	0.255	0.041	16.871
E26609_2	0.499	0.184	39.745	0.505	0.17	178.474
E26634_1	0.541	0.056	16.273	0.27	0.037	16.966
E26771_1	0.509	0.206	92.809	0.156	0.337	281.385
E26771_3	0.657	0.05	20.876	0.279	0.053	20.421
E26771_4	0.813	0.067	12.942	0.509	0.046	14.592
E26853_1	0.876	0.126	14.469	0.465	0.067	16.323
E26934_1	0.327	0.062	23.432	0.25	0.046	48.452
E26964_1	0.789	-0.034	127.273	0.107	0.45	147.553
E27173_1	0.865	0.091	26.46	0.267	0.057	20.707
E27247_1	0.875	-0.035	>138	0.094	0.5	153.522
E27247_3	0.587	0.134	60.551	0.226	0.203	114.684
E27247_5	1.003	0.197	32.329	0.355	0.166	48.378
E27247_7	0.561	0.055	14.155	0.276	0.027	13.271
E27341_1	0.696	-0.264	>138	0.077	0.606	194.254
E2738_1	0.962	-0.223	>138	0.054	0.745	217.847
E27433_3	0.71	0.02	38.325	0.37	0.124	51.267
E27461_1	0.867	0.124	43.025	0.289	0.128	50.162
E27461_3	0.718	-0.08	>138	0.044	1.038	517.202
E27596_2	0.551	0.067	14.173	0.308	0.027	15.496
E27723_10	0.649	0.006	59.03	0.189	0.162	64.555
E27723_15	0.876	0.048	31.866	0.323	0.094	31.502
E27723_16	0.925	0.035	21.716	0.386	0.057	21.708
E27723_17	0.819	0.612	2.025	1.056	0.006	5.89
E27723_18	0.553	0.086	38.135	0.354	0.123	73.94
E27723_3	0.945	0.096	43.05	0.28	0.134	42.334
E27723_9	0.691	0.098	14.116	0.437	0.055	19.341
E28350_1	0.671	-0.002	71.427	0.171	0.214	80.12
E28350_2	0.749	0.237	10.049	0.287	0.021	8.259
E28871_14	0.664	0.166	42.447	0.285	0.139	77.084
E2926_1	0.844	-0.057	136.735	0.106	0.484	149.613
E29307_2	0.902	-0.065	126.596	0.117	0.452	127.012
E29468_1	0.422	0.041	34.853	0.311	0.104	75.352
E29469_3	0.649	0.034	35.506	0.225	0.078	34.821
E29567_12	0.817	0.027	45.659	0.288	0.152	51.28
E29567_9	0.6	0.136	51.822	0.216	0.137	77.926
E29615_1	0.509	0.086	11.598	0.287	0.021	11.542
E29615_2	0.643	-0.1	96.422	0.149	0.35	119.794
E29615_3	0.632	-0.174	134.3	0.103	0.477	162.815
E29750_1	0.549	0.07	47.15	0.207	0.116	64.078
E29792_1	0.79	-0.01	79.225	0.204	0.287	91.635
E29792_2	0.384	0.054	28.298	0.339	0.082	69.611
E29931_1	0.943	0.134	87.922	0.162	0.312	97.182
E29931_3	0.593	0.143	48.046	0.217	0.126	73.705
E30064_1	1.151	0.526	32.949	0.341	0.105	46.381
E30210_1	0.565	0.136	34.62	0.243	0.081	51.868
E30210_9	0.748	0.129	27.368	0.343	0.079	35.78
E3038_1	1.093	0.135	53.076	0.248	0.173	46.953
E3038_3	1.324	0.345	33.324	0.339	0.106	29.945
E310_1	0.468	0.222	21.934	0.406	0.068	76.847
E3185_4	1.149	-0.043	56.34	0.193	0.151	32.708
E3185_7	0.519	0.125	16.971	0.412	0.05	33.303
E3215_1	0.724	0.1	64.403	0.251	0.229	95.164
E3215_10	1.056	-0.227	>138	0.078	0.624	147.661
E3215_2	0.805	0.16	57.85	0.26	0.193	88.485
E3215_3	0.775	0.099	48.521	0.308	0.157	67.202
E3215_4	0.384	0.108	34.877	0.31	0.104	104.287
E3215_6	0.757	0.026	39.393	0.364	0.128	49.683
E3301_1	0.549	0.047	51.173	0.221	0.144	74.941
E3305_1	0.645	-0.149	>138	0.08	0.589	224.873
E3427_1	0.813	0.152	65.53	0.212	0.224	85.757
E3440_1	0.692	-0.234	>138	0.075	0.615	206.05
E3612_1	0.629	0.045	38.477	0.22	0.087	40.489
E3612_2	0.689	0.05	41.232	0.214	0.116	42.462
E383_1	0.527	0.114	67.381	0.202	0.275	155.725
E4099_5	0.925	0.199	26.906	0.298	0.077	27.97
E4159_1	0.409	0.119	36.795	0.269	0.086	89.394
E4247_1	0.885	0.058	76.98	0.184	0.269	81.839
E4249_1	0.926	-0.101	112.666	0.126	0.401	102.423
E4295_1	0.611	0.091	75.922	0.192	0.273	131.974
E4387_1	0.836	0.132	56.943	0.236	0.189	69.047
E4796_2	0.595	0.256	14.914	0.274	0.034	21.671
E4826_1	0.332	0.053	39.026	0.219	0.089	86.383
E49_1	0.904	0.196	11.531	0.499	0.053	13.104
E5006_11	0.888	0.347	26.766	0.384	0.084	46.611
E5006_15	0.687	0.074	22.115	0.365	0.075	28.879
E5027_2	0.958	-0.284	>138	0.063	0.667	173.784
E5141_1	0.652	0.127	40.859	0.23	0.1	51.727
E517_1	0.803	0.239	28.767	0.337	0.084	41.497
E524_4	0.963	0.214	6.906	0.284	0.014	3.168
E5415_6	0.777	-0.184	134.801	0.108	0.478	137.754
E5479_1	0.462	-0.789	>138	0.037	2.351	1028.48
E5708_1	1.11	0.156	77.736	0.183	0.272	71.79
E6043_1	1.053	-0.05	81.473	0.175	0.287	65.399
E6125_5	0.673	0.066	27.467	0.241	0.056	25.708
E6534_1	0.864	0.106	92.559	0.156	0.336	112.182
E679_1	0.63	-0.056	>138	0.068	0.661	311.416
E679_2	0.415	0.067	22.369	0.371	0.064	50.982
E679_5	0.457	0.066	29.784	0.332	0.087	62.157
E6790_1	1.052	0.196	126.625	0.117	0.452	143.474
E6820_1	0.842	0.165	34.33	0.313	0.102	41.741
E686_1	0.782	0.134	20.297	0.499	0.099	30.755
E6941_1	0.855	0.298	51.083	0.289	0.168	99.068
E70_3	0.945	0.796	11.953	0.473	0.04	60.289
E7132_1	0.608	0.239	14.614	0.274	0.028	18.954
E714_14	0.789	0.095	53.942	0.245	0.177	66.043
E714_7	0.527	0.348	3.934	0.818	0.021	16.026
E714_9	0.717	0.066	77.398	0.209	0.28	109.884
E7279_2	0.795	0.031	>138	0.095	0.521	195.295
E7279_3	0.554	0.189	19.51	0.391	0.056	41.958
E7418_1	0.854	0.177	12.856	0.459	0.042	14.354
E7745_1	0.809	0.197	40.996	0.276	0.149	56.735
E7861_3	0.739	0.095	26.312	0.349	0.076	32.932
E804_1	0.964	0.084	29.113	0.324	0.102	27.259
E8100_2	0.688	0.346	26.977	0.345	0.078	63.82
E8100_4	0.957	0.143	50.468	0.307	0.204	60.13
E8167_11	1.03	0.473	5.296	0.894	0.045	8.83
E8167_13	1.776	0.435	5.797	0.935	0.038	3.787
E8225_2	0.38	0.051	46.6	0.208	0.114	91.761
E8314_1	0.993	0.157	47.036	0.274	0.155	48.911
E84_1	0.375	0.052	35.422	0.33	0.114	96.674
E8484_1	0.524	0.14	22.128	0.373	0.063	45.688
E8492_1	0.688	-0.504	>138	0.051	1.055	340.66
E8769_2	0.761	0.064	128.394	0.106	0.453	176.128
E886_1	0.644	0.309	30.442	0.448	0.067	137.644
E886_2	0.951	0.255	12.59	0.567	0.049	16.405
E8914_1	0.647	0.115	14.205	0.276	0.028	12.71
E8914_2	0.592	0.053	11.777	0.476	0.04	16.434
E9164_1	0.398	0.158	22.348	0.376	0.067	79.174
E9244_1	0.631	-0.302	>138	0.061	0.708	255.507
E9255_1	1.099	0.115	55.627	0.24	0.183	48.13
E9299_6	0.839	0.156	37.21	0.301	0.113	45.058
E9475_1	1.422	-0.342	>138	0.093	0.531	86.987
E9706_1	0.485	0.125	20.717	0.518	0.062	52.162
E9987_1	1.105	-0.178	120.546	0.114	0.428	88.527
F10044_1	0.411	0.13	14.823	0.274	0.029	25.424
F10044_2	0.415	0.135	17.926	0.264	0.034	32.5
F10141_1	0.542	0.08	9.633	0.288	0.02	8.611
F10154_1	0.644	0.199	21.548	0.438	0.101	54.106
F1021_1	1.137	0.131	32.518	0.32	0.096	26.509
F1021_2	1.046	0.094	33.364	0.317	0.099	28.801
F1021_3	1.265	0.145	27.407	0.343	0.079	19.817
F1021_4	0.367	0.047	38.573	0.296	0.117	99.742
F10318_1	0.743	0.219	85.302	0.186	0.341	157.661
F10429_3	0.671	-0.082	124.084	0.12	0.444	159.237
F10466_1	0.893	0.082	17.911	0.562	0.053	19.938
F10626_1	0.693	0.132	33.342	0.323	0.093	49.596
F10634_1	0.989	0.165	8.268	0.336	0.02	4.483
F10637_1	0.722	0.151	81.752	0.174	0.288	126.97
F10660_2	0.795	0.197	8.583	0.288	0.018	5.613
F10730_3	0.789	0.199	40.733	0.216	0.094	43.1
F10794_1	1.011	0.164	23.299	0.25	0.046	15.011
F10872_1	1.019	0.055	111.391	0.125	0.396	107.137
F10935_1	0.656	-0.194	>138	0.067	0.668	255.438
F10935_2	0.725	-0.257	>138	0.058	0.704	239.16
F10949_2	1.204	0.551	38.814	0.35	0.148	55.138
F10949_4	0.851	0.151	114.965	0.12	0.409	153.278
F10953_1	0.335	0.004	92.123	0.172	0.335	259.965
F11089_1	0.519	0.075	7.243	0.339	0.019	6.914
F11232_1	0.861	0.139	33.941	0.314	0.101	38.664
F11323_11	0.74	0.136	19.679	0.39	0.057	25.568
F11323_5	0.682	-0.192	>138	0.064	0.653	238.467
F11491_1	0.549	0.074	33.556	0.316	0.1	58.023
F1153_1	0.633	0.015	81.306	0.29	0.55	244.816
F11570_1	0.656	0.171	27.55	0.332	0.096	46.622
F11575_2	0.834	0.057	42.697	0.282	0.133	45.842
F11624_1	0.945	0.105	49.819	0.203	0.126	39.327
F11682_2	0.181	-0.123	>138	0.041	0.943	1267.8
F11707_1	0.703	0.016	111.539	0.137	0.402	154.496
F11738_1	1.053	0.293	106.767	0.132	0.383	130.237
F11743_1	0.337	0.085	11.519	0.283	0.024	20.824
F11776_1	1.396	0.38	13.828	0.277	0.027	6.422
F11801_1	0.558	0.118	23.422	0.25	0.046	29.084
F11920_1	0.639	0.157	15.567	0.271	0.03	15.789
F12076_1	0.926	0.116	33.478	0.316	0.1	33.954
F12089_3	0.576	0.13	70.972	0.199	0.246	138.669
F12313_1	0.197	0.007	110.419	0.126	0.393	539.251
F12694_1	0.541	0.067	21.751	0.375	0.062	36.397
F12867_3	0.622	-0.55	>138	0.026	1.359	637.821
F13223_1	0.922	0.215	20.575	0.383	0.059	22.902
F13309_2	0.45	0.129	10.405	0.497	0.042	24.338
F13529_1	0.665	0.044	86.841	0.164	0.308	124.865
F13671_1	0.604	0.094	16.862	0.268	0.032	16.54
F13735_1	0.932	-0.006	70.807	0.189	0.314	72.459
F13746_1	0.676	0.07	88.621	0.16	0.314	131.044
F13784_1	0.878	-0.385	>138	0.064	0.81	215.954
F13865_1	0.808	0.2	17.799	0.265	0.034	14.862
F13865_2	0.795	0.131	23.603	0.259	0.045	19.326
F1387_1	0.296	-0.16	>138	0.038	0.99	918.582
F13914_1	0.718	0.056	42.494	0.214	0.1	40.528
F14029_1	1.109	0.169	39.723	0.292	0.122	35.116
F14029_4	0.578	0.19	44.44	0.365	0.13	121.184
F14111_3	0.425	0.112	86.065	0.15	0.275	221.419
F14111_4	0.373	0.15	38.406	0.297	0.117	142.974
F14111_5	0.436	0.068	114.449	0.121	0.407	290.647
F14193_1	0.52	0.023	48.915	0.204	0.123	64.886
F14409_1	0.642	0.191	25.381	0.245	0.051	31.327
F14791_1	0.998	0.03	105.459	0.133	0.376	100.116
F14825_1	1.16	0.19	31.551	0.339	0.094	27.057
F14846_1	0.802	0.125	57.778	0.191	0.157	59.555
F14846_2	0.91	0.182	57.776	0.191	0.157	55.396
F15196_1	0.434	0.084	104.007	0.135	0.37	272.35
F15289_2	2.089	0.214	3.395	3.999	0.014	3.533
F15289_3	1.165	0.729	14.371	0.433	0.051	25.272
F15410_2	0.568	0.064	53.408	0.224	0.15	78.185
F15410_4	0.897	0.524	9.086	0.603	0.045	20.739
F15467_1	0.926	0.096	27.252	0.359	0.08	27.126
F15503_1	0.309	0.093	52.234	0.199	0.135	162.883
F15517_1	0.907	0.274	76.297	0.186	0.267	105.887
F15646_1	1.192	-0.032	71.184	0.205	0.251	51.659
F16095_2	2.137	0.527	2.952	1.28	0.04	1.875
F16125_1	0.387	0.107	41.966	0.335	0.164	157.569
F16133_1	0.385	0.179	42.629	0.282	0.132	172.605
F16133_2	0.456	0.101	27.29	0.313	0.072	56.688
F16160_1	1.242	0.314	39.504	0.293	0.121	35.364
F16210_1	0.77	0.264	17.082	0.267	0.033	16.939
F16271_1	0.624	0.072	15.878	0.423	0.048	22.095
F16280_1	0.732	0.034	111.183	0.125	0.411	155.51
F16362_1	1.119	0.208	3.335	1.035	0.009	3.111
F16449_1	0.722	0.137	47.847	0.265	0.152	68.762
F16550_11	0.426	0.064	10.852	0.285	0.022	13.015
F16550_9	0.564	0.135	54.765	0.205	0.152	91.502
F16681_1	0.583	0.026	10.274	0.287	0.024	7.961
F16737_1	0.761	0.149	38.145	0.335	0.1	57.59
F16754_1	0.756	0.122	46.596	0.268	0.166	65.523
F16755_1	0.616	0.09	22.172	0.373	0.063	33.487
F16951_1	0.686	0.094	26.944	0.336	0.094	37.256
F16984_1	0.635	0.139	24.231	0.36	0.07	39.072
F1703_1	0.862	0.211	49.267	0.267	0.187	67.515
F17039_3	0.912	0.241	42.164	0.301	0.139	55.627
F17275_1	0.676	0.157	51.838	0.302	0.178	92.031
F17434_2	0.656	0.36	55.209	0.242	0.182	158.442
F17473_1	1.488	0.155	30.239	0.33	0.089	18.512
F17508_1	0.926	0.193	47.638	0.265	0.152	54.615
F17545_3	0.154	0.038	89.917	0.177	0.327	720.129
F17609_1	0.741	0.171	59.641	0.229	0.2	89.592
F1761_1	0.971	0.101	69.09	0.235	0.248	73.244
F17612_1	0.8	0.158	34.518	0.312	0.103	44.288
F17681_1	0.868	0.247	21.847	0.458	0.058	35.033
F17836_1	0.817	-0.17	>138	0.091	0.508	145.351
F17989_1	0.692	0.094	30.195	0.355	0.095	44.284
F17989_2	0.573	0.05	44.311	0.214	0.113	59.103
F18417_1	0.818	0.049	26.853	0.346	0.078	28.232
F1846_2	0.832	0.256	45.692	0.272	0.144	66.466
F18525_1	0.54	0.129	50.087	0.257	0.161	102.929
F18550_1	0.656	0.103	85.95	0.186	0.312	144.417
F18577_2	0.919	-0.162	>138	0.1	0.503	131.443
F18577_4	1.082	0.101	44.389	0.338	0.148	41.692
F18770_1	1.235	0.597	3.634	1.152	0.031	5.694
F19110_2	0.898	0.153	18.69	0.38	0.063	21.733
F19190_1	0.521	0.253	14.778	0.332	0.035	32.212
F19243_2	0.668	0.195	26.718	0.252	0.053	31.799
F19320_4	0.93	0.291	32.565	0.329	0.123	45.186
F19409_1	0.977	0.272	18.012	0.403	0.052	19.857
F19460_1	0.842	-0.162	>138	0.111	0.618	174.729
F19549_1	0.772	-0.63	>138	0.035	1.076	348.631
F19614_3	0.711	0.071	16.707	0.426	0.056	21.062
F19787_1	0.725	0.131	45.238	0.273	0.142	63.833
F19787_2	0.718	0.141	42.622	0.282	0.132	61.701
F19828_1	0.629	0.14	93.172	0.172	0.359	191.806
F19828_2	0.854	0.346	15.813	0.449	0.047	25.561
F19846_1	0.423	0.027	109.303	0.14	0.395	261.534
F20050_2	0.716	0.097	45.111	0.286	0.142	61.798
F20079_4	0.707	0.072	71.399	0.27	0.35	150.342
F20102_1	0.721	0.177	84.282	0.173	0.305	141.168
F20166_1	4.784	0.829	1.149	10.943	0.004	1.066
F20224_1	0.562	0.131	30.175	0.355	0.095	61.338
F20234_1	1.429	0.804	2.354	1.372	0.015	3.353
F20385_1	0.526	-0.002	>138	0.097	0.492	258.949
F20385_2	0.588	0.115	41.751	0.376	0.138	82.903
F20385_3	0.577	0.032	83.657	0.17	0.295	136.252
F20448_1	0.99	0.139	39.78	0.311	0.13	41.347
F20448_4	0.625	0.052	34.768	0.243	0.081	39.026
F20560_1	0.451	0.093	81.107	0.157	0.255	178.603
F20625_1	0.514	0.116	37.852	0.299	0.115	78.811
F20673_1	1.042	-0.017	118.895	0.116	0.422	105.486
F20760_1	0.643	0.052	48.914	0.261	0.157	69.799
F20792_1	0.553	0.109	31.234	0.251	0.071	44.328
F20855_1	0.899	0.223	57.168	0.288	0.218	90.329
F20870_1	0.841	0.083	11.522	0.284	0.023	6.745
F20870_2	0.862	0.238	45.579	0.282	0.157	68.315
F20894_1	0.469	0.075	41.196	0.216	0.096	65.542
F20989_1	0.664	0.063	>138	0.083	0.547	264.067
F21003_1	0.747	0.284	127.666	0.108	0.48	282.906
F21429_1	0.836	0.176	80.829	0.199	0.293	113.482
F21429_3	0.973	0.228	80.476	0.177	0.283	95.442
F21506_2	0.63	0.23	50.757	0.269	0.173	112.612
F21560_1	0.345	0.115	19.909	0.306	0.045	53.725
F21584_1	0.848	0.442	14.118	0.476	0.069	30.385
F21598_1	0.52	-0.049	>138	0.119	0.829	412.36
F21821_1	0.682	0.087	70.336	0.207	0.251	106.513
F21821_2	0.49	0.102	71.501	0.227	0.257	170.042
F21902_6	0.531	0.082	50.937	0.306	0.174	104.584
F21981_2	0.817	0.046	46.766	0.283	0.157	53.868
F22081_1	1.296	0.224	14.225	0.464	0.045	10.348
F22233_2	0.854	-0.455	>138	0.045	1.064	330.211
F22233_3	0.828	-0.31	>138	0.046	0.874	297.867
F2227_1	0.81	0.03	>138	0.062	0.67	278.214
F22280_1	0.668	0.184	26.517	0.263	0.058	33.47
F22635_2	1.033	0.051	56.387	0.282	0.197	52.915
F22741_1	0.84	0.13	34.173	0.227	0.074	28.751
F22741_2	0.645	0.083	36.589	0.304	0.11	53.79
F22770_1	0.402	0.129	32.342	0.321	0.096	96.979
F22828_1	0.494	0.058	14.273	0.44	0.044	24.906
F23145_10	1.085	0.365	112.65	0.142	0.403	148.96
F23526_1	0.708	0.141	29.438	0.359	0.092	45.454
F23544_1	0.833	0.34	35.925	0.394	0.175	78.799
F23545_1	1.055	0.119	93.404	0.152	0.332	89.976
F23551_1	0.39	0.146	17.197	0.41	0.05	54.704
F23557_1	0.988	0.474	131.43	0.131	0.673	369.156
F23564_1	0.767	0.096	88.66	0.164	0.321	120.865
F23846_3	0.563	0.065	19.418	0.263	0.049	22.452
F23916_1	0.432	0.096	37.439	0.301	0.113	92.109
F23940_2	0.92	0.407	21.332	0.378	0.061	32.856
F24125_1	1.022	0.068	28.795	0.336	0.084	24.528
F24156_1	0.671	0.093	48.316	0.385	0.189	123.871
F24356_1	0.643	-0.353	>138	0.06	0.72	246.014
F24393_1	0.655	0.147	4.826	0.381	0.01	3.152
F24459_1	0.717	0.202	66.25	0.244	0.237	118.59
F24461_1	0.881	0.14	64.811	0.214	0.221	75.499
F24479_1	0.891	0.196	15.791	0.601	0.061	21.966
F24511_1	0.96	0.065	52.742	0.249	0.172	49.929
F2457_1	1.012	0.564	19.001	0.405	0.068	34.87
F24631_1	0.614	0.133	20.956	0.373	0.071	34.691
F24631_2	0.603	0.152	21.973	0.374	0.063	38.669
F24726_1	0.618	0.103	14.858	0.274	0.029	13.906
F24843_2	0.752	0.015	93.147	0.145	0.301	104.349
F24941_2	0.899	0.185	91.32	0.159	0.331	117.425
F25103_1	0.952	0.376	17.887	0.431	0.087	27.939
F25114_1	0.513	0.105	19.278	0.261	0.037	24.558
F2521_1	0.707	0.083	6.964	0.283	0.012	4.208
F2530_1	0.969	0.033	126.145	0.117	0.45	130.519
F25438_2	0.506	0.113	>138	0.091	0.577	431.321
F25456_1	0.729	0.119	36.676	0.362	0.187	62.211
F25464_1	0.548	0.209	34.327	0.341	0.095	93.509
F25565_1	0.568	0.085	69.871	0.208	0.25	130.211
F25875_2	0.732	0.15	86.48	0.206	0.448	186.08
F2600_1	0.692	0.193	63.867	0.226	0.253	124.926
F26262_1	0.709	0.076	58.102	0.233	0.193	78.446
F26408_1	0.831	0.232	32.952	0.341	0.105	48.415
F26666_3	0.865	-0.695	>138	0.03	1.145	348.3
F26774_1	0.695	0.198	46.29	0.27	0.146	78.097
F26809_3	0.837	0.182	13.277	0.278	0.026	9.442
F27064_1	0.751	-0.083	>138	0.086	0.531	182.831
F27079_1	0.902	0.283	16.14	0.461	0.053	22.038
F27278_4	0.619	0.087	43.548	0.279	0.136	68.387
F27351_1	0.724	0.239	35.904	0.306	0.108	61.096
F27352_2	0.731	0.08	48.021	0.264	0.153	62.112
F27391_1	0.788	0.08	42.33	0.283	0.131	49.862
F27464_2	0.801	0.185	54.286	0.291	0.188	81.212
F27536_1	0.579	0.09	51.122	0.201	0.131	69.909
F27679_4	0.767	-0.205	>138	0.055	0.729	256.006
F27786_1	1.132	0.142	74.45	0.195	0.27	70.907
F28097_1	0.795	0.152	18.959	0.395	0.055	23.058
F28292_1	1.066	0.133	51.736	0.252	0.168	46.922
F28460_1	0.512	0.167	13.105	0.282	0.033	19.662
F28758_1	1.038	0.13	30.824	0.351	0.097	29.782
F28782_1	0.936	0.077	109.615	0.129	0.396	119.775
F28895_1	0.902	0.198	37.033	0.309	0.118	45.664
F28897_1	1.051	0.158	61.109	0.225	0.206	58.733
F28964_1	0.373	-0.485	>138	0.025	1.331	833.737
F29577_2	0.909	0.13	26.105	0.377	0.081	29.111
F29632_5	0.591	0.061	13.238	0.454	0.042	18.922
F29672_2	0.379	0.115	15.588	0.648	0.067	62.578
F29767_2	0.671	-0.001	54.23	0.279	0.213	75.464
F29880_1	0.729	-0.074	114.261	0.13	0.483	155.43
F30127_2	1.022	0.498	2.462	1.077	0.012	3.147
F3029_1	0.672	0.09	20.182	0.258	0.039	18.223
F30316_1	0.307	0.036	36.97	0.302	0.112	112.746
F30408_1	0.808	0.274	32.993	0.333	0.098	51.47
F30461_1	0.521	0.153	85.404	0.187	0.31	215.62
F30461_3	0.643	0.15	25.003	0.356	0.072	40.73
F30473_2	0.757	0.087	96.24	0.163	0.35	134.479
F30537_3	0.694	0.212	31.007	0.326	0.091	52.497
F30537_4	0.711	0.213	31.753	0.323	0.094	52.178
F30663_1	1.058	0.16	43.947	0.277	0.137	40.913
F30663_2	1.36	0.202	44.818	0.275	0.141	32.394
F3068_1	1.065	0.092	40.396	0.298	0.117	35.604
F30728_1	0.633	0.094	48.77	0.262	0.156	76.291
F30774_1	0.371	0.02	26.342	0.243	0.053	42.257
F30796_1	0.603	0.092	29.826	0.236	0.062	33.777
F3084_1	0.632	0.013	108.309	0.129	0.386	161.261
F30848_1	0.972	0.329	73.311	0.216	0.292	108.551
F30864_2	1.031	0.122	42.672	0.27	0.156	39.948
F30970_2	0.679	0.098	57.288	0.255	0.205	90.626
F310_1	0.847	0.315	25.095	0.366	0.084	41.894
F31008_1	0.621	-0.954	>138	0.025	1.374	483.205
F31053_2	0.537	0.127	29.18	0.256	0.065	44.277
F31855_1	0.718	0.168	>138	0.083	0.542	286.281
F31971_1	0.534	0.125	19.221	0.262	0.035	23.618
F32050_1	1.026	0.373	8.917	0.578	0.037	10.894
F32122_1	0.998	0.185	57.576	0.235	0.191	60.499
F32129_1	0.735	0.146	31.641	0.324	0.093	43.987
F32316_2	0.556	-0.082	>138	0.097	0.514	229.292
F32325_1	0.809	0.086	45.266	0.273	0.142	52.427
F32394_1	0.421	0.046	36.955	0.302	0.112	81.447
F3247_2	1.508	0.201	77.698	0.228	0.367	69.912
F3247_3	0.818	0.275	4.817	1.167	0.029	10.132
F32494_1	0.981	0.297	68.816	0.204	0.237	87.463
F3277_1	0.637	0.115	27.71	0.24	0.056	30.2
F32870_1	0.607	0.082	41.83	0.285	0.129	66.435
F32922_1	0.659	0.16	68.292	0.213	0.243	122.92
F3302_4	0.688	0.073	88.033	0.181	0.32	133.195
F33056_1	0.745	0.057	28.527	0.338	0.083	33.656
F33146_1	1.515	0.363	4.784	0.848	0.03	3.637
F33406_1	0.76	-0.07	131.68	0.111	0.468	155.182
F33526_1	0.347	0.049	32.344	0.231	0.069	64.135
F33612_1	0.629	0.209	7.806	0.337	0.019	8.102
F33628_1	0.888	-0.311	>138	0.083	0.593	151.044
F33675_1	0.466	0.091	59.031	0.227	0.228	140.956
F33791_2	0.713	-0.095	>138	0.074	0.631	246.267
F3410_1	0.556	0.06	59.896	0.188	0.166	85.516
F34109_1	0.801	0.003	109.897	0.123	0.381	124.123
F34425_1	0.561	0.242	57.45	0.235	0.191	153.739
F34449_1	1.117	0.117	105.648	0.134	0.438	108.435
F34582_1	0.576	0.094	23.717	0.363	0.068	39.265
F34605_1	0.463	0.106	28.51	0.422	0.152	100.589
F34704_1	0.519	0.085	36.183	0.305	0.109	68.816
F3492_1	1.138	0.06	68.159	0.213	0.243	56.849
F35105_1	0.736	0.093	37.036	0.238	0.088	37.486
F35105_2	0.91	0.242	22.541	0.37	0.065	26.832
F35197_1	0.607	0.099	4.516	0.237	0.007	2.029
F35453_1	0.623	0.309	8.617	0.762	0.028	25.885
F357_2	1.175	0.106	58.17	0.191	0.159	38.096
F35756_14	0.957	0.139	52.594	0.199	0.136	43.432
F35756_2	0.69	0.113	52.384	0.199	0.136	61.206
F35756_5	0.702	-0.022	93.085	0.17	0.338	119.993
F35774_1	0.378	-0.069	>138	0.057	0.723	533.305
F36083_1	0.974	0.158	21.182	0.379	0.061	20.489
F36120_1	0.482	0.216	28.023	0.34	0.081	85.351
F36356_2	0.897	0.195	20.636	0.416	0.064	25.189
F36356_4	0.819	0.127	24.677	0.358	0.071	28.577
F36356_6	0.532	0.069	43.492	0.279	0.136	78.526
F36374_1	0.989	0.076	98.851	0.143	0.352	98.424
F36380_5	0.591	0.073	31.144	0.326	0.092	49.169
F36383_1	1.063	0.404	36.967	0.302	0.112	46.367
F36637_1	0.704	-0.141	135.01	0.099	0.475	154.577
F3664_1	0.764	0.119	54.596	0.243	0.179	71.91
F36648_1	0.785	0.019	86.054	0.165	0.305	100.192
F36648_2	0.833	0.109	80.21	0.177	0.282	97.911
F3666_3	0.883	0.183	50.633	0.251	0.193	64.012
F36721_2	0.629	0.216	60.528	0.187	0.168	104.177
F36721_5	0.521	0.243	65.182	0.248	0.232	215.68
F36767_1	0.582	0.11	20.559	0.422	0.077	39.065
F36803_1	1.005	0.197	71.619	0.197	0.248	77.411
F36958_1	0.223	0.052	13.13	0.279	0.026	35.595
F37098_2	1.041	0.045	95.881	0.148	0.341	87.059
F37292_1	0.802	0.246	10.42	0.286	0.021	7.998
F37362_1	0.367	0.044	62.918	0.22	0.213	167.943
F37487_1	1.179	0.005	114.51	0.121	0.407	90.953
F37536_1	1.041	0.307	18.479	0.399	0.054	19.624
F37850_1	1.152	0.159	51.354	0.253	0.166	43.73
F3798_1	0.457	0.109	17.534	0.469	0.077	49.028
F38025_1	0.347	0.073	9.666	0.288	0.02	14.582
F38306_1	0.779	0.04	42.425	0.283	0.132	47.898
F38531_2	0.653	0.19	15.237	0.61	0.053	29.813
F38618_1	0.801	0.165	39.689	0.292	0.122	51.809
F38658_1	0.633	0.042	28.05	0.239	0.057	27.095
F38658_2	0.558	0.028	30.649	0.234	0.064	33.666
F38861_1	0.705	0.013	48.301	0.278	0.163	61.974
F39050_1	0.724	-0.101	121.952	0.133	0.543	174.558
F39079_1	0.525	0.257	13.235	0.454	0.042	37.504
F39274_1	1.022	0.106	61.275	0.355	0.249	73.299
F39274_2	0.668	0.133	37.906	0.25	0.096	49.185
F39343_3	0.658	0.2	34.819	0.318	0.132	67.654
F39414_1	0.897	0.207	33.265	0.317	0.099	39.646
F39428_1	0.843	0.098	55.608	0.24	0.183	63.52
F39459_1	0.648	0.3	5.438	0.337	0.014	5.685
F39840_1	0.805	-0.016	98.175	0.159	0.356	112.063
F39877_1	0.665	0.042	18.97	0.261	0.036	15.74
F39902_1	1.171	0.214	22.065	0.253	0.043	12.421
F40116_1	0.738	-0.848	>138	0.023	1.413	503.722
F40493_1	0.499	0.07	25.111	0.384	0.078	50.766
F40499_1	0.716	0.159	42.058	0.284	0.13	62.916
F40572_9	0.608	0.145	19.635	0.26	0.038	22.092
F40797_1	0.912	-0.404	>138	0.049	0.829	235.401
F41021_1	0.4	0.037	27.081	0.345	0.078	60.285
F41218_2	0.914	-0.471	>138	0.041	1.175	353.016
F41361_1	0.682	0.076	69.875	0.201	0.241	100.311
F41385_1	0.461	0.006	98.948	0.143	0.352	197.855
F41385_2	0.198	0.05	20.42	0.281	0.043	79.206
F41728_1	0.617	0.039	78.868	0.18	0.277	120.382
F41817_1	0.76	-0.006	92.468	0.153	0.329	108.737
F41917_2	0.866	0.152	58.529	0.194	0.192	62.388
F42062_1	0.82	0.201	68.127	0.238	0.244	101.645
F42069_1	0.689	0.049	23.319	0.252	0.048	21.208
F42069_4	0.758	0.467	86.758	0.184	0.315	277.458
F42072_1	0.65	0.092	13.228	0.313	0.031	13.079
F42072_2	0.617	0.257	9.481	0.758	0.051	31.008
F42112_4	0.772	0.171	30.781	0.234	0.065	29.899
F42117_4	0.562	0.147	23.202	0.425	0.124	64.363
F4218_1	0.481	0.05	18.403	0.289	0.039	24.045
F42308_1	0.41	0.108	48.547	0.331	0.171	154.136
F42543_3	0.9	0.117	68.938	0.246	0.252	83.139
F42552_1	0.429	0.075	29.273	0.334	0.085	67.258
F42564_1	0.723	0.069	24.729	0.333	0.112	31.386
F42570_2	0.622	0.097	27.234	0.344	0.079	41.965
F42602_1	0.536	0.054	52.031	0.205	0.131	71.582
F42703_3	0.608	0.083	38.86	0.223	0.085	44.67
F42703_4	0.542	0.036	26.754	0.242	0.054	29.811
F4271_1	0.745	0.055	27.365	0.343	0.079	32.09
F42768_1	0.696	0.227	13.378	0.278	0.026	13.32
F42803_1	0.607	0.052	45.247	0.273	0.142	68.317
F42803_3	0.686	0.155	19.687	0.39	0.057	29.075
F42892_1	0.437	0.055	16.627	0.268	0.032	21.696
F42937_1	0.315	0.104	43.022	0.281	0.134	169.562
F43064_1	0.416	0.03	27.984	0.34	0.081	58.829
F43064_2	0.71	0.053	44.466	0.257	0.125	51.168
F43397_1	0.599	0.053	33.19	0.317	0.099	49.924
F43438_1	0.494	0.075	16.852	0.268	0.032	20.124
F43617_1	0.672	0.08	22.271	0.372	0.064	29.841
F4380_1	0.55	0.082	69.403	0.202	0.239	129.079
F43935_4	0.784	0.115	50.317	0.257	0.162	63.462
F4422_1	1.211	0.217	49.363	0.271	0.159	42.358
F4422_3	0.637	0.098	40.538	0.289	0.125	62.542
F4425_1	0.853	0.144	79.17	0.204	0.287	103.292
F4481_1	0.767	0.097	26.155	0.35	0.075	31.461
F44837_3	0.97	-0.079	>138	0.061	0.676	209.877
F4495_1	0.845	0.078	31.41	0.325	0.093	33.499
F4501_1	0.543	0.127	16.209	0.269	0.031	19.275
F45048_1	0.807	0.102	63.963	0.217	0.217	78.251
F45048_2	0.751	0.045	70.248	0.2	0.243	86.634
F45048_3	0.836	0.093	54.258	0.244	0.178	61.979
F45048_4	0.949	0.333	14.927	0.506	0.057	21.209
F45228_1	0.569	0.021	96.157	0.163	0.349	164.266
F45236_1	0.636	0.063	51.826	0.253	0.18	82.61
F4524_3	0.675	-0.063	137.985	0.096	0.501	187.134
F45253_1	0.618	0.127	21.508	0.255	0.042	23.434
F45296_2	1.219	0.1	69.178	0.203	0.238	53.697
F45342_2	1.344	-0.319	>138	0.066	0.778	153.002
F45354_1	0.678	0.119	14.745	0.304	0.032	14.078
F45387_1	0.662	0.089	51.914	0.2	0.134	60.953
F4541_1	0.735	0.03	35.069	0.39	0.112	45.835
F45432_1	0.415	0.082	15.569	0.271	0.03	22.883
F45512_1	0.73	0.099	74.483	0.166	0.227	90.526
F45524_1	0.205	0.086	10.466	0.325	0.024	42.891
F45556_3	0.39	0.002	72.966	0.194	0.254	164.505
F4565_1	1.128	0.381	18.192	0.439	0.058	20.715
F45683_2	0.462	0.137	41.701	0.303	0.137	113.495
F45807_3	0.895	0.403	38.498	0.432	0.145	98.669
F45820_1	0.825	0.247	>138	0.072	0.606	320.488
F46067_1	0.713	0.06	98.333	0.159	0.357	141.22
F46067_3	0.516	-0.441	>138	0.035	1.073	507.837
F46067_4	0.523	-0.083	>138	0.081	0.585	291.801
F46181_1	0.585	0.149	20.514	0.417	0.064	40.274
F46183_2	1.093	0.121	11.595	0.452	0.025	8.513
F46267_2	0.849	-0.573	>138	0.028	1.712	681.8
F46301_17	0.434	0.041	20.525	0.257	0.039	27.636
F46320_2	0.94	0.115	42.047	0.284	0.13	42.493
F46381_1	0.474	0.074	73.061	0.194	0.254	159.709
F46513_1	0.659	0.026	118.874	0.116	0.422	176.237
F4658_1	0.659	0.114	24.912	0.356	0.072	36.697
F4675_1	0.357	0.091	48.816	0.261	0.156	154.46
F46816_1	0.385	0.075	71.053	0.198	0.246	199.382
F4688_1	0.555	0.089	86.112	0.165	0.305	164.941
F47025_1	0.713	0.076	40.329	0.29	0.124	52.634
F47068_6	0.532	0.141	33.273	0.246	0.077	54.298
F47145_2	0.326	0.022	82.536	0.177	0.299	246.663
F47255_2	0.471	0.229	33.213	0.378	0.161	140.059
F4732_2	1.092	0.072	52.18	0.259	0.167	45.663
F47563_1	0.759	0.091	59.533	0.229	0.199	76.343
F47822_1	0.377	0.122	63.326	0.223	0.252	229.537
F47864_1	0.786	0.096	14.673	0.274	0.028	10.21
F47864_3	0.476	0.139	53.268	0.247	0.174	134.1
F47984_1	0.778	-0.501	>138	0.034	1.079	383.883
F48130_2	0.76	0.187	16.279	0.431	0.133	27.591
F48138_1	0.865	0.546	2.695	0.968	0.014	5.833
F48181_1	0.38	0.119	32.33	0.321	0.096	101.513
F48181_2	0.382	0.098	15.183	0.274	0.03	26.405
F48197_1	0.714	0.048	42.584	0.282	0.132	53.286
F48253_3	0.726	-0.567	>138	0.05	1.01	306.594
F48253_5	0.835	0.14	35.258	0.358	0.117	48.243
F48363_2	0.996	0.083	96.577	0.186	0.413	115.542
F48395_1	0.709	0.059	45.075	0.29	0.15	61.458
F48424_3	0.448	0.029	74.893	0.166	0.229	137.38
F48433_1	0.86	0.049	73.936	0.197	0.265	82.356
F48446_1	1.129	0.191	60.357	0.227	0.203	55.174
F48446_5	0.47	0.148	87.037	0.17	0.307	241.77
F48446_9	0.907	-0.056	127.107	0.116	0.453	128.154
F48515_1	0.848	0.129	46.692	0.268	0.148	54.59
F48622_4	1.337	0.447	5.187	1.287	0.018	5.492
F48773_2	0.492	0.036	72.462	0.224	0.261	146.52
F48839_1	0.604	0.066	18.053	0.264	0.034	17.1
F49328_1	0.896	0.045	97.359	0.145	0.347	103.788
F4934_1	0.851	0.189	9.33	0.288	0.019	5.744
F49439_1	0.606	0.127	58.975	0.231	0.197	105.314
F49538_1	0.872	0.185	46.268	0.27	0.146	56.492
F49582_1	0.41	0.072	37.549	0.222	0.084	67.885
F49644_2	0.462	0.081	130.615	0.103	0.461	328.552
F49644_4	0.68	0.147	28.727	0.337	0.084	43.771
F49644_5	0.669	0.13	16.097	0.42	0.048	22.949
F49665_1	0.886	0.165	62.763	0.257	0.223	80.236
F49677_3	0.742	0.186	92.472	0.153	0.329	149.704
F49857_1	0.792	0.152	22.302	0.372	0.064	27.7
F49959_1	0.722	0.134	29.437	0.334	0.086	40.726
F49959_2	0.769	0.07	47.335	0.281	0.159	60.195
F50551_1	0.478	0.112	15.42	0.45	0.049	34.031
F50580_1	0.532	0.039	8.148	0.336	0.022	7.412
F50871_1	0.341	0.069	28.994	0.408	0.142	105.388
F50872_1	0.684	0.136	32.723	0.493	0.064	99.479
F51106_1	0.842	0.089	53.803	0.275	0.211	70.361
F51170_1	0.486	0.071	37.136	0.222	0.083	54.543
F51234_1	0.54	0.089	13.937	0.276	0.027	14.603
F51234_2	0.492	0.081	16.147	0.27	0.031	19.433
F5128_8	0.872	0.025	82.158	0.173	0.29	85.972
F51552_2	0.532	0.126	50.777	0.201	0.156	89.043
F51628_1	0.929	0.345	31.604	0.319	0.107	45.513
F51805_1	0.568	0.049	43.528	0.212	0.103	53.269
F52051_1	1.429	0.832	3.861	1.191	0.029	6.847
F5206_4	0.792	0.375	61.227	0.234	0.215	131.475
F5206_9	0.868	0.166	35.588	0.329	0.114	44.684
F52084_1	0.73	0.141	44.538	0.305	0.148	67.896
F52120_1	0.82	0.209	22.978	0.251	0.045	20.466
F52206_4	0.426	0.104	18.438	0.289	0.039	32.283
F52401_1	0.834	0.064	71.314	0.198	0.247	80.751
F52511_1	0.845	0.227	48.207	0.263	0.173	70.037
F5252_1	0.665	0.106	39.538	0.364	0.129	65.146
F5253_1	0.674	0.233	137.89	0.097	0.484	303.932
F52797_1	0.488	0.007	65.836	0.212	0.225	118.469
F52907_2	0.454	-0.045	72.21	0.199	0.307	136.36
F52917_1	0.555	0.078	10.402	0.502	0.037	16.301
F53081_2	0.859	-0.99	>138	0.016	1.877	737.748
F53097_3	0.858	-0.184	>138	0.055	1.059	373.484
F5310_2	0.486	0.016	126.44	0.107	0.477	265.427
F53320_1	0.768	0.147	19.482	0.391	0.056	24.591
F53383_11	0.989	0.135	55.577	0.296	0.193	63.871
F53383_7	0.784	0.138	52.01	0.251	0.169	68.19
F53417_1	0.492	0.162	22.097	0.467	0.092	64.364
F53446_1	0.715	0.115	63.766	0.253	0.227	98.023
F53446_2	0.937	0.211	32.887	0.318	0.097	37.203
F53451_1	0.683	0.175	40.489	0.249	0.132	60.602
F53749_1	0.843	0.094	54.044	0.245	0.177	61.299
F53854_2	0.776	0.14	68.492	0.237	0.246	99.33
F53897_1	0.749	0.116	32.027	0.345	0.101	44.435
F54003_1	0.464	0.107	46.789	0.283	0.157	116.385
F54011_1	0.547	0.18	87.221	0.163	0.309	212.143
F54088_1	0.555	0.098	22.551	0.252	0.044	26.677
F54091_1	0.46	0.072	20.586	0.257	0.04	28.057
F54097_1	0.48	0.181	17.21	0.584	0.055	55.621
F54239_3	1.295	0.403	27.003	0.33	0.114	26.919
F54317_1	0.532	-0.284	>138	0.054	0.725	304.422
F54372_1	0.591	0.073	18.614	0.455	0.071	30.382
F54589_3	0.767	-0.059	137.874	0.118	0.582	195.109
F54683_1	0.342	0.097	19.169	0.308	0.048	47.461
F54828_9	0.52	0.106	24.772	0.395	0.091	54.464
F54854_1	0.433	0.059	32.641	0.234	0.07	55.826
F54899_1	0.838	-0.232	>138	0.095	0.537	146.572
F55001_5	0.751	0.295	15.496	0.427	0.047	26.077
F55001_6	0.633	0.11	36.215	0.343	0.118	62.147
F5510_1	0.69	0.279	31.073	0.416	0.111	76.033
F55130_1	0.187	0.063	24.999	0.246	0.05	111.618
F55601_1	0.696	0.127	50.655	0.269	0.172	79.158
F55716_1	0.339	0.062	13.414	0.425	0.043	36.677
F55716_2	0.721	0.055	31.428	0.305	0.151	43.24
F55928_2	0.762	0.175	17.023	0.271	0.042	15.807
F56085_1	0.713	0.163	34.271	0.328	0.151	56.956
F56229_2	0.633	0.215	42.011	0.284	0.13	83.834
F56229_4	0.745	0.15	34.914	0.359	0.106	53.919
F56540_1	0.732	0.184	52.059	0.32	0.19	123.475
F56775_5	0.586	0.03	26.731	0.347	0.077	38.774
F56806_1	0.582	0.095	119.692	0.116	0.429	234.237
F56837_1	0.865	0.204	35.021	0.226	0.076	31.844
F57034_1	0.404	0.162	44.539	0.223	0.113	124.896
F57064_1	0.66	0.065	26.759	0.346	0.077	36.348
F57064_2	0.515	0.114	12.133	0.282	0.024	13.671
F57076_1	1.556	0.288	28.971	0.336	0.084	18.577
F57191_1	1.325	0.213	17.793	0.596	0.053	18.675
F57388_1	0.685	0.102	29.781	0.332	0.087	41.664
F57388_2	0.918	0.086	103.586	0.136	0.392	122.891
F57661_1	0.83	-0.055	105.143	0.133	0.375	109.169
F5774_1	0.765	0.115	30.939	0.333	0.086	39.384
F57777_1	0.697	0.115	50.678	0.255	0.164	73.549
F57777_2	0.781	0.09	64.273	0.216	0.219	80.267
F57843_1	0.54	0.13	77.774	0.211	0.319	193.82
F57982_1	1.067	0.021	103.724	0.135	0.37	90.898
F58335_1	1.002	0.052	50.283	0.257	0.162	44.704
F5836_1	0.399	0.022	31.109	0.233	0.065	48.175
F58487_1	1.322	0.166	29.86	0.345	0.1	23.953
F58851_1	0.67	0.155	64.884	0.249	0.231	116.114
F58910_1	0.618	0.106	13.984	0.444	0.044	20.745
F58910_2	0.691	0.245	11.836	0.318	0.027	13.344
F59084_1	0.491	0.154	44.174	0.277	0.138	109.596
F59139_4	0.506	-0.039	131.944	0.155	0.693	345.457
F59165_1	0.947	0.111	49.67	0.259	0.16	50.156
F59197_1	0.473	0.087	8.79	0.29	0.021	9.134
F59212_1	0.401	0.108	26.597	0.347	0.077	73.367
F59325_1	0.926	0.418	10.728	0.515	0.052	16.961
F59453_1	1.062	-0.069	127.685	0.107	0.456	108.888
F5951_1	0.459	0.076	25.205	0.249	0.048	35.604
F59967_3	1.578	0.134	22.421	0.542	0.067	14.508
F60188_2	0.662	0.097	35.206	0.226	0.077	37.493
F6061_1	0.648	-0.148	>138	0.057	0.711	299.84
F6077_1	0.791	0.125	48.691	0.317	0.165	67.378
F60886_1	0.438	0.046	20.074	0.258	0.039	26.887
F61052_1	1.099	0.247	69.912	0.212	0.347	108.619
F61115_1	1.013	0.477	44.589	0.282	0.145	72.36
F61158_1	0.477	0.086	42.804	0.281	0.133	91.357
F61293_1	0.445	0.05	22.245	0.377	0.066	47.876
F61469_1	0.663	-0.09	>138	0.084	0.665	266.68
F61691_1	0.428	-0.024	128.399	0.101	0.436	260.429
F61856_1	0.39	0.181	45.158	0.294	0.167	202.108
F61881_1	0.568	0.153	7.865	0.385	0.022	9.435
F62141_1	0.532	0.09	7.161	0.285	0.015	5.703
F62285_1	0.292	0.022	48.986	0.315	0.167	167.381
F62329_2	0.91	0.278	48.228	0.326	0.143	73.735
F62396_2	0.509	0.144	36.604	0.223	0.081	60.882
F62610_1	0.448	0.075	60.846	0.201	0.183	125.357
F62610_13	0.688	0.091	11.699	0.319	0.026	9.823
F62610_2	0.671	0.074	48.989	0.204	0.123	54.121
F62610_5	0.515	0.184	6.632	0.281	0.013	6.671
F6265_1	0.373	0.057	32.203	0.321	0.095	83.609
F62827_1	0.918	0.149	97.358	0.145	0.347	114.754
F62846_1	0.525	0.063	54.321	0.244	0.178	99.849
F62877_1	1.128	0.114	18.818	0.396	0.054	14.49
F63057_1	0.724	0.149	17.104	0.294	0.036	16.471
F63161_1	0.664	0.032	78.667	0.181	0.276	109.809
F63188_2	0.879	-0.161	>138	0.073	0.594	173.099
F63188_3	0.914	0.045	121.249	0.114	0.435	133.257
F6335_1	1.073	0.142	113.758	0.122	0.404	113.903
F63380_2	0.339	0.148	2.87	1.304	0.031	14.551
F63399_1	0.735	0.548	7.842	0.572	0.032	31.018
F63433_1	0.788	0.223	49.729	0.226	0.232	78.414
F63677_2	0.784	0.112	28.388	0.338	0.083	34.32
F63812_1	0.211	0.051	24.241	0.36	0.07	121.574
F63949_1	0.884	0.086	44.318	0.293	0.147	49.253
F64095_1	0.878	0.132	9.511	0.546	0.049	10.226
F64125_1	0.554	0.069	76.754	0.181	0.297	144.508
F64125_2	0.854	0.148	29.07	0.361	0.091	35.988
F64192_2	0.49	0.039	67.317	0.177	0.197	110.173
F64224_1	0.887	0.161	21.417	0.369	0.073	23.534
F64252_1	0.421	0.205	41.635	0.377	0.136	262
F64345_2	0.642	-0.229	>138	0.088	0.55	185.096
F64347_1	0.604	0.074	65.586	0.247	0.234	114.231
F64347_2	0.491	0.159	64.205	0.216	0.218	166.715
F6440_2	0.783	0.21	17.011	0.267	0.032	14.912
F64549_1	0.507	0.07	9.84	0.287	0.02	9.391
F64732_1	0.328	-0.065	>138	0.062	0.671	554.107
F64735_1	1.159	0.176	29.934	0.331	0.088	24.815
F64735_2	0.963	0.115	36.463	0.304	0.11	35.529
F64738_1	0.825	0.045	74.473	0.195	0.27	90.002
F64738_4	0.599	0.109	55.814	0.24	0.184	97.04
F64738_5	0.764	0.09	19.004	0.261	0.036	14.572
F64788_1	0.727	0.181	80.324	0.177	0.282	129.924
F64903_1	0.414	0.106	34.789	0.226	0.076	67.708
F65043_1	0.563	0.24	21.48	0.415	0.07	61.323
F65043_3	0.341	0.154	21.247	0.411	0.066	97.822
F65493_3	0.468	0.077	50.874	0.255	0.164	110.037
F65658_4	0.622	0.175	11.795	0.476	0.04	19.865
F65698_1	0.655	0.062	41.838	0.285	0.129	58.778
F65819_1	0.89	0.126	136.854	0.098	0.481	174.008
F66450_1	0.786	0.071	23.175	0.366	0.066	25.853
F66665_1	0.861	-0.238	>138	0.077	0.607	170.282
F66893_1	0.703	-0.14	>138	0.082	0.546	188.376
F66997_1	0.293	0.028	112.166	0.188	0.776	793.816
F67106_2	0.592	0.125	42.952	0.345	0.142	84.858
F67281_1	0.654	0.15	14.575	0.437	0.045	22.087
F67294_1	0.759	-0.089	>138	0.06	0.685	264.997
F67368_3	1.566	0.458	2.641	1.35	0.036	2.323
F67443_1	0.91	0.068	57.209	0.236	0.19	57.971
F67629_1	0.223	-0.671	>138	0.013	2.478	2598.97
F67639_2	0.472	0.162	12.463	0.281	0.025	18.361
F67796_1	0.257	-0.139	>138	0.058	0.737	644.11
F67973_1	0.474	0.095	40.884	0.288	0.126	89.833
F68156_1	0.896	-0.146	>138	0.075	0.582	167.787
F68157_1	0.453	0.035	14.287	0.275	0.028	16.267
F68446_2	1.446	0.202	65.879	0.212	0.225	45.803
F68459_1	1.524	-0.159	100.197	0.141	0.357	54.259
F68474_2	0.862	0.111	50.862	0.255	0.164	57.176
F6858_1	0.713	0.027	64.865	0.214	0.221	81.716
F68634_3	0.574	0.105	22.585	0.274	0.048	28.396
F68670_1	0.659	0.168	50.191	0.271	0.17	90.939
F68714_2	0.624	0.085	26.517	0.348	0.077	39.723
F68864_1	0.489	0.194	102.351	0.153	0.408	345.895
F69158_1	0.781	0.074	13.866	0.445	0.043	14.9
F69171_1	0.756	0.068	34.816	0.311	0.104	41.741
F69174_1	0.925	0.033	87.506	0.163	0.31	87.667
F6919_1	0.776	0.51	12.559	0.471	0.052	40.004
F692_1	0.657	0.029	72.687	0.174	0.226	90.547
F69212_1	1.005	0.211	32.277	0.321	0.095	33.32
F69212_2	0.705	0.13	32.9	0.325	0.103	49.611
F69576_1	0.543	0.129	13.823	0.277	0.027	15.76
F69670_1	1.035	-0.665	>138	0.048	0.81	174.176
F69725_1	0.781	0.136	70.08	0.173	0.208	81.475
F69867_2	0.768	0.373	15.398	0.615	0.046	35.307
F69951_1	0.348	0.061	48.178	0.263	0.154	141.404
F69951_2	0.349	0.032	68.525	0.175	0.202	160.634
F70068_1	0.453	0.169	29.456	0.333	0.086	84.525
F70095_1	0.527	0.065	15.628	0.271	0.03	16.546
F70278_2	0.649	0.018	53.939	0.245	0.177	72.521
F70599_1	0.653	0.069	55.74	0.298	0.2	90.871
F70676_1	0.692	0.043	28.893	0.336	0.084	36.189
F70676_3	0.443	0.042	51.966	0.21	0.141	91.454
F70761_1	0.429	0.04	69.893	0.173	0.208	134.31
F70772_1	0.813	0.485	12.935	0.493	0.06	33.203
F70835_1	0.624	0.132	64.153	0.252	0.228	120.283
F71022_1	0.587	0.217	30.629	0.234	0.064	48.151
F71033_2	0.858	0.041	42.374	0.283	0.132	43.266
F71033_3	0.865	0.133	40.768	0.307	0.133	49.312
F71039_2	0.351	0.09	31.232	0.326	0.092	97.66
F71039_5	0.331	0.074	22.388	0.252	0.044	46.956
F71096_1	0.744	0.141	44.203	0.211	0.106	46.769
F71130_3	0.629	0.08	22.537	0.252	0.044	22.214
F71130_4	0.929	0.223	39.077	0.283	0.141	46.766
F71176_2	0.726	0.241	22.799	0.251	0.045	25.53
F71182_3	0.817	-0.295	>138	0.067	0.665	194.133
F71224_1	0.585	0.038	57.568	0.277	0.202	96.897
F71239_1	0.8	-0.151	>138	0.077	0.624	205.922
F713_1	1.204	0.051	28.768	0.337	0.084	20.28
F71520_1	0.691	0.106	39.806	0.218	0.091	42.231
F71594_1	1.028	0.093	73.234	0.193	0.255	68.524
F71665_1	0.484	0.097	39.286	0.219	0.089	62.696
F71755_1	0.634	-0.251	>138	0.054	0.743	289.633
F71853_2	0.602	0.063	30.334	0.329	0.089	45.879
F71883_1	0.688	0.203	50.963	0.255	0.165	88.795
F71933_1	0.401	0.132	41.107	0.305	0.135	134.946
F720_1	0.759	0.141	51.795	0.2	0.133	56.309
F720_2	0.783	0.116	56.052	0.284	0.195	77.445
F72257_2	0.661	0.141	41.219	0.305	0.135	70.214
F7227_2	1.184	0.37	3.642	1.324	0.03	4.546
F72410_2	0.532	0.071	54.406	0.244	0.179	100.328
F7288_1	0.535	-0.033	94.452	0.153	0.343	152.974
F7374_1	0.497	0.082	31.989	0.231	0.068	45.378
F740_1	0.739	0.11	18.916	0.414	0.057	24.596
F7508_2	0.901	0.121	68.537	0.205	0.236	76.316
F7632_1	0.601	0.049	23.138	0.367	0.066	33.387
F7632_3	0.655	0.066	33.119	0.318	0.098	46.214
F7809_2	0.613	0.105	52.936	0.248	0.173	88.242
F7809_6	0.816	0.21	56.041	0.239	0.185	78.733
F784_1	1.562	0.436	15.07	0.477	0.05	12.598
F7915_1	1.421	0.649	2.675	1.852	0.024	4.53
F7922_1	0.683	0.121	127.425	0.116	0.454	219.932
F8009_1	0.612	0.099	30.874	0.327	0.091	49.206
F8291_1	0.363	0.042	106.429	0.123	0.356	286.529
F8429_3	0.34	0.028	29.527	0.482	0.107	103.669
F8433_1	1.036	0.093	55.027	0.242	0.181	49.646
F8554_1	0.718	0.089	25.744	0.466	0.073	43.632
F8921_1	0.881	-0.146	>138	0.042	0.895	342.077
F8939_1	0.654	0.077	70.423	0.199	0.259	112.976
F8939_2	0.729	0.156	76.121	0.186	0.266	116.707
F8956_1	0.486	0.14	55.504	0.289	0.196	181.755
F9091_1	0.789	0.178	16.505	0.416	0.049	20.844
F9247_1	0.638	0.066	12.797	0.313	0.028	11.513
F960_1	0.711	0.12	35.919	0.306	0.108	50.24
F960_4	0.913	-0.129	101.776	0.153	0.369	91.953
F960_5	0.845	-0.087	114.283	0.132	0.412	117.026
F960_7	0.45	0.163	16.204	0.324	0.037	33.663
F960_8	0.487	0.118	17.305	0.323	0.043	29.006
F9676_1	1.102	0.077	107.888	0.129	0.384	97.139
HRP_180	0.585	0.074	102.356	0.145	0.37	186.878
I10209_1	0.506	0.057	38.627	0.296	0.118	71.383
I10630_1	0.753	0.149	55.494	0.286	0.193	84.64
I10790_1	1.791	-0.068	74.15	0.171	0.342	37.932
I10869_1	0.987	-0.033	92.364	0.171	0.336	84.47
I10869_2	0.676	-0.268	>138	0.051	0.779	293.478
I10882_1	0.823	0.154	67.925	0.239	0.243	93.787
I11161_1	0.411	0.038	68.045	0.206	0.234	157.899
I11291_1	0.621	0.108	95.748	0.136	0.315	156.079
I11342_1	0.946	0.067	76.561	0.185	0.268	76.601
I11369_1	0.469	0.149	37.486	0.3	0.114	96.743
I11401_1	0.773	0.041	>138	0.08	0.559	224.549
I11401_2	0.633	0.076	19.028	0.261	0.036	17.677
I11448_5	1.994	0.395	3.04	1.936	0.028	2.847
I11523_2	0.597	0.13	73.01	0.264	0.305	166.707
I11584_1	0.765	0.117	76.498	0.186	0.268	103.707
I1175_1	0.61	0.173	5.495	0.337	0.013	4.55
I11857_2	0.573	0.233	49.298	0.225	0.137	105.798
I11857_3	0.591	0.227	15.166	0.474	0.051	35.099
I12038_2	0.367	-0.654	>138	0.012	2.507	2327.51
I12057_1	0.455	0.221	14.259	0.441	0.044	46.475
I12132_1	0.458	0.032	41.625	0.285	0.129	81.382
I1215_1	0.626	-0.561	>138	0.035	1.024	374.62
I12159_3	0.707	0.429	65.289	0.218	0.227	206.714
I1225_2	1.114	0.119	30.54	0.329	0.09	25.053
I12310_2	1.024	-0.431	>138	0.076	0.581	119.528
I12412_1	0.739	-0.035	57.741	0.277	0.202	68.794
I12547_1	0.721	0.11	34.088	0.244	0.079	35.752
I12692_1	0.283	0.053	56.068	0.194	0.15	167.905
I12708_1	0.974	0.12	68.165	0.206	0.234	69.302
I12812_3	0.686	0.299	132.409	0.102	0.467	328.806
I12816_1	0.515	-0.325	>138	0.034	1.056	536.751
I12861_2	5.392	0.902	2.191	12.391	0.009	1.887
I1291_1	0.65	0.081	40.939	0.235	0.085	45.327
I12932_1	0.889	0.292	58.504	0.239	0.196	89.134
I13056_1	0.41	0.115	67.634	0.207	0.232	198.592
I13124_2	0.701	0.204	68.981	0.218	0.247	125.767
I13129_1	0.846	0.125	48.537	0.252	0.18	57.925
I13218_1	0.618	0.1	75.931	0.173	0.245	118.923
I13369_1	0.858	0.24	42.988	0.293	0.15	61.983
I13369_2	0.494	0.001	106.258	0.132	0.398	207.839
I13417_1	1.088	-0.005	112.786	0.123	0.401	95.994
I13466_1	0.642	0.273	12.813	0.858	0.03	42.6
I13490_2	0.915	0.462	13.14	0.481	0.044	23.229
I13569_2	0.891	0.216	50.765	0.255	0.164	63.52
I13674_3	0.589	0.052	34.912	0.226	0.076	39.051
I13674_4	1.373	0.407	7.116	0.657	0.033	6.023
I13674_5	0.462	0.064	20.608	0.257	0.04	27.387
I13901_1	1.201	0.277	44.14	0.293	0.146	42.341
I13908_1	0.893	0.291	98.435	0.152	0.41	171.03
I13908_3	0.789	0.33	49.217	0.26	0.158	90.354
I13918_1	0.602	0.119	40.292	0.29	0.124	69.368
I1393_1	0.696	0.054	50.87	0.201	0.13	52.946
I13978_1	0.998	0.657	37.712	0.3	0.114	91.424
I1401_1	0.853	-0.018	55.544	0.195	0.148	43.897
I14041_1	0.809	0.099	27.405	0.343	0.079	31.223
I14195_1	0.631	0.039	49.508	0.259	0.159	70.576
I1431_1	0.509	0.239	17.978	0.315	0.041	40.378
I14335_1	0.558	0.099	36.311	0.224	0.08	48.013
I1437_1	0.949	0.14	59.197	0.23	0.198	62.696
I14381_1	0.501	0.051	71.503	0.197	0.248	138.531
I14413_3	0.74	0.152	41.442	0.286	0.128	58.741
I14670_5	0.803	0.137	67.113	0.208	0.23	87.309
I14718_1	0.573	0.113	34.498	0.243	0.08	48.087
I14729_1	0.324	0.049	31.224	0.233	0.066	66.352
I14747_2	0.888	0.262	30.924	0.327	0.091	40.389
I14864_1	0.807	0.092	49.444	0.259	0.159	58.312
I14975_1	0.162	-0.696	>138	0.009	3.347	4824.72
I15266_1	0.929	-0.016	>138	0.085	0.534	162.677
I15358_1	0.692	0.036	>138	0.097	0.486	205.169
I15363_1	0.928	0.059	50.969	0.268	0.173	52.178
I15363_2	1.073	0.1	41.276	0.354	0.136	39.111
I15461_1	0.83	0.181	35.488	0.329	0.114	48.225
I15461_2	0.83	0.122	35.209	0.316	0.134	44.258
I15505_1	0.931	0.178	18.161	0.439	0.058	20.511
I15544_1	0.871	0.023	37.043	0.317	0.112	36.581
I15719_2	0.79	0.239	32.687	0.361	0.104	52.899
I15719_4	0.853	0.117	23.718	0.393	0.074	27.843
I15763_1	0.92	-0.037	>138	0.109	0.644	190.272
I15861_1	0.487	0.021	27.589	0.24	0.056	33.632
I15861_2	0.449	0.001	28.309	0.239	0.058	36.113
I15870_1	0.706	0.036	36.707	0.223	0.081	33.313
I15908_1	0.538	0.07	48.84	0.261	0.156	87.755
I15913_1	0.677	0.135	61.396	0.224	0.207	97.305
I15927_1	0.576	-0.416	>138	0.029	1.217	615.731
I15927_6	0.512	0.104	135.905	0.099	0.482	325.798
I15927_7	0.662	0.197	49.975	0.258	0.161	90.544
I15949_1	0.752	0.054	80.073	0.158	0.251	90.32
I16046_2	0.368	0.053	53.247	0.205	0.136	113.824
I16129_1	0.795	0.115	41.637	0.285	0.129	50.989
I16149_1	0.484	0.063	23.996	0.249	0.047	30.969
I16326_1	0.591	0.267	24.458	0.358	0.112	66.411
I16356_1	0.68	0.157	29.67	0.357	0.093	49.649
I16629_1	0.32	-0.011	83.945	0.191	0.305	235.738
I1664_2	0.697	0.155	43.1	0.226	0.108	53.486
I16671_2	2.867	0.442	3.809	3.707	0.018	3.015
I16689_1	1.052	0.06	23.4	0.395	0.073	20.383
I16748_1	0.302	0.067	23.845	0.249	0.047	55.792
I16837_2	0.839	0.189	115.093	0.131	0.414	169.235
I16933_1	1.056	0.042	85.286	0.171	0.309	76.684
I16936_3	0.991	-0.01	71.215	0.171	0.213	53.691
I16949_1	0.809	0.261	31.894	0.335	0.093	51.28
I17089_3	0.664	0.248	69.232	0.18	0.211	127.974
I17100_1	0.37	0.079	5.07	0.256	0.009	4.576
I17152_1	0.664	-0.344	>138	0.06	0.687	224.025
I17174_3	0.141	-0.048	>138	0.056	0.726	1305.32
I17263_1	0.832	0.096	68.973	0.235	0.247	86.446
I17293_4	0.838	0.042	>138	0.092	0.515	180.652
I17310_3	0.234	0.091	39.142	0.294	0.119	227.527
I17310_6	0.392	0.043	10.988	0.285	0.022	13.729
I17314_1	0.546	0.185	13.396	0.278	0.026	17.344
I17421_1	0.933	0.001	97.519	0.161	0.354	98.076
I17505_1	0.804	0.328	29.304	0.462	0.092	58.162
I17557_1	1.231	0.626	11.399	0.494	0.041	14.905
I17587_1	0.866	0.174	27.809	0.284	0.065	26.454
I17631_1	0.32	0.099	51.148	0.299	0.247	256.354
I1781_2	1.006	0.056	28.615	0.363	0.09	26.349
I1808_1	0.86	0.222	18.888	0.396	0.055	23.104
I1897_2	0.551	0.065	60.427	0.236	0.212	111.255
I1904_1	0.458	0.057	36.254	0.224	0.08	54.864
I1904_2	0.655	0.092	32.036	0.322	0.095	46.67
I1923_1	0.533	0.05	73.043	0.2	0.262	136.483
I1974_1	0.735	0.137	>138	0.064	0.71	385.791
I2533_1	0.553	0.04	43.695	0.212	0.104	54.171
I2629_1	0.463	0.139	31.381	0.349	0.099	85.225
I2631_1	0.693	0.215	12.769	0.28	0.025	12.261
I2679_1	0.385	0.073	51.168	0.254	0.166	138.683
I2689_1	0.66	0.113	55.853	0.194	0.149	70.371
I271_1	0.717	0.2	37.311	0.301	0.113	59.724
I2739_1	0.996	0.174	50.738	0.255	0.164	52.142
I2966_2	0.399	0.105	24.398	0.247	0.059	47.543
I3002_1	0.685	0.141	19.581	0.26	0.038	18.769
I3112_2	0.582	-0.047	129.438	0.105	0.457	196.956
I3149_1	0.803	-0.107	>138	0.077	0.573	187.177
I3164_2	0.654	0.077	59.583	0.229	0.199	88.577
I3248_1	0.425	0.066	8.961	0.288	0.019	9.969
I3340_1	0.722	0.098	49.969	0.272	0.169	71.226
I3340_3	0.833	0.137	51.544	0.253	0.167	62.645
I3340_6	0.329	0.045	25.753	0.284	0.06	58.88
I3406_1	0.296	0.096	34.427	0.315	0.124	155.425
I3470_1	0.867	0.078	40.113	0.291	0.123	42.294
I3489_1	0.766	0.042	20.35	0.258	0.039	14.802
I3537_1	0.648	-0.056	>138	0.098	0.51	205.577
I3555_1	0.634	0.094	48.795	0.261	0.156	76.117
I3555_2	0.538	0.069	56.99	0.236	0.189	103.576
I3634_1	0.871	0.08	13.018	0.457	0.042	12.457
I3638_1	0.443	-0.533	>138	0.028	1.203	609.18
I3665_1	0.654	0.192	65.726	0.187	0.201	110.952
I3668_1	0.625	0.248	22.781	0.369	0.065	48.092
I3767_1	1.101	0.513	19.188	0.421	0.048	26.73
I3854_4	0.693	0.093	19.29	0.393	0.056	25.156
I398_3	1.203	0.512	9.96	0.549	0.038	11.896
I4167_1	0.589	0.137	46.65	0.268	0.148	86.684
I4179_1	0.857	0.057	26.637	0.347	0.077	26.879
I4256_1	1.121	0.187	87.851	0.182	0.319	87.464
I43_1	0.606	0.075	69.049	0.204	0.274	120.483
I4355_3	0.82	0.182	29.023	0.335	0.085	37.033
I4355_4	0.835	0.22	22.15	0.389	0.119	33.427
I4394_2	0.783	0.003	88.017	0.162	0.312	100.922
I4487_1	0.349	0.025	13.193	0.279	0.029	19.21
I4500_1	0.635	0.145	14.058	0.307	0.03	15.131
I4547_1	0.689	0.062	27.394	0.343	0.079	35.353
I4555_2	1.76	0.127	42.401	0.283	0.132	21.654
I4582_1	0.644	0.131	15.55	0.3	0.033	16.4
I4667_1	0.692	0.049	55.705	0.247	0.189	75.676
I4688_1	0.617	0.155	22.182	0.297	0.051	30.439
I4719_2	0.322	0.061	83.216	0.193	0.302	295.763
I4719_5	0.328	0.059	88.98	0.16	0.316	296.195
I4719_6	0.282	-0.156	>138	0.043	0.881	780.921
I4730_1	0.646	0.077	57.427	0.235	0.191	86.05
I4738_1	0.973	0.014	86.361	0.185	0.314	83.644
I4780_1	0.625	0.147	27.13	0.28	0.064	37.264
I4780_2	0.627	0.071	15.763	0.271	0.03	13.914
I496_1	0.383	0.027	67.907	0.206	0.233	165.265
I4989_2	0.49	-0.014	70.087	0.231	0.252	128.401
I5092_3	0.761	0.17	22.21	0.4	0.066	32.56
I5180_1	0.683	0.223	39.321	0.313	0.128	75.446
I5180_2	0.68	0.054	14.358	0.485	0.049	19.319
I5222_1	0.55	0.009	>138	0.078	0.601	340.805
I5252_1	0.524	0.142	31.286	0.325	0.092	67.056
I5362_2	0.905	0.43	17.647	0.579	0.063	45.158
I5362_4	1.083	0.171	38.959	0.295	0.119	35.476
I5572_1	0.599	0.491	30.085	0.424	0.094	255.405
I5599_1	0.859	0.106	82.931	0.172	0.293	97.724
I5607_1	0.966	0.337	>138	0.088	0.526	238.085
I5698_1	0.768	-0.012	88.549	0.18	0.322	105.676
I5700_1	0.887	0.246	28.262	0.339	0.082	35.752
I578_5	0.856	-0.236	>138	0.092	0.535	141.969
I587_1	0.613	0.092	94.597	0.156	0.336	164.502
I5893_2	0.99	0.611	9.914	0.513	0.036	19.519
I5974_1	0.211	0	131.528	0.116	0.466	611.061
I6032_1	0.421	0.051	100.485	0.155	0.364	255.101
I6032_2	0.568	0.125	67.81	0.207	0.233	132.612
I6033_4	1.02	0.388	49.9	0.259	0.171	72.03
I607_1	0.613	0.134	15.869	0.299	0.034	18.023
I6081_1	0.757	0.241	51.946	0.252	0.169	85.305
I6174_2	0.691	-0.371	>138	0.038	0.962	376.539
I6204_1	0.711	0.067	35.475	0.308	0.106	45.476
I622_1	0.569	0.08	40.476	0.217	0.093	51.508
I6356_1	0.976	0.258	65.469	0.198	0.208	73.369
I6567_1	0.994	0.281	12.561	0.281	0.025	8.064
I6567_2	0.952	0.293	14.053	0.443	0.044	16.231
I660_1	0.258	0.046	58.967	0.242	0.196	239.489
I6639_1	0.523	0.119	39.38	0.259	0.106	71.555
I6658_1	0.68	0.039	15.885	0.423	0.048	19.04
I6658_3	0.762	0.043	31.361	0.233	0.066	25.55
I6724_1	0.781	0.149	71.309	0.207	0.246	98.946
I6724_2	0.787	0.093	45.079	0.274	0.142	54.452
I6740_1	0.249	0.057	25.24	0.246	0.05	73.116
I6851_1	0.679	0.046	70.718	0.199	0.245	97.224
I6851_2	0.712	0.128	47.878	0.323	0.173	81.649
I694_2	0.474	0.069	1.678	0	0	0.001
I7085_1	0.614	0.07	81.744	0.156	0.258	119.065
I7097_1	0.833	0.273	38.804	0.296	0.118	57.565
I7097_2	0.954	-0.189	133.149	0.109	0.473	114.198
I7106_1	0.959	0.126	65.736	0.206	0.268	75.199
I7196_2	0.18	0.006	113.459	0.124	0.409	614.857
I7361_3	0.47	0.084	41.029	0.288	0.126	88.583
I7365_3	0.634	0.12	18.789	0.397	0.054	28.541
I7404_1	0.694	0.069	15.988	0.27	0.031	12.618
I7438_2	0.903	-0.284	>138	0.074	0.595	151.691
I7597_1	0.743	0.096	53.92	0.245	0.177	70.775
I7697_1	0.628	0.258	63.054	0.184	0.179	122.692
I779_1	0.778	0.296	42.387	0.37	0.157	86.826
I7884_1	0.854	0.108	25.141	0.355	0.072	27.059
I791_2	0.582	0.246	8.331	0.38	0.023	12.599
I8013_1	0.827	0.311	23.077	0.367	0.066	35.641
I8034_1	0.948	0.105	65.576	0.212	0.224	67.214
I8083_1	0.689	0.033	30.383	0.329	0.089	37.765
I8129_1	0.621	0.101	53.5	0.247	0.175	87.313
I8243_1	0.414	0.103	46.241	0.27	0.146	124.765
I8256_1	0.632	0.072	23.85	0.249	0.047	23.386
I8305_1	0.644	0.087	11.678	0.478	0.039	15.743
I8325_1	0.863	0.231	44.46	0.276	0.139	58.838
I8332_1	0.54	0.033	32.667	0.319	0.097	52.917
I8674_1	1.06	0.129	47.889	0.276	0.153	43.768
I8675_1	0.91	0.392	5.832	0.823	0.034	10.277
I8757_1	0.634	0.176	36.09	0.321	0.108	65.886
I8781_1	0.958	-0.042	119.287	0.115	0.423	112.232
I879_1	0.765	0.076	19.452	0.26	0.037	14.688
I8803_1	0.555	0.069	70.173	0.231	0.252	133.184
I8811_1	0.581	0.056	60.888	0.284	0.271	142.681
I884_1	0.549	0.154	34.836	0.285	0.091	64.433
I8851_1	0.871	0.098	83.087	0.215	0.548	171.689
I9146_6	0.953	0.114	68.049	0.206	0.234	70.389
I9158_1	0.679	-0.184	>138	0.101	0.592	196.875
I9158_2	1.071	0.498	18.289	0.408	0.065	25.995
I9158_3	0.962	0.012	110.161	0.128	0.397	108.787
I9158_4	1.026	0.313	54.763	0.25	0.208	72.346
I9166_1	0.587	0.066	35.514	0.308	0.107	56.243
I9218_1	0.811	0.322	7.078	0.846	0.05	14.367
I9218_5	0.759	-0.201	134.16	0.115	0.654	176.763
I9302_2	1.053	0.084	53.597	0.294	0.185	50.97
I9302_5	1.239	-0.009	37.766	0.319	0.122	26.732
I9333_1	0.665	0.104	19.13	0.394	0.055	26.688
I9338_1	0.683	0.179	20.668	0.447	0.082	38.388
I938_1	0.5	0.04	113.265	0.141	0.407	235.843
I9545_1	0.511	0.004	99.719	0.141	0.355	178.946
I9566_2	0.792	0.244	68.528	0.205	0.236	108.662
I9598_3	0.518	0.056	32.345	0.231	0.069	41.343
I9710_1	0.68	0.174	76.147	0.186	0.266	132.247
I9715_1	0.759	0.141	6.434	0.402	0.016	4.496
I9716_1	0.792	-0.565	>138	0.031	1.157	409.868
I9716_2	0.816	-0.85	>138	0.027	1.238	375.842
I9764_1	0.664	0.095	51.218	0.254	0.166	76.12
I9876_1	0.542	0.164	22.6	0.252	0.044	32.426
I9948_1	0.815	-0.607	>138	0.049	1.153	328.604
[truncated: 3,611 more rows]

## Sheet: late
uniqid	A0	B	Half-life	dA0	dB	dHalf-life
A10325_1	1.059	0.675	22.615	0.447	0.061	44.374
A10325_26	3.16	0.343	57.826	0.24	0.23	17.514
A10935_1	1.044	-0.021	119.648	0.125	0.415	104.696
A11962_3	1.069	0.325	47.113	0.221	0.104	37.574
A12312_1	2.062	0.139	121.52	0.115	0.395	55.407
A12312_15	0.637	0.158	47.831	0.22	0.106	59.634
A12696_3	0.671	0.141	60.603	0.247	0.189	93.237
A12797_1	0.688	0.111	136.667	0.106	0.469	226.617
A13231_2	0.604	0.163	48.535	0.292	0.151	93.09
A13725_11	1.195	0.063	69.044	0.223	0.235	53.445
A13725_2	0.689	-0.658	>138	0.028	1.243	475.908
A13725_4	1.286	0.006	>138	0.089	0.532	121.813
A13725_5	0.633	0.241	40.271	0.337	0.124	88.946
A13725_6	1.028	0.097	55.981	0.208	0.136	38.57
A13725_7	1.155	0.194	51.471	0.229	0.133	37.183
A14195_4	0.715	0.112	12.301	0.294	0.02	7.792
A14263_1	1.719	0.213	59.655	0.203	0.151	26.145
A14680_4	0.62	0.057	77.001	0.204	0.241	114.688
A14797_1	0.905	0.167	42.885	0.398	0.218	63.792
A14801_2	0.596	0.135	46.605	0.236	0.109	63.568
A14801_20	0.583	0.11	57.327	0.206	0.141	78.571
A14801_7	0.651	0.222	48.11	0.293	0.15	95.06
A14801_9	1.124	0.215	19.122	0.457	0.077	18.343
A15774_2	0.705	0.11	49.14	0.218	0.111	49.902
A16122_1	3.513	0.323	80.055	0.168	0.26	19.64
A1700_3	0.748	0.215	85.216	0.199	0.282	138.267
A1700_6	0.588	0.177	24.342	0.252	0.051	28.92
A18792_19	2.506	-0.497	>138	0.126	0.703	74.157
A21885_1	1.07	0.157	66.404	0.192	0.178	50.377
A21885_19	0.629	0.241	50.57	0.216	0.116	79.808
A21885_20	0.674	-0.046	109.328	0.139	0.38	139.231
A21885_5	0.977	-0.145	>138	0.092	0.653	174.556
A21885_9	0.783	0.292	69.555	0.199	0.204	106.823
A22429_1	0.512	0.068	69.812	0.219	0.226	130.717
A23157_12	1.976	-0.134	>138	0.094	0.504	68.709
A23157_14	0.982	0.162	67.726	0.234	0.22	69.56
A23157_19	0.577	0.154	100.722	0.156	0.337	209.052
A23157_2	0.585	0.095	62.885	0.198	0.164	86.812
A2386_2	0.703	0.178	101.635	0.155	0.356	180.072
A24704_11	0.846	-0.122	121.933	0.114	0.397	110.591
A24704_4	0.434	0.051	28.468	0.272	0.055	41.559
A24704_9	1.217	-0.218	110.903	0.128	0.361	66.428
A2546_1	0.767	-0.125	>138	0.098	0.487	154.911
A25493_1	0.597	0.129	61.655	0.199	0.159	88.32
A26463_4	0.854	0.513	5.694	0.247	0.004	2.935
A31429_1	0.629	0.09	22.706	0.386	0.068	29.717
A31870_1	0.578	0.021	>138	0.086	0.511	267.934
A31914_6	4.551	1.282	68.648	0.185	0.211	15.364
A31914_8	0.67	0.167	10.569	0.283	0.013	6.918
A3310_19	0.906	0.256	42.042	0.35	0.139	59.637
A3310_20	0.668	-0.152	>138	0.099	0.457	156.354
A3310_22	0.762	0.374	10.312	0.208	0.009	6.326
A3310_30	0.529	0.183	38.003	0.235	0.078	63.922
A3310_4	0.853	-0.209	>138	0.063	0.676	211.735
A3310_6	0.533	-0.578	>138	0.029	1.768	928.776
A3310_7	0.688	0.145	121.268	0.115	0.394	195.904
A3310_8	0.553	-0.417	>138	0.042	0.93	395.481
A4003_1	0.762	0.111	134.635	0.103	0.444	189.367
A4732_10	0.691	-0.62	>138	0.048	1.267	435.657
A6420_1	0.939	0.109	37.914	0.233	0.075	24.867
A6420_10	0.606	-0.037	125.758	0.115	0.408	173.655
A6420_12	3.145	0.446	44.013	0.225	0.093	9.403
A6420_15	4.467	0.128	94.462	0.154	0.29	17.405
A6807_2	0.613	0.113	>138	0.103	0.479	271.943
A8010_11	0.883	-0.063	>138	0.083	0.651	205.885
A8010_15	0.645	0.054	>138	0.105	0.474	226.686
A8010_25	0.48	0.03	117.201	0.126	0.4	237.803
A8010_30	0.609	0.096	40.757	0.338	0.114	62.229
A8010_31	2.771	-0.402	106.096	0.145	0.369	30.498
A8010_4	1.157	0.171	38.72	0.318	0.114	31.113
A8010_8	0.791	0.166	47.369	0.293	0.139	59.894
A8109_12	0.798	0.237	6.96	0.001	0	0.005
A8109_16	0.638	0.106	26.579	0.247	0.047	24.063
A8109_21	0.662	0.098	22.967	0.251	0.038	18.536
A8109_22	0.734	0.167	26.391	0.284	0.055	25.933
A8109_3	0.59	0.056	72.547	0.182	0.204	97.986
A8109_5	0.673	0.116	41.878	0.227	0.087	42.469
A8109_6	0.566	0.085	68.787	0.188	0.188	100.564
A8109_9	1.073	0.096	31.423	0.362	0.087	24.642
A8408_1	0.939	0.478	85.919	0.179	0.288	160.18
A8784_10	1.969	-0.327	>138	0.103	0.61	77.275
A8784_12	0.887	0.467	35.729	0.304	0.153	68.6
A9766_1	0.622	0.122	42.728	0.316	0.142	68.584
B102	1.036	-0.379	>138	0.039	0.966	289.278
B112	0.765	-0.114	129.724	0.134	0.522	163.068
B114	0.708	-0.541	>138	0.039	0.962	324.548
B116	2.653	-0.277	131.732	0.105	0.431	40.559
B119	1.863	0.131	95.669	0.149	0.303	45.238
B120	0.725	-0.404	>138	0.04	0.936	343.198
B122	0.713	0.098	52.915	0.247	0.158	61.973
B124	1.244	0.501	39.396	0.36	0.123	45.641
B125	0.714	-0.421	>138	0.026	1.318	628.077
B132	0.561	0.12	104.152	0.183	0.434	258.493
B135	1.171	0.204	96.511	0.239	0.683	190.471
B144	1.596	0.356	106.532	0.077	0.792	108.835
B145	0.647	0.126	33.986	0.238	0.064	34.159
B148	1.065	-0.156	>138	0.077	0.587	147.599
B149	0.618	0.185	14.272	0.25	0.023	11.92
B165	0.555	-0.044	126.998	0.109	0.415	189.022
B170	1.178	0.167	52.309	0.213	0.122	32.158
B171	1.142	-0.026	104.535	0.135	0.364	78.46
B172	1.262	0.221	60.595	0.215	0.181	41.779
B180	1.344	0.334	43.717	0.225	0.092	24.892
B182	1.215	0.431	24.118	0.252	0.038	14.805
B186	1.806	0.349	49.182	0.218	0.111	20.416
B188	1.911	0.253	60.483	0.201	0.154	24.228
B190	5.154	0.018	>138	0.079	0.549	32.179
B192	1.208	0.07	57.098	0.258	0.176	40.591
B197	2.421	-0.139	112.365	0.125	0.362	37.441
B198	1.646	0.302	65.182	0.194	0.173	33.362
B203	3.894	-0.793	>138	0.045	1.25	62.368
B209	0.583	-0.016	>138	0.088	0.537	263.511
B262	0.564	0.03	125.863	0.115	0.429	219.007
B264	0.873	0.208	51.75	0.305	0.168	68.911
B265	0.963	0.337	88.809	0.18	0.298	123.234
B266	0.729	0.03	>138	0.092	0.511	211.471
B270	0.788	0.064	77.501	0.174	0.224	79.353
B272	0.543	0.094	51.8	0.277	0.155	92.163
B275	0.632	0.198	34.939	0.345	0.097	62.053
B277	0.609	0.119	73.388	0.181	0.207	108.496
B282	0.587	0.123	32.726	0.239	0.061	36.398
B290	0.485	0.149	28.692	0.244	0.049	41.941
B295	0.599	0.133	43.323	0.233	0.088	52.231
B297	0.779	0.234	42.499	0.309	0.186	71.667
B299	0.975	0.23	46.434	0.227	0.122	42.573
B303	0.716	0.126	27.129	0.349	0.076	34.795
B310	1.228	0.403	25.183	0.251	0.054	15.105
B315	0.616	0.099	114.918	0.122	0.371	190.983
B316	0.867	0.175	91.572	0.168	0.295	110.509
B319	0.92	-0.074	130.45	0.112	0.45	124.538
B32	0.557	0.114	>138	0.047	1.193	1049.09
B320	0.615	0.103	88.576	0.157	0.27	135.257
B322	0.637	0.14	58.029	0.215	0.151	79.656
B326	5.59	0.178	31.619	0.361	0.088	4.474
B327	5.616	-0.061	74.622	0.206	0.245	11.054
B328	4.841	0.254	50.844	0.215	0.117	6.8
B342	1.148	0.106	94.843	0.148	0.295	73.1
B343	0.718	0.021	88.306	0.174	0.297	109.477
B344	1.37	0.107	85.132	0.186	0.326	64.602
B345	0.564	0.069	16.871	0.253	0.025	13.329
B347	0.73	0.261	33.577	0.351	0.093	55.096
B361	0.919	0.13	44.819	0.294	0.147	48.725
B362	1.236	0.274	22.722	0.41	0.074	18.205
B363	0.72	-0.053	>138	0.077	0.585	232.438
B364	0.547	0.079	36.777	0.275	0.078	49.611
B370	0.588	-0.019	>138	0.105	0.475	220.918
B371	0.575	0.167	83.562	0.207	0.298	189.601
B372	0.507	0.138	46.496	0.221	0.102	74.411
B374	0.709	0.184	12.803	0.294	0.019	9.436
B379	0.758	-0.014	93.81	0.157	0.316	107.403
B381	0.586	0.094	37.38	0.233	0.073	41.129
B383	0.682	0.142	39.074	0.231	0.078	39.796
B387	6.849	0.828	51.951	0.258	0.128	6.132
B388	0.926	0.269	13.972	0.342	0.026	10.195
B389	1.953	0.141	66.855	0.241	0.251	35.001
B391	0.78	0	40.597	0.229	0.083	29.036
B396	0.511	0.121	38.135	0.232	0.075	53.267
B397	0.826	0.3	63.062	0.239	0.199	98.361
B403	0.647	0.314	86.714	0.172	0.259	202.733
B405	0.754	0.16	60.602	0.249	0.201	88.181
B413	0.757	0.273	40.613	0.337	0.149	84.733
B424	0.558	-0.07	88.173	0.174	0.297	121.266
B427	2.666	0.264	36.923	0.378	0.159	15.146
B428	0.658	0.107	45.196	0.223	0.097	47.829
B443	0.797	0.143	18.614	0.523	0.059	24.223
B449	5.214	0.481	72.171	0.183	0.202	10.97
B45	0.827	0.256	25.914	0.302	0.055	26.29
B453	3.276	0.129	66.512	0.192	0.179	14.66
B457	1.668	0.373	42.728	0.342	0.135	28.424
B458	0.434	0.071	132.336	0.104	0.433	328.617
B461	0.746	0.041	61.288	0.2	0.157	58.067
B464	1.052	0.14	>138	0.085	0.86	279.318
B466	1.228	0.174	72.444	0.182	0.203	49.494
B467	1.378	0.471	30.527	0.243	0.07	17.906
B468	0.639	0.182	9.227	0.181	0.007	3.873
B47	0.51	0.174	11.587	0.228	0.012	9.72
B471	0.556	0.103	41.577	0.228	0.086	51.721
B475	0.676	0.053	13.648	0.509	0.054	16.153
B481	1.259	-0.096	125.491	0.135	0.534	100.43
B484	0.662	0.058	101.748	0.148	0.346	149.28
B487	0.655	0.143	56.593	0.268	0.2	98.448
B489	0.452	0.117	20.256	0.43	0.066	45.552
B490	3.201	0.387	3.179	2.441	0.035	1.902
B491	1.158	0.16	54.135	0.211	0.129	34.234
B496	4.504	0.018	88.917	0.172	0.299	17.134
B498	0.754	0.14	30.538	0.242	0.056	25.079
B503	0.979	-0.262	>138	0.086	0.743	187.496
B504	1.063	-0.921	>138	0.023	1.473	442.122
B508	0.53	0.02	>138	0.089	0.498	282.615
B510	1.051	0.243	50.634	0.289	0.169	54.867
B511	1.504	0.241	29.504	0.244	0.053	11.648
B513	0.833	0.154	23.989	0.25	0.041	16.365
B52	0.533	0.187	45.482	0.273	0.104	89.174
B524	0.699	0.15	29.909	0.376	0.079	41.914
B527	0.737	0.048	103.489	0.156	0.359	137.148
B529	0.556	0.135	33.722	0.238	0.059	41.626
B530	0.814	-0.148	89.831	0.112	1.122	182.484
B532	0.738	0.044	49.286	0.221	0.132	49.255
B537	0.553	0.13	27.129	0.247	0.048	31.045
B540	1.01	0.269	22.986	0.421	0.059	24.258
B541	0.755	0.174	24.979	0.249	0.043	20.241
B543	0.759	0.188	75.322	0.178	0.215	96.707
B547	0.598	0.209	10.505	0.18	0.008	5.356
B549	0.654	0.148	72.859	0.182	0.205	104.041
B550	0.811	0.247	11.374	0.225	0.012	5.54
B551	0.842	0.29	12.452	0.236	0.015	6.902
B554	0.689	0.117	70.415	0.227	0.257	113.943
B556	0.752	0.064	107.522	0.131	0.344	131.191
B557	0.757	0.124	23.384	0.251	0.039	16.943
B558	0.689	-0.017	58.237	0.209	0.143	56.008
B560	0.648	0.111	22.653	0.252	0.038	19.078
B564	0.443	0.028	27.963	0.249	0.057	36.211
B567	1.309	0.23	62.878	0.198	0.164	39.441
B568	3.076	0.06	57.947	0.205	0.144	12.51
B579	1.644	0.408	59.594	0.256	0.198	41.432
B587	0.943	-0.8	>138	0.03	1.167	328.088
B588	2.053	-0.46	>138	0.068	0.62	78.937
B597	1.022	0.125	43.415	0.308	0.125	37.945
B617	0.531	-0.033	>138	0.057	0.777	483.028
B627	0.52	0.097	72.391	0.291	0.416	241.656
B64	2.573	0.168	84.738	0.181	0.284	30.214
B645	0.997	0.621	65.486	0.319	0.448	297.915
B653	0.592	0.286	4.435	0.811	0.005	6.495
B68	1.189	-0.652	>138	0.088	0.683	114.086
B73	0.774	0.171	36.661	0.31	0.134	45.266
B88	0.825	0.305	52.745	0.218	0.142	65.53
B91	1.815	0.166	56.665	0.207	0.139	22.147
B92	1.011	-0.134	>138	0.041	0.92	327.683
B93	0.655	0.14	36.682	0.234	0.071	38.246
B98	0.47	0.045	34.586	0.248	0.107	52.314
B99	0.803	0.154	125.864	0.115	0.408	172.375
C101	1.402	0.069	72.549	0.211	0.237	45.57
C105	0.608	0.133	14.127	0.246	0.019	10.249
C113	0.634	-0.057	119.773	0.125	0.415	161.535
C114	1.074	-0.485	>138	0.052	0.763	176.55
C115	0.787	0.11	33.486	0.381	0.086	38.715
C116	0.606	0.017	77.418	0.174	0.224	97.298
C117	0.97	0.335	9.08	0.63	0.022	9.434
C118	0.79	0.032	120.381	0.149	0.657	223.847
C119	2.04	0.361	70.671	0.332	0.422	72.457
C123	3.355	0.321	18.979	0.254	0.027	2.655
C125	1.143	0.272	20.186	0.254	0.032	9.964
C128	0.586	0.176	15.208	0.397	0.043	22.213
C129	0.819	0.396	6.832	0.393	0.009	5.213
C132	0.572	-0.154	>138	0.081	0.539	221.754
C137	0.657	0.089	83.342	0.211	0.355	157.104
C138	0.835	0.076	78.02	0.248	0.388	124.852
C141	0.648	0.182	17.375	0.502	0.046	27.506
C142	0.769	0.249	5.592	0	0	0.002
C143	0.64	-0.134	>138	0.094	0.591	221.902
C145	0.985	0.298	56.306	0.269	0.206	72.434
C146	0.998	0.198	30.584	0.366	0.085	29.207
C152	1.201	0.044	70.699	0.185	0.196	43.572
C154	1.081	0.095	55.153	0.214	0.151	36.915
C156	0.542	0.039	64.5	0.195	0.17	87.861
C163	0.911	0.031	36.127	0.239	0.084	25.266
C164	0.763	-0.038	75.307	0.178	0.215	68.853
C169	0.527	0.092	10.18	0.409	0.02	11.553
C171	0.666	0.061	56.272	0.261	0.173	75.244
C176	0.472	0.087	43.435	0.225	0.091	64.815
C179	0.518	0.045	51.161	0.279	0.153	86.366
C180	0.594	0.112	70.641	0.185	0.196	104.325
C183	0.538	0.044	40.225	0.321	0.114	63.466
C184	0.621	0.033	34.128	0.237	0.065	30.419
C187	0.555	0.049	66.213	0.192	0.177	90.619
C190	0.579	-0.56	>138	0.041	0.924	333.058
C191	0.761	0.001	102.139	0.138	0.323	110.794
C195	0.816	-0.029	83.577	0.164	0.249	75.606
C199	0.572	0.105	29.637	0.243	0.05	31.485
C215	0.604	0.128	44.398	0.224	0.095	54.025
C217	0.503	-0.076	132.171	0.105	0.433	206.263
C223	0.814	0.078	87.184	0.176	0.293	102.092
C227	0.603	0.125	48.9	0.218	0.11	61.562
C228	0.71	0.215	93.27	0.129	1	323.538
C232	0.668	0.19	17.316	0.253	0.026	14.38
C234	1.169	0.147	57.105	0.206	0.14	36.142
C237	5.723	0.636	33.828	0.238	0.064	3.475
C238	0.546	0.077	19.889	0.254	0.032	18.118
C240	2.356	0.144	103.16	0.136	0.327	38.586
C242	0.538	0.181	35.542	0.236	0.068	52.998
C244	0.565	0.103	32.15	0.24	0.06	35.731
C247	0.793	-0.058	>138	0.07	0.884	359.677
C253	0.647	0.145	71.571	0.214	0.233	119.076
C256	0.688	0.102	48.269	0.219	0.108	49.413
C259	0.847	0.286	13.046	0.344	0.023	10.661
C266	0.73	0.388	39.378	0.393	0.117	94.953
C269	0.53	0.072	46.141	0.222	0.1	59.157
C277	0.505	0.118	19.728	0.254	0.031	21.697
C281	0.769	0.056	>138	0.098	0.525	215.782
C285	0.938	0.122	24.391	0.25	0.042	13.937
C289	1.165	0.039	106.216	0.141	0.362	84.18
C291	0.604	0.12	18.265	0.256	0.034	16.01
C296	1.557	-0.547	>138	0.067	0.653	101.021
C302	0.677	0.065	31.229	0.477	0.094	54.764
C305	0.741	0.037	88.896	0.156	0.271	98.911
C317	1.582	0.08	60.35	0.201	0.153	26.656
C321	1.322	0.119	80.572	0.169	0.237	50.484
C326	0.744	-0.111	>138	0.088	0.727	261.843
C332	0.563	0.09	64.076	0.236	0.203	111.199
C336	0.631	0.15	31.827	0.357	0.111	54
C337	0.582	0.086	106.8	0.137	0.483	227.181
C344	0.672	0.416	8.177	0.327	0.013	10.604
C345	0.564	0.045	26.343	0.248	0.046	24.31
C350	0.582	-0.055	>138	0.073	0.585	284.696
C354	0.8	0.135	49.587	0.247	0.143	51.9
C360	0.715	-0.019	81.294	0.189	0.27	94.358
C365	0.793	0.065	54.65	0.197	0.499	93.8
C367	0.579	0.122	10.895	0.218	0.011	6.178
C370	0.523	0.06	97.408	0.156	0.331	184.619
C373	0.79	-0.021	135.749	0.112	0.548	185.45
C380	0.643	0.324	45.641	0.223	0.099	83.832
C382	0.847	0.121	>138	0.079	0.573	240.305
C384	0.762	0.08	>138	0.072	0.616	284.62
C385	0.668	-0.921	>138	0.013	2.3	1277.29
C386	0.625	0.192	>138	0.065	0.66	500.016
C387	0.533	0.114	132.969	0.104	0.435	287.122
C388	0.75	0.161	>138	0.105	0.523	243.818
C394	0.52	-0.052	>138	0.093	0.48	239.083
C40	1.141	0.269	46.894	0.221	0.103	31.821
C41	0.755	0.463	98.507	0.238	0.52	458.486
C412	0.468	0.089	94.85	0.161	0.321	219.104
C413	1.242	0.488	46.565	0.329	0.166	58.097
C416	0.594	0.129	55.611	0.209	0.135	76.494
C417	0.751	0.216	39.458	0.231	0.079	40.764
C418	1	0.572	71.255	0.215	0.231	139.072
C419	0.65	0.15	80.69	0.169	0.238	121.624
C420	0.405	0.07	29.857	0.243	0.051	44.404
C422	0.686	0.165	37.623	0.255	0.083	45.218
C423	0.818	0.094	77.582	0.198	0.256	90.624
C424	0.431	-0.04	89.629	0.206	0.387	210.205
C427	0.715	0.197	25.009	0.334	0.06	31.52
C43	0.762	0.301	23.314	0.281	0.044	25.958
C430	0.956	0.367	22.698	0.252	0.038	17.45
C439	1.548	0.349	68.473	0.207	0.205	44.138
C441	0.504	0.037	27.687	0.246	0.049	28.95
C442	0.809	0.459	137.203	0.104	0.466	372.766
C447	1.027	0.201	26.634	0.274	0.052	17.212
C451	6.146	0.435	98.797	0.142	0.31	14.094
C453	4.72	0.772	81.192	0.168	0.24	15.542
C458	0.79	0.014	129.939	0.107	0.425	150.211
C472	0.665	0.142	43.9	0.225	0.093	48.36
C474	0.569	0.006	>138	0.061	0.694	416.36
C488	0.549	-0.032	82.311	0.166	0.244	107.763
C49	0.589	0.235	20.876	0.253	0.034	25.745
C491	0.765	-0.155	>138	0.095	0.47	144.927
C493	1.463	0.133	43.035	0.226	0.09	18.485
C497	0.456	-0.111	>138	0.072	0.597	329.853
C498	0.537	-0.996	>138	0.019	1.718	761.029
C500	0.914	-0.372	>138	0.022	1.501	699.967
C503	0.622	-0.488	>138	0.028	1.254	587.994
C505	0.797	0.32	78.856	0.176	0.236	126.814
C506	0.95	0.079	66.666	0.192	0.179	53.165
C507	0.583	0.1	31.026	0.242	0.057	32.59
C510	0.517	0.132	25.047	0.249	0.043	30.603
C515	0.708	-0.163	>138	0.08	0.548	189.369
C520	0.771	0.23	56.413	0.251	0.223	90.473
C524	0.404	0.052	10.405	0.341	0.018	11.654
C526	0.627	0.071	14.447	0.668	0.099	25.4
C527	0.546	0.102	88.087	0.174	0.296	171.438
C528	0.583	0.093	24.37	0.25	0.042	23.154
C53	0.977	0.112	47.223	0.22	0.104	32.409
C532	0.673	-0.18	>138	0.155	0.9	307.182
C538	2.308	0.125	56.063	0.276	0.17	20.864
C540	2.218	0.185	64.247	0.235	0.204	25.994
C541	7.724	0.593	53.221	0.212	0.126	4.674
C554	4.445	1.575	24.272	0.253	0.107	5.164
C557	0.678	0.103	99.951	0.152	0.34	153.549
C558	0.68	-0.657	>138	0.029	1.206	453.236
C559	0.672	0.088	68.32	0.189	0.186	81.99
C56	0.657	0.12	8.575	0.157	0.005	2.516
C574	0.811	-0.086	>138	0.099	0.454	141.686
C578	0.794	0.145	95.043	0.16	0.322	128.086
C582	1.162	0.2	63.555	0.196	0.166	44.901
C583	0.764	0.106	47.612	0.235	0.165	52
C584	3.14	0.696	3.093	4.757	0.011	2.583
C588	0.631	-0.083	101.393	0.139	0.32	116.72
C59	0.626	0.121	55.756	0.208	0.135	70.625
C591	0.606	0.113	36.987	0.234	0.072	40.42
C597	0.721	-0.242	>138	0.058	1.097	230.556
C598	0.475	-0.021	111.211	0.126	0.358	190.656
C600	1.563	-0.116	105.238	0.134	0.335	52.265
C608	0.588	0.104	76.48	0.176	0.22	116.281
C614	0.763	0.009	111.097	0.134	0.379	132.776
C624	0.869	0.203	30.305	0.242	0.055	22.884
C625	1.559	-0.008	89.053	0.184	0.361	60.034
C637	0.785	-0.549	>138	0.04	0.932	288.933
C641	0.92	0.149	34.499	0.237	0.066	23.516
C646	0.647	0.161	46.599	0.229	0.099	55.797
C650	0.609	0.12	23.249	0.413	0.064	35.764
C665	0.736	0.231	92.986	0.164	0.314	160.735
C666	0.629	0.083	19.724	0.254	0.031	15.366
C674	0.647	0.083	24.095	0.407	0.067	32.215
C676	0.67	0.21	61.066	0.209	0.163	92.28
C679	0.599	-0.088	104.626	0.144	0.356	135.609
C681	0.575	-0.033	97.686	0.144	0.306	130.438
C684	0.659	0.164	33.448	0.238	0.063	35.188
C686	0.681	0.221	36.297	0.235	0.07	42.281
C689	0.699	0.149	29.124	0.388	0.226	62.475
C693	3.265	0.509	43.284	0.296	0.146	12.546
C698	0.61	0.147	21.605	0.372	0.051	27.437
C699	0.89	0.198	13.107	0.241	0.016	6.095
C700	0.606	0.169	61.123	0.2	0.156	93.2
C71	0.091	-0.023	>138	0.053	0.79	2560.82
C733	0.901	0.326	46.977	0.38	0.308	121.982
C83	0.53	0.007	64.285	0.195	0.169	84.03
C87	1.222	0.142	17.382	0.253	0.026	6.399
C9	1.214	-0.383	>138	0.052	1.126	277.519
C96	0.721	0.036	81.765	0.171	0.248	92.687
C97	1.536	0.154	44.664	0.224	0.095	18.737
chr11-tRNA-Gly-1_2	0.76	0.168	75.866	0.177	0.218	94.131
chr11-tRNA-Leu-1_2	0.77	0.045	116.567	0.12	0.377	138.887
chr13-tRNA-Arg-1_2	0.809	0.152	33.68	0.26	0.069	29.149
chr13-tRNA-Met-1_2	0.729	0.146	55.602	0.263	0.17	76.852
chr14-tRNA-Met-1_3	1.21	0.079	104.219	0.135	0.331	76.582
chr7-tRNA-Asp-1_2	0.716	0.51	104.826	0.176	0.412	516.84
D10917_2	0.52	0.092	23.358	0.251	0.039	25.016
D12635_1	1.219	0.114	63.302	0.197	0.165	38.889
D12635_11	0.516	0.084	37.626	0.399	0.098	67.604
D12635_2	4.978	-0.373	102.869	0.137	0.326	15.89
D12635_22	0.886	0.199	27.755	0.248	0.048	20.754
D12635_24	0.585	0.048	57.252	0.206	0.141	69.075
D12635_3	2.346	0.042	57.815	0.213	0.173	19.043
D12635_33	0.711	0.203	13.082	0.241	0.016	8.276
D12635_37	1.423	0.104	123.097	0.12	0.426	87.385
D12635_38	0.998	0.1	35.119	0.291	0.098	27.295
D12635_45	0.853	0.111	61.692	0.243	0.194	68.071
D12635_47	0.794	0.26	19.034	0.254	0.03	14.894
D12635_48	0.721	0.405	5.825	0	0	0.005
D12635_50	0.734	0.216	13.834	0.348	0.024	13.628
D13568_1	0.569	0.092	23.883	0.25	0.04	23.153
D13568_2	0.628	0.381	59.822	0.266	0.199	210.437
D13582_1	1.441	0.319	21.129	0.538	0.073	17.608
D1479_1	2.292	-0.128	112.963	0.124	0.364	39.898
D14952_1	0.645	0.069	54.488	0.267	0.166	76.032
D15909_2	5.656	-0.278	77.084	0.2	0.254	10.978
D15909_4	4.603	-0.022	44.229	0.224	0.094	5.525
D15909_5	4.051	0.374	42.352	0.227	0.088	6.54
D15909_8	2.165	0.323	45.705	0.251	0.112	16.421
D16785_1	0.789	0.197	46.222	0.222	0.101	45.958
D16785_11	2.178	-0.112	99.203	0.142	0.342	37.126
D16785_13	3.138	-0.11	85.533	0.205	0.328	25.843
D16785_17	0.994	-0.576	>138	0.047	0.844	205.969
D16785_20	0.775	0.102	134.369	0.107	0.457	188.264
D16785_21	0.67	0.118	30.121	0.243	0.055	27.423
D16785_23	0.659	0.069	49.411	0.263	0.118	58.305
D16785_35	0.865	-0.182	130.546	0.11	0.473	120.87
D16785_36	0.446	0.078	33.036	0.239	0.062	46.547
D16785_38	0.813	-0.038	>138	0.118	0.57	190.369
D16785_5	1.104	-0.016	122.515	0.121	0.424	102.266
D16785_8	2.008	0.015	54.779	0.266	0.167	22.128
D16785_9	0.743	0.052	31.986	0.359	0.089	35.474
D17715_10	0.602	0.309	9.455	0.629	0.031	22.715
D17715_102	1.596	0.308	41.958	0.227	0.087	18.428
D17715_104	0.816	-0.177	>138	0.073	0.613	194.117
D17715_109	0.591	0.071	57.208	0.294	0.229	108.4
D17715_11	0.575	0.033	8.971	0.341	0.015	5.982
D17715_110	1.096	0.3	57.438	0.257	0.177	58.418
D17715_112	0.926	0.171	68.632	0.188	0.187	63.885
D17715_117	0.808	0.178	31.843	0.246	0.055	24.934
D17715_12	0.589	0.12	52.026	0.214	0.121	68.74
D17715_124	0.745	0.19	58.289	0.268	0.18	84.849
D17715_13	0.671	0.101	134.984	0.106	0.459	223.733
D17715_132	0.613	0.119	68.144	0.301	0.255	136.899
D17715_138	0.405	0.122	>138	0.081	0.56	595.048
D17715_139	0.246	0.079	17.502	0.624	0.075	110.838
D17715_140	0.48	-0.481	>138	0.022	1.507	949.455
D17715_142	0.433	0.128	28.355	0.445	0.092	82.795
D17715_15	0.529	0.195	28.985	0.375	0.08	66.273
D17715_16	1.353	0.228	60.631	0.406	0.283	65.441
D17715_17	0.64	0.049	37.1	0.363	0.132	58.942
D17715_19	0.58	0.222	8.999	0.057	0.002	1.485
D17715_20	0.784	0.268	12.975	0.525	0.046	18.093
D17715_22	0.738	0.102	22.69	0.427	0.104	32.526
D17715_23	0.494	-0.099	>138	0.076	0.566	292.171
D17715_25	0.89	0.143	56.173	0.29	0.196	67.318
D17715_26	1.664	0.65	43.867	0.315	0.121	35.078
D17715_27	1.089	0.225	49.719	0.217	0.113	34.961
D17715_28	1.126	0.191	41.523	0.228	0.085	25.005
D17715_38	3.45	-0.107	84.968	0.181	0.285	20.504
D17715_47	0.693	-0.046	106.033	0.171	0.41	149.493
D17715_49	0.403	0.034	51.992	0.214	0.121	87.179
D17715_51	0.579	0.066	45.656	0.295	0.132	69.625
D17715_55	0.627	0.073	33.566	0.238	0.063	31.608
D17715_56	0.668	0.091	13.837	0.245	0.018	8.119
D17715_61	0.556	0.109	17.83	0.254	0.027	16.093
D17715_64	0.71	-0.207	>138	0.026	1.331	794.356
D17715_8	0.468	0.09	11.531	0.292	0.031	12.002
D17715_81	0.484	0.171	45.97	0.227	0.096	83.997
D17715_85	0.612	0.294	61.082	0.245	0.191	157.091
D17715_91	2.035	0.424	36.483	0.236	0.09	13.662
D17715_92	2.606	0.251	57.753	0.205	0.143	15.945
D17715_94	6.507	0.43	95.271	0.147	0.297	12.605
D17715_95	4.407	0.765	46.481	0.296	0.136	10.076
D21102_1	1.128	-0.789	>138	0.033	1.105	271.867
D23141_1	2.717	1.206	17.389	0.33	0.093	7.053
D23156_10	0.449	0.079	32.808	0.476	0.167	101.266
D23156_12	0.751	-0.027	>138	0.077	0.58	228.116
D23156_15	0.661	0.06	56.095	0.27	0.171	79.249
D23156_18	0.745	-0.057	74.994	0.205	0.246	78.673
D23156_21	0.609	0.068	24.85	0.258	0.063	23.898
D23156_23	0.459	0.081	44.224	0.232	0.091	66.458
D23156_27	0.562	0.088	93.62	0.163	0.317	172.599
D23156_33	0.551	-0.042	>138	0.072	0.612	325.072
D23156_40	0.567	0.131	108.116	0.138	0.369	222.501
D23156_45	1.047	0.192	62.493	0.218	0.188	53.389
D2648_1	1.389	0.156	43.985	0.225	0.093	20.57
D2691_2	7.552	2.091	4.664	0.362	0.006	0.198
D27403_1	1.957	-0.652	>138	0.066	0.659	82.628
D27953_4	0.693	0.16	75.414	0.177	0.216	103.799
D30950_1	0.389	0.132	21.411	0.602	0.104	95.45
D33539_100	0.916	0.155	65.459	0.255	0.304	88.982
D33539_109	0.807	0.283	14.09	0.246	0.018	9.245
D33539_15	0.93	0.204	15.523	0.251	0.022	7.914
D33539_16	1.232	0.125	28.28	0.271	0.056	13.857
D33539_17	6.829	-0.165	109.515	0.128	0.351	13.236
D33539_21	0.642	0.27	42.482	0.227	0.088	64.912
D33539_22	0.509	0.09	58.18	0.205	0.145	90.512
D33539_23	0.716	0.074	64.153	0.196	0.169	68.181
D33539_26	0.741	-0.114	>138	0.095	0.506	169.688
D33539_28	0.755	0.055	29.849	0.37	0.082	32.553
D33539_29	0.612	0.157	14.878	0.249	0.02	11.721
D33539_31	0.742	0.022	100.384	0.151	0.341	123.144
D33539_32	1.251	0.359	18.228	0.341	0.041	11.765
D33539_33	1.464	0.372	25.806	0.248	0.045	11.244
D33539_35	6.268	0.89	27.273	0.355	0.069	3.544
D33539_37	0.579	0.038	103.049	0.136	0.327	157.431
D33539_40	0.878	0.016	>138	0.09	0.504	169.124
D33539_41	0.862	0.161	82.471	0.168	0.276	95.494
D33539_47	0.653	0.207	56.988	0.207	0.14	82.56
D33539_48	1.391	0.617	81.044	0.19	0.27	89.159
D33539_49	0.914	0.243	24.588	0.251	0.038	16.181
D33539_55	0.551	-0.002	104.327	0.135	0.332	156.708
D33539_61	0.72	0.137	87.491	0.165	0.263	116.75
D33539_64	0.617	0.086	74.885	0.178	0.213	103.148
D33539_66	0.829	0.096	99.233	0.141	0.312	110.41
D33539_69	0.75	-0.051	99.768	0.086	0.779	160.775
D33539_76	0.647	-0.068	>138	0.097	0.464	183.045
D33539_83	0.506	0.093	25.658	0.396	0.071	47.028
D33539_85	0.744	0.135	26.903	0.388	0.074	33.479
D33539_86	0.833	0.218	79.294	0.244	0.393	156.683
D33539_87	0.985	0.557	24.915	0.264	0.493	77.126
D33539_95	0.577	-0.082	120.943	0.145	0.495	202.212
D33675_1	1.116	0.017	106.951	0.131	0.342	81.542
D34646_1	6.393	-0.733	117.957	0.119	0.382	14.364
D34948_3	1.663	0.468	43.828	0.225	0.093	21.098
D35152_1	0.493	0.056	91.75	0.155	0.288	169.537
D35303_1	0.583	0.027	73.299	0.181	0.207	95.479
D3593_1	0.929	0.252	35.463	0.242	0.065	27.018
D36666_4	0.659	0.215	56.528	0.207	0.138	81.998
D37405_1	0.981	0.365	38.519	0.32	0.122	47.679
D4043_2	1.008	-0.317	>138	0.052	0.772	210.621
D4043_3	6.056	-0.971	137.405	0.1	0.451	17.914
D42243_23	0.718	0.09	89.799	0.224	0.533	208.663
D42243_37	1.197	0.09	66.403	0.192	0.178	41.607
D42243_38	1.233	0.05	78.988	0.176	0.237	51.214
D42243_39	0.704	-0.957	>138	0.052	1.474	377.037
D42243_42	1.238	-0.013	92.154	0.166	0.311	64.04
D42243_44	0.777	-0.237	>138	0.076	0.787	247.248
D42356_1	1.209	-0.172	127.064	0.114	0.433	85.487
D4722_1	0.515	0.109	27.749	0.246	0.047	33.183
D47995_1	0.549	-0.005	58.775	0.204	0.147	69.519
D48327_1	1.976	-0.052	108.831	0.129	0.349	45.245
D49176_11	1.043	-0.093	>138	0.094	0.51	129.067
D49176_14	0.653	0.106	51.399	0.215	0.119	57.892
D49176_20	0.716	0.08	46.828	0.221	0.103	43.586
D49176_29	1.055	0.556	33.333	0.352	0.093	51.332
D49176_31	0.603	0.004	96.783	0.157	0.328	141.711
D49176_32	0.614	0.263	6.605	0.302	0.006	4.698
D49176_35	0.527	0.057	51.177	0.279	0.153	87.061
D49176_36	0.78	0.213	26.046	0.42	0.07	34.945
D49176_39	1.604	0.06	43.671	0.307	0.126	22.203
D49176_43	0.496	0.043	97.143	0.144	0.304	173.65
D49176_44	0.961	0.202	16.557	0.253	0.024	8.426
D49942_2	3.999	-0.13	91.344	0.153	0.281	17.512
D50936_1	1.39	-0.085	>138	0.1	0.468	90.204
D5159_1	0.993	-0.026	117.435	0.119	0.38	99.835
D52830_1	1.246	0.561	67.714	0.225	0.217	81.914
D53895_3	0.42	0.132	71.413	0.184	0.199	177.532
D54346_3	1.177	0.426	55.165	0.209	0.133	46.733
D55287_1	0.626	0.101	60.009	0.22	0.156	78.875
D56327_1	1.065	0.272	64.479	0.227	0.229	68.649
D56950_2	0.527	0.184	11.761	0.236	0.017	10.388
D57574_1	0.858	0.123	17.512	0.254	0.026	9.526
D5782_1	0.596	0.099	8.193	0.137	0.004	2.199
D6287_21	0.567	0.104	14.248	0.232	0.016	9.553
D6287_27	0.847	0.219	17.112	0.253	0.025	10.754
D6287_29	0.693	0.077	51.479	0.281	0.163	71.251
D6287_30	0.687	-0.381	>138	0.039	0.969	384.308
D6287_34	0.589	0.113	61.539	0.244	0.193	105.797
D6287_38	0.685	0.084	92.547	0.151	0.286	122.351
D6287_49	4.287	0.226	67.917	0.19	0.184	11.714
D6287_53	2.187	0.391	47.956	0.219	0.107	15.961
D6287_54	1.956	0.146	67.805	0.191	0.194	27.618
D6287_55	2.825	0.555	23.633	0.251	0.04	4.794
D6287_62	0.761	0.106	18.713	0.566	0.087	31.748
D6287_63	0.688	0.155	101.515	0.138	0.321	156.538
D6287_70	0.697	0.043	84.648	0.201	0.302	119.191
D63068_1	1.353	0.169	52.456	0.213	0.123	27.577
D65681_1	0.698	0.159	18.679	0.254	0.029	14.352
D7257_1	0.827	0.045	>138	0.112	0.506	187.292
D8125_1	0.493	0.078	16.263	0.252	0.024	14.96
D8137_1	0.725	0.089	81.283	0.169	0.252	101.122
E10359_4	0.628	-0.109	93.447	0.15	0.289	101.268
E10359_5	0.568	0.05	47.5	0.253	0.175	70.344
E10758_2	1.195	-0.025	93.514	0.149	0.29	61.203
E10857_1	1.155	0.018	68.325	0.189	0.186	42.187
E1086_1	0.764	0.099	30.792	0.379	0.095	38.873
E10896_1	0.88	0.177	92.414	0.187	0.361	131.177
E11054_1	0.926	-0.077	>138	0.062	0.668	221.561
E11054_2	1.004	0.31	29.521	0.244	0.053	21.209
E11111_1	1.544	-0.009	61.397	0.2	0.158	26.446
E11147_1	0.496	0.109	39.939	0.239	0.089	59.499
E11202_1	0.976	-0.27	>138	0.067	0.629	162.634
E11286_1	0.807	0.158	15.481	0.251	0.022	8.807
E11375_3	1.57	-0.437	>138	0.063	0.671	110.837
E11514_1	0.78	0.114	39.913	0.323	0.113	46.683
E116_1	0.443	0.01	34.072	0.238	0.08	43.524
E11772_2	1.189	0.296	64.731	0.234	0.206	59.629
E1197_2	0.74	0.017	65.206	0.206	0.221	72.994
E1197_9	0.657	0.106	13.675	0.244	0.018	8.309
E12152_1	1.307	0.058	43.098	0.242	0.097	21.135
E12201_2	0.97	-0.545	>138	0.064	0.647	139.83
E12253_3	1.052	0.135	92.271	0.151	0.285	79.904
E12266_2	0.63	0.089	40.341	0.321	0.115	58.082
E12445_1	6.764	0.479	>138	0.065	0.644	33.45
E12756_1	0.711	0.028	99.42	0.152	0.338	128.445
E1297_3	0.608	0.117	39.834	0.23	0.08	44.992
E13038_9	0.853	0.201	29.201	0.328	0.19	39.974
E13057_1	0.525	-0.297	>138	0.049	0.794	357.559
E13140_1	0.812	0.184	33.587	0.356	0.095	43.878
E13140_2	0.817	0.057	29.751	0.243	0.054	19.592
E13220_3	1.186	0.143	49.861	0.217	0.113	29.065
E13302_1	0.602	-0.259	>138	0.08	0.548	191.613
E13302_3	0.618	-0.034	82.728	0.166	0.246	96.582
E13365_1	0.7	0.109	44.173	0.277	0.137	56.749
E13506_2	4.826	0.152	93.66	0.168	0.326	17.982
E13599_1	1.787	0.057	83.419	0.184	0.279	41.253
E13603_1	0.72	0.167	27.746	0.246	0.049	24.483
E14176_2	1.135	-0.046	106.405	0.144	0.37	82.209
E15083_1	0.581	0.118	47.805	0.217	0.127	64.756
E15208_1	0.504	0.183	50.387	0.224	0.112	94.634
E15509_1	0.545	0.32	19.436	0.428	0.087	69.401
E15509_4	0.813	0.05	56.463	0.207	0.138	47.601
E15697_1	0.864	0.024	50.663	0.281	0.151	48.057
E15790_1	1.406	0.189	32.09	0.245	0.056	13.054
E15896_1	0.632	-0.04	69.41	0.187	0.191	73.015
E16122_2	1.225	0.217	33.08	0.239	0.062	17.009
E16122_5	0.792	-0.398	>138	0.07	0.622	165.88
E16122_8	1.082	-0.889	>138	0.033	1.092	256.574
E16439_1	0.708	0.106	73.744	0.208	0.241	102.897
E16452_1	1.028	0.31	45.311	0.301	0.132	49.725
E16757_1	0.766	0.031	62.071	0.199	0.16	56.786
E16790_2	0.663	0.09	34.985	0.279	0.091	42.082
E16790_7	1.352	0.192	118.545	0.129	0.403	93.702
E16790_8	0.97	0.071	>138	0.099	0.459	143.097
E16841_1	0.613	-0.31	>138	0.044	0.956	439.398
E17330_1	0.758	0.161	92.062	0.166	0.311	134.255
E17330_2	0.722	0.16	69.894	0.199	0.233	110.407
E17352_2	0.813	-0.252	>138	0.1	0.605	165.729
E17498_1	0.649	0.046	76.703	0.201	0.253	107.439
E17542_1	0.425	0.065	18	0.469	0.082	41.733
E17645_1	0.677	0.162	16.931	0.244	0.022	11.65
E17649_1	1.048	0.04	125.167	0.111	0.408	109.985
E17649_5	0.554	0.029	94.815	0.174	0.341	171.638
E17711_1	0.561	0.019	66.994	0.191	0.181	85.959
E18025_1	0.54	0.074	112.761	0.124	0.363	206.595
E18031_10	0.586	0.139	27.094	0.247	0.048	29.4
E18031_2	1.129	-0.065	>138	0.125	0.563	132.637
E18055_2	0.771	-0.129	>138	0.085	0.518	169.12
E18169_1	1.204	0.214	36.444	0.234	0.071	19.741
E18440_1	0.57	0.142	11.134	0.225	0.013	7.127
E18440_4	0.526	0.094	22.517	0.252	0.037	23.537
E18445_1	0.451	0.087	7.998	0.135	0.005	2.872
E18454_1	1.673	0.128	50.169	0.283	0.149	25.867
E18454_2	1.826	0.253	18.552	0.233	0.027	4.815
E18512_1	0.658	0.16	6.228	0.001	0	0.005
E18512_2	0.737	0.163	23.683	0.287	0.051	21.188
E18512_4	1.043	0.443	51.639	0.311	0.24	87.015
E18550_1	4.636	0.858	43.731	0.225	0.092	6.657
E18550_2	5.516	1.402	82.514	0.187	0.275	17.125
E18606_1	1.713	-0.678	>138	0.06	0.968	147.81
E18606_4	0.557	0.298	40.287	0.321	0.114	121.344
E18651_4	0.727	0.232	>138	0.047	1.006	804.584
E1884_3	0.953	0.219	61.447	0.244	0.193	68.467
E18868_1	0.735	0.105	40.983	0.318	0.117	50.755
E18877_1	0.626	0.03	99.443	0.142	0.343	143.005
E18877_2	1.165	0.159	52.162	0.275	0.157	41.509
E18877_3	0.64	0.098	114.551	0.13	0.414	205.175
E18984_1	0.902	0.219	24.485	0.25	0.042	16.747
E19231_1	0.953	0.105	64.355	0.209	0.173	53.858
E19248_5	1.998	0.477	57.341	0.264	0.213	33.226
E19248_7	1.865	0.534	101.779	0.151	0.365	72.463
E19275_1	0.922	-0.149	>138	0.111	0.69	176.373
E19278_2	0.675	0.127	16.313	0.257	0.032	12.02
E19631_3	0.491	0.051	>138	0.078	0.575	398.151
E19631_4	0.458	0.063	26.753	0.455	0.086	60.208
E19695_2	0.585	0.044	73.929	0.18	0.209	99.37
E19695_3	0.925	-0.072	>138	0.068	0.621	199.106
E19748_1	1.159	-0.077	>138	0.08	0.968	258.699
E19870_1	1.379	0.522	16.38	0.581	0.066	18.749
E20147_1	0.636	-0.109	>138	0.055	0.769	359.483
E20260_8	0.635	0.049	119.52	0.143	0.449	204.004
E20360_6	0.878	0.283	29.721	0.471	0.094	45.047
E20514_1	2.237	0.027	94.407	0.162	0.32	37.317
E20827_1	0.627	0.133	102.492	0.137	0.325	171.004
E20827_3	0.597	-0.17	>138	0.084	0.632	246.164
E21089_1	0.218	-0.052	73.332	0.156	0.793	420.737
E21208_1	0.531	-0.027	103.081	0.14	0.336	157.025
E21208_4	0.883	0.756	6.686	0.717	0.022	33.309
E21208_5	0.987	0.07	36.612	0.242	0.085	22.281
E21586_1	0.585	0.096	48.716	0.218	0.109	59.974
E21753_1	0.772	0.121	43.118	0.361	0.156	63.759
E21786_1	0.473	0.095	39.578	0.23	0.08	57.956
E22156_1	0.664	-0.504	>138	0.048	0.818	264.848
E22468_1	0.61	0.203	49.595	0.217	0.112	73.943
E22471_1	0.588	0.076	86.475	0.178	0.29	145.421
E22697_1	0.533	-0.118	>138	0.045	0.863	517.177
E22930_2	0.597	0.103	33.807	0.238	0.064	35.774
E22930_3	0.58	0.142	28.335	0.39	0.072	52.397
E23003_1	0.851	0.187	25.924	0.25	0.041	17.668
E23098_2	0.675	-0.013	73.781	0.208	0.241	89.951
E23195_1	0.768	0.103	58.937	0.204	0.148	58.15
E23345_2	1.335	-0.008	101.276	0.168	0.342	67.719
E23345_3	1.327	-0.091	110.631	0.127	0.355	66.156
E23643_1	2.43	-0.088	102.223	0.138	0.354	35.246
E23784_1	0.6	0.072	79.206	0.194	0.263	127.304
E23784_2	0.653	0.06	83.779	0.171	0.248	108.156
E24075_1	5.763	-0.043	68.046	0.189	0.185	8.213
E24569_1	0.456	0.084	46.064	0.23	0.097	71.81
E24637_1	1.283	0.253	95.74	0.159	0.325	81.385
E24685_1	0.714	0.097	60.363	0.201	0.153	64.985
E248_3	0.837	-0.084	116.329	0.12	0.376	109.088
E24971_1	0.69	0.428	9.897	0.407	0.031	18.265
E25972_1	0.676	-0.351	>138	0.033	1.099	501.35
E26140_1	0.632	0.099	7.29	0.057	0.001	0.691
E263_4	0.613	-0.188	>138	0.052	0.772	348.444
E26351_1	0.952	0.05	82.201	0.217	0.279	80.789
E26525_1	0.974	0.363	49.001	0.326	0.162	71.561
E26577_1	0.573	0.068	34.941	0.332	0.094	51.323
E26577_2	0.552	0.092	22.314	0.252	0.037	21.82
E26598_2	0.735	0.135	21.689	0.253	0.036	16.06
E26598_3	0.85	0.172	15.613	0.251	0.022	8.562
E26609_1	0.686	0.103	34.999	0.453	0.125	59.441
E26634_1	1.086	0.059	31.36	0.241	0.058	15.542
E26771_3	0.836	0.108	16.06	0.297	0.03	10.408
E26771_4	0.53	0.076	15.511	0.251	0.022	12.642
E26853_1	0.823	0.146	12.077	0.519	0.029	12.37
E26934_1	0.644	0.069	43.536	0.308	0.125	59.373
E26964_1	0.484	-0.57	>138	0.029	1.296	657.672
E27173_1	0.574	0.144	15.928	0.296	0.029	16.533
E27247_1	0.599	0.154	55.312	0.209	0.134	79.122
E27247_7	0.556	0.088	16.064	0.241	0.02	11.672
E2738_1	0.787	-0.058	>138	0.051	0.792	344.571
E27433_3	0.605	0.024	52.784	0.213	0.124	56.744
E27461_1	0.962	0.179	30.79	0.39	0.095	32.997
E27596_2	0.495	0.158	11.865	0.407	0.022	17.834
E27723_10	0.675	0.113	29.814	0.243	0.054	26.552
E27723_15	0.604	0.05	34.073	0.238	0.065	32.197
E27723_16	0.811	0.069	16.951	0.516	0.069	21.046
E27723_18	0.579	-0.221	>138	0.081	0.542	202.821
E27723_3	0.542	-0.003	93.586	0.163	0.317	149.75
E27723_9	0.474	0.039	39.019	0.312	0.122	67.157
E27826_2	0.897	0.556	66.26	0.261	0.217	174.988
E28350_1	0.955	-0.581	>138	0.054	0.744	171.753
E28350_2	3.016	0.737	27.778	0.246	0.049	5.953
E28871_14	0.805	-0.591	>138	0.043	1.296	428.709
E2926_1	0.573	-0.056	>138	0.093	0.48	217.82
E29307_2	1.174	-0.116	127.819	0.114	0.438	92.717
E29468_1	0.663	0.044	53.679	0.223	0.134	57.442
E29469_3	0.542	0.05	33.761	0.238	0.064	35.814
E29567_12	0.717	0.093	42.753	0.235	0.109	43.003
E29567_9	0.641	0.069	72.922	0.21	0.238	106.888
E29615_1	0.557	0.099	15.573	0.251	0.022	12.598
E29615_2	0.59	-0.41	>138	0.05	0.788	290.294
E29750_1	0.776	0.116	68.459	0.189	0.187	72.914
E29792_1	1.842	0.018	101.5	0.138	0.321	45.796
E29792_2	0.705	0.128	21.258	0.253	0.035	16.239
E29931_1	0.675	0.05	>138	0.099	0.482	217.929
E29931_3	1.075	0.158	76.99	0.175	0.222	62.023
E30064_1	1.11	-0.663	>138	0.026	1.307	396.635
E30210_1	0.516	0.118	27.265	0.246	0.048	33.278
E30210_9	0.696	0.146	34.866	0.345	0.097	48.902
E3038_1	0.608	0.09	77.576	0.174	0.225	111.063
E3038_3	2.006	0.549	36.696	0.337	0.103	19.468
E310_1	0.508	0.158	29.635	0.404	0.076	70.037
E3185_4	0.76	0.085	49.703	0.217	0.113	44.707
E3185_7	0.626	0.175	9.996	0.165	0.007	3.908
E3215_1	0.682	-0.163	>138	0.065	0.641	247.004
E3215_2	1.012	0.169	43.694	0.343	0.151	47.787
E3215_3	0.771	0.012	78.37	0.254	0.407	130.416
E3215_4	0.653	0.147	85.976	0.178	0.291	146.405
E3215_6	0.686	0.051	42.909	0.226	0.09	38.531
E3301_1	0.589	-0.16	>138	0.096	0.55	209.344
E3427_1	0.67	-0.084	>138	0.094	0.478	180.884
E3440_1	0.667	-0.568	>138	0.044	0.878	280.148
E3552_1	0.985	0.338	>138	0.078	0.555	259.481
E3612_1	0.781	0.024	45.948	0.247	0.103	37.636
E3612_2	0.928	0.126	29.816	0.419	0.093	36.327
E383_1	0.699	0.162	26.965	0.277	0.048	28.161
E4099_5	0.967	0.249	16.25	0.61	0.06	21.613
E4159_1	1.984	0.451	42.441	0.239	0.114	17.64
E4247_1	1.18	-0.373	>138	0.068	0.641	133.187
E4249_1	1.973	-0.833	>138	0.064	0.834	100.138
E4295_1	0.696	0.117	72.963	0.181	0.205	91.133
E4387_1	0.887	-0.056	117.805	0.127	0.409	116.055
E4826_1	0.687	0.013	86.888	0.159	0.263	100.084
E49_1	1.148	0.203	25.44	0.326	0.036	18.025
E5006_15	0.46	0.128	17.763	0.254	0.027	21.549
E5006_5	0.849	-0.005	>138	0.09	0.493	166.146
E5027_2	0.795	-0.589	>138	0.035	1.056	345.162
E5141_1	0.844	0.142	56.181	0.208	0.137	51.424
E517_1	0.882	-0.475	>138	0.038	0.977	306.843
E524_4	0.774	0.289	10.421	0.409	0.014	9.812
E5415_6	1.078	0.084	133.179	0.107	0.434	121.491
E5708_1	1.469	0.066	82.94	0.192	0.287	52.425
E6043_1	0.765	-0.491	>138	0.057	0.723	199.474
E6125_5	1.13	0.066	37.955	0.232	0.075	19.421
E6534_1	0.601	-0.496	>138	0.032	1.12	484.283
E679_1	0.945	-0.063	>138	0.084	0.522	152.757
E679_2	0.64	0.141	14.963	0.249	0.021	10.809
E679_5	0.689	0.184	15.298	0.25	0.021	11.086
E6790_1	0.957	0.531	25.361	0.376	0.066	42.503
E6820_1	0.597	0.189	36.407	0.234	0.071	47.83
E686_1	0.348	0.147	54.038	0.326	0.268	292.221
E6941_1	2.411	-0.041	94.911	0.187	0.465	44.8
E7132_1	0.569	0.232	12.729	0.238	0.015	11.805
E714_14	0.6	0.072	55.544	0.221	0.149	74.992
E714_9	0.5	0.034	108.679	0.129	0.348	196.335
E7279_2	0.965	-0.229	>138	0.06	0.703	200.207
E7279_3	2.024	0.171	84.994	0.162	0.255	35.302
E7418_1	0.544	0.135	19.269	0.29	0.035	22.649
E7745_1	0.905	0.303	41.69	0.296	0.103	50.819
E7861_3	0.646	0.111	27.007	0.247	0.047	24.409
E804_1	0.819	0.179	26.278	0.329	0.066	27.429
E8100_2	0.844	0.301	48.918	0.218	0.11	54.419
E8225_2	0.66	0.114	33.212	0.244	0.059	30.551
E8314_1	0.586	0.157	63.661	0.237	0.202	121.78
E8314_2	0.846	0.426	43.074	0.355	0.131	86.932
E84_1	0.776	0.064	41.898	0.227	0.087	33.266
E8484_1	1.098	0.165	110.443	0.135	0.377	106.585
E8492_1	0.613	-0.862	>138	0.044	1.79	597.658
E886_2	1.205	0.034	127.628	0.139	0.715	160.124
E8914_1	0.521	0.161	10.999	0.22	0.011	8.028
E8914_2	0.485	0.081	10.539	0.212	0.01	6.434
E9164_1	0.855	0.249	28.467	0.245	0.051	23.15
E9225_1	2.373	-0.3	>138	0.098	0.495	52.682
E9255_1	0.567	0.048	80.3	0.192	0.267	131.572
E9299_6	0.859	0.175	57.313	0.258	0.177	67.844
E9475_1	0.805	-0.183	>138	0.07	0.633	204.847
E9706_1	0.71	0.233	43.209	0.226	0.091	51.847
E9987_1	1.277	-0.101	127.298	0.114	0.434	85.911
F10044_1	0.62	0.093	88.768	0.156	0.271	132.003
F10044_2	0.636	0.089	71.07	0.184	0.197	92.885
F10141_1	0.582	0.134	6.676	0	0	0.004
F10154_1	0.799	0.252	18.168	0.504	0.127	29.813
F1021_1	0.58	0.063	59.327	0.203	0.149	75.572
F1021_2	0.62	0.081	51.66	0.277	0.155	76.635
F1021_3	0.698	0.07	53.138	0.272	0.16	67.861
F1021_4	4.373	0.326	53.555	0.212	0.127	8.311
F10466_1	0.642	0.069	37.828	0.332	0.106	51.11
F10626_1	0.905	0.254	34.694	0.237	0.066	28.078
F10634_1	2.197	0.313	41.005	0.229	0.084	12.199
F10637_1	1.179	0.372	59.403	0.251	0.185	59.853
F10660_2	0.487	0.117	9.137	0.178	0.006	4.621
F10730_3	0.862	-0.897	>138	0.029	1.204	343.602
F10794_1	0.975	0.227	32.225	0.24	0.06	22.127
F10872_1	0.947	0.143	95.249	0.171	0.331	107.03
F11089_1	0.509	0.138	6.194	0	0	0.006
F11232_1	0.641	0.094	60.706	0.246	0.19	90.49
F11323_11	0.784	0.219	22.464	0.322	0.043	21.576
F11491_1	0.957	-0.737	>138	0.055	0.761	160.912
F1153_1	1.164	0.082	80.344	0.337	0.412	99.036
F11570_1	0.418	0.101	43.152	0.226	0.091	77.906
F11575_2	0.536	0.049	50.614	0.216	0.116	63.632
F11624_1	0.699	0.056	85.609	0.161	0.258	102.709
F11707_1	0.535	-0.582	>138	0.031	1.152	500.651
F11743_1	0.735	0.171	13.685	0.244	0.018	8.129
F11776_1	0.682	0.114	55.726	0.208	0.135	62.702
F11801_1	1.018	0.153	55.9	0.208	0.136	41.399
F11920_1	0.761	0.199	25.161	0.251	0.04	19.987
F12076_1	0.838	0.127	36.487	0.241	0.062	26.718
F12089_3	0.587	0.081	70.113	0.197	0.215	107.496
F12694_1	0.622	0.037	>138	0.101	0.476	228.884
F12867_3	1.468	0.356	42.499	0.243	0.095	23.309
F13223_1	0.77	0.315	6.042	0	0	0.004
F13307_1	1.766	0.503	66.108	0.23	0.211	43.233
F13309_2	0.77	0.194	12.938	0.296	0.014	9.572
F13529_1	0.638	0.045	105.693	0.133	0.337	148.903
F13671_1	1.398	0.204	33.118	0.239	0.062	14.39
F13735_1	2.638	0.346	3.443	2.185	0.04	2.363
F13746_1	0.672	0.091	72.034	0.183	0.202	89.074
F13865_1	0.68	0.172	19.145	0.254	0.03	15.79
F13865_2	0.664	0.145	27.362	0.246	0.048	25.637
F13914_1	0.736	-0.021	87.045	0.165	0.261	89.363
F14029_1	1.012	0.133	59.756	0.25	0.186	55.369
F14111_2	2.476	-0.342	>138	0.07	0.626	70.692
F14111_5	2.159	0.066	>138	0.095	0.5	68.538
F14193_1	1.397	0.078	70.912	0.185	0.197	38.382
F14409_1	1.187	-0.043	132.559	0.104	0.434	97.454
F14791_1	1.589	-0.205	>138	0.094	0.504	80.899
F14825_1	0.745	0.186	35.419	0.342	0.099	48.874
F14846_1	0.72	-0.104	>138	0.091	0.491	171.58
F14846_2	0.716	-0.153	>138	0.067	0.631	234.603
F15289_3	0.823	0.427	36.86	0.374	0.115	80.163
F15410_2	0.786	0.055	63.371	0.202	0.185	61.01
F15410_4	0.704	0.208	62.137	0.199	0.161	84.28
F15467_1	0.555	0.103	24.154	0.25	0.041	24.837
F15517_1	0.901	-0.262	>138	0.043	0.893	306.812
F15646_1	0.74	0.062	70.772	0.185	0.196	74.35
F15775_1	0.71	0.409	10.284	0.208	0.009	8.434
F16133_1	0.646	0.367	12.073	0.233	0.014	12.797
F16133_2	0.564	0.162	13.185	0.4	0.024	16.529
F16160_1	2.033	0.612	32.499	0.357	0.09	17.535
F16210_1	0.744	0.296	19.056	0.249	0.026	16.387
F16271_1	0.543	0.078	16.549	0.253	0.024	13.739
F16280_1	0.558	-0.196	>138	0.085	0.725	296.776
F16449_1	0.725	0.16	99.929	0.14	0.315	144.773
F16550_11	0.474	0.071	29.878	0.243	0.054	37.12
F16550_9	0.668	0.121	117.621	0.119	0.381	186.593
F16681_1	1.249	0.052	17.276	0.253	0.026	5.719
F16737_1	1.014	0.116	32.03	0.397	0.262	47.236
F16754_1	1.922	0.277	72.878	0.145	0.831	71.265
F16755_1	0.741	0.165	18.25	0.458	0.051	23.38
F16951_1	0.61	0.159	18.265	0.254	0.025	16.71
F16984_1	1.759	0.156	48.829	0.218	0.11	18.363
F1703_1	0.919	0.186	41.998	0.257	0.465	79.394
F17039_3	1.044	0.239	45.752	0.327	0.146	49.035
F17434_2	0.519	0.252	53.449	0.212	0.126	125.825
F17473_1	0.913	0.14	44.165	0.305	0.128	44.876
F17508_1	0.669	-0.19	>138	0.056	0.731	296.601
F17609_1	0.61	0.155	97.381	0.144	0.305	173.505
F1761_1	0.544	-0.11	>138	0.084	0.526	237.795
F17612_1	1.065	0.237	63.606	0.237	0.201	63.087
F17681_1	0.924	0.133	62.206	0.161	0.609	106.57
F17836_1	0.539	-0.342	>138	0.045	0.865	383.313
F17989_1	0.532	0.104	27.861	0.251	0.059	32.867
F17989_2	0.447	0.054	37.297	0.233	0.073	51.385
F18417_1	0.52	0.033	40.676	0.229	0.083	46.67
F18417_2	0.487	-0.637	>138	0.032	1.132	481.604
F1846_2	1.136	-0.519	>138	0.044	0.985	255.358
F18525_1	0.493	0.077	74.332	0.179	0.211	130.092
F18550_1	0.508	0.115	112.345	0.133	0.409	267.999
F18577_2	0.961	0.019	84.788	0.197	0.297	81.254
F18577_4	0.743	-0.015	80.658	0.191	0.268	90.565
F19110_2	1.023	0.218	29.477	0.34	0.125	29.048
F19190_1	0.903	0.433	9.474	0.635	0.025	14.035
F19199_1	0.691	0.03	115.018	0.13	0.395	159.08
F19243_2	0.731	0.173	45.174	0.301	0.131	63.725
F19320_4	0.894	0.174	56.616	0.268	0.2	70.071
F19409_1	0.661	0.246	19.307	0.254	0.03	19.624
F19460_1	0.935	0	99.341	0.178	0.393	109.162
F19614_3	0.5	0.112	11.277	0.325	0.016	12.546
F19787_1	0.699	-0.101	>138	0.082	0.536	199.616
F19787_2	0.615	0.034	106.635	0.141	0.363	163.976
F19828_1	0.762	0.23	94.051	0.185	0.403	192.211
F19828_2	0.663	-0.075	>138	0.072	1.21	568.307
F20050_2	0.784	0.102	93.377	0.184	0.363	136.744
F20079_4	0.632	-0.018	100.059	0.217	0.485	185.62
F20102_1	0.608	0.036	130.079	0.132	0.528	254.027
F20224_1	1.058	0.253	55.923	0.262	0.171	56.079
F20234_1	0.937	0.654	34.704	0.274	0.266	122.728
F20385_1	0.931	0.3	26.535	0.249	0.044	21.154
F20385_2	0.851	0.102	64.902	0.194	0.172	59.482
F20385_3	0.849	0.224	33.608	0.238	0.063	28.037
F20448_1	0.567	0.053	67.619	0.225	0.217	108.97
F20448_4	0.46	0.061	53.578	0.212	0.127	84.53
F20625_1	0.727	0.085	131.222	0.105	0.429	184.111
F20673_1	1.586	-0.213	>138	0.083	0.553	92.043
F20760_1	0.65	-0.152	>138	0.076	0.591	227.723
F20792_1	0.411	0.131	36.407	0.242	0.084	72.402
F20855_1	1.142	-0.872	>138	0.037	1.537	372.825
F20870_1	0.648	0.104	20.652	0.319	0.042	20.777
F20870_2	0.758	0.167	70.526	0.185	0.195	84.872
F20894_1	0.643	0.082	63.829	0.211	0.181	83.523
F20989_1	0.628	-0.194	>138	0.043	0.894	434.5
F21429_1	0.832	-0.039	135.543	0.105	0.461	147.142
F21429_3	1.23	0.122	127.006	0.114	0.433	106.502
F21560_1	2.169	0.584	7.972	0.133	0.005	0.649
F21821_1	0.916	0.184	69.647	0.22	0.225	79.21
F21821_2	0.779	-0.205	>138	0.09	0.613	180.706
F21902_6	0.612	-0.111	>138	0.089	0.522	210.246
F21981_2	0.853	-0.086	110.891	0.136	0.4	113.705
F22081_1	0.775	0.18	14.256	0.512	0.039	17.237
F22233_3	0.572	0.07	>138	0.101	0.532	309.484
F2227_1	0.712	0.178	>138	0.099	0.453	237.502
F22280_1	0.787	0.116	20.21	0.29	0.042	14.516
F22635_2	0.714	-0.123	115.38	0.121	0.373	118.698
F22741_1	0.557	0.093	49.204	0.223	0.106	65.703
F22741_2	0.43	0.109	42.924	0.226	0.09	76.493
F22770_1	0.485	0.117	67.824	0.19	0.184	128.97
F22828_1	0.563	0.102	15.864	0.253	0.025	13.737
F22946_1	0.966	0.227	85.309	0.197	0.33	112.715
F23145_10	1.574	0.501	>138	0.126	1.08	318.389
F23526_1	0.798	0.005	115.55	0.121	0.374	125.552
F23545_1	0.866	-0.122	>138	0.079	0.572	175.926
F23551_1	0.936	0.246	14.889	0.251	0.023	7.883
F23564_1	1.092	-0.286	>138	0.066	0.655	155.22
F23846_3	0.578	0.116	22.458	0.331	0.049	28.811
F23916_1	0.656	-0.122	>138	0.08	0.566	220.195
F23940_2	1.338	0.543	33.773	0.35	0.094	32.656
F24125_1	0.646	0.068	36.027	0.34	0.101	48.086
F24393_1	0.829	0.108	31.68	0.365	0.093	35.106
F24459_1	0.758	0.076	111.845	0.134	0.397	149.885
F24461_1	0.592	0.092	93.804	0.163	0.317	163.895
F24479_1	0.739	0.061	37.197	0.353	0.108	44.463
F24511_1	1.477	0.079	58.778	0.232	0.158	30.024
F2457_1	0.765	0.551	17.286	0.5	0.052	67.412
F24631_1	1.319	0.285	52.166	0.275	0.157	40.385
F24631_2	1.27	0.318	44.823	0.306	0.137	39.604
F24726_1	1.413	0.225	24.392	0.25	0.042	9.574
F24843_2	0.627	0.146	49.418	0.219	0.118	66.393
F24941_2	0.993	-0.056	132.817	0.108	0.452	119.082
F25103_1	1.076	0.059	82.71	0.251	0.474	114.801
F25114_1	0.727	0.136	16.793	0.253	0.025	11.068
F2521_1	0.522	0.091	8.846	0.11	0.004	2.285
F2530_1	0.777	-0.087	>138	0.108	0.656	222.839
F25438_2	1.897	0.38	>138	0.068	1.002	250.506
F25456_1	0.782	0.106	40.177	0.301	0.118	46.526
F25464_1	0.427	0.2	61.141	0.347	0.317	342.726
F25565_1	0.559	0.017	112.21	0.126	0.366	178.615
F25875_2	0.687	-0.448	>138	0.053	1.661	603.896
F2600_1	0.618	0.189	81.39	0.168	0.24	143.382
F26262_1	0.927	0.081	99.433	0.152	0.338	103.547
F26408_1	0.67	0.183	48.763	0.288	0.144	79.495
F26809_3	0.814	0.248	8.402	0.652	0.02	9.579
F27064_1	0.569	0.11	83.169	0.19	0.29	165.575
F27079_1	0.539	0.106	97.326	0.162	0.342	208.771
F27278_4	0.588	0.075	57.43	0.214	0.139	72.159
F27351_1	5.288	1.288	41.182	0.317	0.117	8.034
F27352_2	0.576	0.091	51.387	0.215	0.119	65.268
F27391_1	0.559	0.108	41.199	0.228	0.084	51.278
F27464_2	0.544	-0.347	>138	0.041	0.931	430.48
F27536_1	0.55	-0.02	103.351	0.141	0.326	150.313
F27679_3	0.445	-0.432	>138	0.018	1.848	1528.36
F27679_4	0.462	-0.153	>138	0.037	1.002	710.324
F27786_1	0.76	0.079	104.364	0.169	0.416	159.742
F28097_1	0.694	0.177	13.817	0.228	0.015	7.883
F28292_1	0.681	-0.07	128.145	0.119	0.441	161.621
F28460_1	0.437	0.117	46.635	0.301	0.139	117.246
F28758_1	0.562	0.055	51.55	0.278	0.154	81.186
F28782_1	0.672	-0.007	130.774	0.11	0.445	180.202
F28895_1	0.762	0.169	49.317	0.339	0.213	86.985
F28897_1	0.65	0.068	62.639	0.24	0.197	88.306
F29214_1	1.719	-0.337	>138	0.074	0.674	104.875
F29309_1	0.831	-0.195	>138	0.079	0.578	171.796
F29467_4	0.808	0.386	111.666	0.189	0.65	397.371
F29577_2	0.813	0.191	25.219	0.339	0.055	28.032
F29632_5	0.701	0.092	18.637	0.454	0.052	22.615
F29767_2	0.933	-0.036	103.387	0.149	0.36	96.999
F29880_1	0.508	0.083	68.356	0.189	0.186	112.989
F30127_2	0.425	-0.251	>138	0.094	1.184	657.445
F3029_1	0.577	0.126	15.368	0.238	0.018	11.155
F30316_1	0.784	0.064	53.62	0.22	0.124	46.376
F30461_3	0.605	-0.037	98.763	0.161	0.366	142.851
F30537_3	0.709	0.177	51.692	0.214	0.12	60.037
F30537_4	0.804	0.083	113.714	0.123	0.367	135.118
F30663_1	0.803	0.136	52.468	0.274	0.158	62.927
F30663_2	0.952	0.138	53.293	0.271	0.161	52.513
F3068_1	0.807	0.161	25.53	0.467	0.07	32.212
F30728_1	1.266	0.314	29.999	0.38	0.103	26.934
F30774_1	0.801	0.081	32.938	0.354	0.091	35.117
F30796_1	0.553	-0.008	115.7	0.121	0.374	177.546
F3084_1	0.649	0.117	71.214	0.184	0.198	95.624
F30864_2	0.533	0.076	51.023	0.279	0.153	89.001
F30970_2	1.015	0.124	97.888	0.167	0.354	103.443
F31008_1	0.762	-0.005	103.377	0.136	0.328	111.671
F31053_2	0.581	0.203	12.315	0.548	0.033	22.955
F31971_1	0.605	0.112	37.823	0.233	0.075	41.757
F32050_1	0.667	-0.001	>138	0.08	0.612	281.709
F32053_1	0.922	-0.612	>138	0.036	1.933	663.505
F32122_1	0.642	0.075	89.381	0.171	0.301	136.429
F32129_1	0.551	0.135	29.43	0.269	0.055	38.697
F32132_1	0.796	-0.14	>138	0.067	0.844	316.039
F32316_2	1.238	0.115	101.344	0.169	0.367	87.565
F32325_1	1.265	0.053	78.518	0.196	0.26	54.898
F32394_1	0.58	0.093	33.975	0.238	0.064	36.527
F3277_1	0.483	0.04	60.857	0.201	0.155	91.286
F32870_1	0.567	0.107	40.486	0.32	0.115	68.696
F33056_1	0.613	0.065	38.044	0.234	0.07	37.907
F33406_1	0.596	0.048	>138	0.1	0.48	246.84
F33526_1	0.824	0.246	19.493	0.25	0.027	13.157
F33612_1	0.609	0.218	8.036	0.128	0.004	2.521
F33628_1	2.354	-0.486	>138	0.081	0.567	60.172
F33675_1	0.608	0.103	83.601	0.168	0.255	129.385
F3410_1	0.556	0.119	50.529	0.224	0.112	69.943
F34109_1	0.995	0.137	94.962	0.172	0.337	104.017
F34582_1	0.623	0.15	28.651	0.377	0.079	46.158
F34704_1	0.629	0.052	84.996	0.181	0.285	126.461
F3492_1	0.62	0.079	59.444	0.251	0.185	89.408
F35105_1	0.556	0.079	38.34	0.231	0.094	46.481
F35105_2	0.811	0.295	10.252	0.569	0.022	12.748
F35197_1	0.674	0.179	5.74	0	0	0.003
F35197_2	0.817	0.207	48.63	0.224	0.124	51.532
F357_2	1.173	-0.451	>138	0.063	0.662	134.958
F35756_14	1.091	0.231	58.845	0.252	0.183	55.589
F35756_2	0.613	0.093	55.791	0.208	0.135	68.718
F35756_5	0.484	-0.022	108.967	0.129	0.349	181.751
F35774_1	1.022	-0.474	>138	0.042	0.904	244.308
F36083_1	0.601	0.098	36.592	0.337	0.102	56.22
F36120_1	0.498	0.123	110.17	0.133	0.351	248.527
F36356_2	0.5	0.149	34.698	0.346	0.097	76.132
F36356_4	0.553	0.134	32.662	0.366	0.095	62.55
F36356_6	0.642	0.05	80.17	0.174	0.241	104.55
F36380_5	0.811	0.117	39.753	0.248	0.086	34.152
F36383_1	0.645	0.026	>138	0.098	0.487	223.237
F36637_1	0.563	0.024	91.551	0.152	0.282	134.603
F3664_1	0.703	0.104	76.265	0.176	0.219	93.754
F36648_1	0.541	0.071	72.613	0.182	0.204	111.379
F36648_2	0.531	0.128	59.065	0.278	0.184	121.993
F3666_3	0.615	0.086	76.998	0.19	0.252	121.651
F36721_2	1.629	-0.351	>138	0.055	0.729	129.104
F36721_5	1.763	-0.366	>138	0.053	0.756	127.525
F36767_1	0.604	0.17	27.625	0.419	0.118	58.135
F36803_1	0.632	-0.131	>138	0.067	0.658	276.208
F36958_1	1.595	0.16	72.712	0.182	0.204	36.562
F37098_2	0.684	0.083	103.234	0.136	0.328	142.166
F37292_1	0.905	0.179	68.057	0.194	0.187	69.271
F37362_1	4.807	0.319	59.19	0.203	0.149	8.674
F37487_1	0.693	0.121	112.018	0.133	0.382	176.77
F37536_1	0.744	0.177	42.148	0.227	0.087	42.083
F37850_1	0.687	0.102	73.194	0.186	0.227	93.879
F3798_1	1.098	0.069	44.197	0.458	0.202	45.818
F38025_1	0.404	0.085	7.956	0.123	0.003	2.92
F38306_1	0.829	0.126	64.513	0.195	0.17	62.762
F38618_1	0.57	0.129	66.945	0.191	0.18	105.661
F38658_1	0.847	0.067	27.104	0.247	0.048	16.817
F38658_2	0.729	0.115	19.455	0.254	0.031	13.387
F38861_1	0.939	-0.132	100.4	0.155	0.35	84.796
F39050_1	0.634	-0.062	136.186	0.11	0.565	222.63
F39079_1	3.741	0.692	54.978	0.206	0.154	11.981
F39274_1	0.718	0.15	64.623	0.382	0.335	152.638
F39274_2	0.633	0.08	84.955	0.181	0.255	120.782
F39343_3	0.643	0.221	71.762	0.191	0.196	120.987
F39414_1	1.022	0.206	39.477	0.268	0.089	29.13
F39428_1	0.817	0.099	88.592	0.239	0.343	123.241
F39459_1	0.437	0.074	45.381	0.225	0.103	77.887
F39840_1	1.277	0.313	55.012	0.265	0.168	45.945
F39877_1	0.626	0.079	13.216	0.242	0.016	7.837
F39902_1	1.044	0.155	37.133	0.234	0.073	22.546
F40451_2	0.602	-0.831	>138	0.023	1.443	586.895
F40493_1	0.532	0.118	54.259	0.268	0.165	105.286
F40572_9	0.57	0.137	26.354	0.248	0.046	29.176
F41021_1	0.799	0.101	31.447	0.362	0.087	34.481
F41218_2	1.412	0.182	64.86	0.252	0.246	50.907
F41361_1	0.737	0.112	71.318	0.184	0.199	81.566
F41385_1	6.264	0.637	25.324	0.249	0.044	2.127
F41385_2	7.981	0.518	40.434	0.229	0.082	3.021
F41728_1	0.872	0.08	62.261	0.199	0.161	52.92
F41828_1	0.878	-0.047	131.999	0.11	0.455	135.718
F41917_2	1.089	0.056	>138	0.084	0.552	159.337
F42062_1	0.956	-0.378	>138	0.055	0.866	233.978
F42069_1	0.941	0.12	25.529	0.397	0.07	23.526
F42069_4	0.829	0.195	>138	0.046	0.866	535.349
F42072_1	0.855	0.126	15.602	0.239	0.019	7.111
F42112_4	0.807	0.188	30.024	0.375	0.082	39.248
F42117_4	0.644	0.111	35.928	0.333	0.408	96.512
F4218_1	1.052	0.161	29.617	0.243	0.054	16.598
F42543_3	0.807	-0.375	>138	0.043	0.889	300.454
F42552_1	0.917	-0.023	113.813	0.13	0.388	109.717
F42564_1	0.653	0.097	16.991	0.391	0.039	18.528
F42570_2	0.715	0.157	37.662	0.233	0.074	36.613
F42602_1	0.444	0.005	90.94	0.153	0.279	163.759
F42703_3	0.65	0.047	54.234	0.211	0.129	56.802
F42703_4	1.087	0.128	25.49	0.249	0.044	12.598
F4271_1	0.651	0.084	24.192	0.25	0.041	19.821
F42768_1	1.105	0.122	111.479	0.126	0.359	96.494
F42803_1	0.503	0.059	36.322	0.235	0.07	43.836
F42803_3	0.612	0.138	57.42	0.236	0.153	85.865
F42892_1	0.581	0.105	40.832	0.229	0.083	48.08
F43064_1	0.744	0.102	27.42	0.246	0.048	20.765
F43064_2	0.559	0.055	35.725	0.265	0.09	44.798
F43397_1	0.387	0.025	58.225	0.205	0.145	104.927
F43438_1	1.843	0.088	49.69	0.217	0.113	17.195
F43617_1	1.13	0.248	33.663	0.351	0.094	29.31
F4380_1	0.914	-0.134	>138	0.096	0.494	134.653
F43935_4	0.712	0.006	116.321	0.127	0.397	150.051
F4422_1	1.423	0.162	99.136	0.165	0.344	71.414
F4422_3	0.724	0.143	30.375	0.242	0.055	26.313
F4425_1	0.571	-0.68	>138	0.026	1.314	567.699
F4481_1	0.737	0.127	67.931	0.224	0.218	92.41
F44837_3	1.384	0.557	36.166	0.326	0.121	34.385
F4495_1	0.554	0.076	51.653	0.277	0.155	86.281
F4501_1	0.545	0.169	26.455	0.247	0.046	33.815
F45048_1	1.614	0.241	94.546	0.161	0.32	60.191
F45048_2	1.551	0.081	102.29	0.148	0.348	61.715
F45048_3	1.677	0.231	78.301	0.197	0.259	45.868
F45236_1	1.711	0.236	65.979	0.193	0.176	30.924
F4524_3	0.54	-0.362	>138	0.05	0.954	403.704
F45253_1	0.994	0.234	29.658	0.243	0.054	19.488
F45296_2	0.729	0.099	68.487	0.242	0.224	96.426
F45342_2	0.587	-0.026	>138	0.064	0.668	359.841
F45354_1	0.867	0.216	13.108	0.241	0.016	6.478
F45387_1	0.543	0.158	25.507	0.248	0.045	32.447
F4541_1	0.634	-0.006	66.948	0.191	0.18	72.765
F45432_1	0.687	0.108	10.573	0.408	0.02	8.701
F45512_1	1.068	-0.329	>138	0.073	0.588	131.009
F45524_1	4.31	-0.196	71.775	0.183	0.2	11.43
F45556_3	6.263	0.061	58.173	0.205	0.145	6.12
F4565_1	0.877	0.369	19.365	0.254	0.03	16.082
F45683_2	0.615	0.175	59.074	0.252	0.183	109.214
F46067_3	0.868	-0.41	>138	0.066	0.637	161.613
F46181_1	2.104	0.377	59.005	0.252	0.183	27.783
F46183_2	0.722	0.137	8.981	0.549	0.029	9.113
F46267_2	0.715	-0.245	>138	0.066	0.936	349.184
F46301_17	0.912	0.139	11.145	0.222	0.011	3.86
F46320_2	0.566	0.11	51.067	0.215	0.118	68.857
F46381_1	0.871	-0.055	>138	0.094	0.504	156.597
F4658_1	0.707	0.133	36.497	0.234	0.071	34.126
F4688_1	2.488	0.361	84.994	0.162	0.255	30.752
F47025_1	1.657	-0.037	73.359	0.292	0.306	47.217
F47068_6	0.71	0.191	17.033	0.391	0.039	19.951
F47145_2	0.656	0.124	41.697	0.228	0.109	49.758
F47160_1	0.744	0.023	>138	0.09	0.548	221.7
F4732_2	0.889	0.046	67.346	0.226	0.216	66.1
F47563_1	0.562	0.05	74.554	0.227	0.255	128.977
F47864_1	0.604	0.119	13.914	0.287	0.016	11.193
F47864_3	0.733	0.2	29.416	0.245	0.064	28.83
F47984_1	0.766	0.188	76.905	0.2	0.254	112.468
F48130_2	0.864	0.148	49.984	0.393	0.264	81.181
F48138_1	0.863	0.585	6.362	0.397	0.008	7.346
F48181_1	0.686	0.122	59.795	0.202	0.151	70.075
F48181_2	0.679	0.117	32.321	0.24	0.06	29.596
F48197_1	0.65	0.042	48.276	0.235	0.121	53.915
F48253_5	0.691	-0.001	66.774	0.333	0.379	125.313
F48270_1	0.992	0.149	90.755	0.188	0.407	121.396
F48395_1	2.259	0.279	47.524	0.22	0.105	14.298
F48424_3	0.763	0.089	73.663	0.18	0.208	79.3
F48433_1	0.586	0.061	77.687	0.198	0.257	125.146
F48446_1	0.778	0.1	46.295	0.221	0.127	45.104
F48446_5	0.563	-0.316	>138	0.031	1.131	616.083
F48446_9	0.984	0.106	97.843	0.155	0.332	97.995
F48515_1	1.082	0.215	43.13	0.228	0.085	28.789
F48773_2	1.116	0.229	55.744	0.258	0.153	46.456
F48839_1	0.774	0.093	35.566	0.236	0.068	27.757
F49178_1	0.701	0.438	98.395	0.178	0.481	479.181
F49328_1	0.451	-0.028	136.294	0.105	0.463	269.719
F4934_1	0.696	0.176	21.964	0.252	0.036	18.881
F49439_1	0.68	0.091	48.324	0.231	0.118	51.791
F49538_1	0.934	0.169	57.775	0.256	0.178	61.173
F49582_1	0.566	0.135	21.416	0.253	0.035	21.959
F49644_4	1.169	0.263	30.612	0.242	0.056	17.077
F49644_5	1.23	0.277	37.62	0.233	0.074	21.437
F49665_1	0.619	0.04	83.272	0.165	0.248	109.813
F49677_3	1.146	-0.031	>138	0.049	0.815	259.324
F49857_1	0.454	0.118	80.587	0.191	0.268	204.222
F49959_1	0.523	0.111	35.73	0.235	0.069	46.169
F49959_2	0.523	0.03	72.685	0.182	0.204	106.392
F50551_1	0.888	0.1	33.706	0.288	0.09	28.548
F50580_1	0.539	0.054	6.569	0.001	0	0.01
F50871_1	0.291	0.137	78.405	0.267	0.426	638.292
F51106_1	0.484	-0.516	>138	0.042	1.094	461.538
F51170_1	0.631	0.085	45.65	0.222	0.099	48.965
F51234_1	0.668	0.142	10.81	0.285	0.014	6.912
F51234_2	0.688	0.151	16.052	0.252	0.023	11.328
F5128_8	0.727	-0.179	>138	0.082	0.562	186.413
F51552_2	0.582	0.073	84.18	0.17	0.25	127.04
F51628_1	0.789	0.253	66.048	0.268	0.315	131.501
F51805_1	1.619	-0.136	111.225	0.126	0.358	53.866
F51945_3	0.98	-0.53	>138	0.045	0.859	220.684
F5206_4	0.792	0.461	25.121	0.583	0.08	80.448
F5206_9	0.519	0.055	79.668	0.193	0.264	145.713
F52084_1	0.659	0.148	38.093	0.335	0.111	61.863
F52120_1	1.015	0.141	37.676	0.332	0.106	33.41
F52206_4	0.518	0.15	30.749	0.386	0.084	64.438
F52401_1	0.738	0.017	87.236	0.176	0.293	104.257
F52511_1	0.704	0.242	132.134	0.141	0.603	365.609
F5252_1	0.528	0.125	50.472	0.216	0.115	76.701
F5253_1	0.828	0.192	89.975	0.155	0.275	111.213
F52797_1	0.66	-0.081	119.229	0.126	0.446	156.813
F52907_2	0.599	0.026	55.827	0.277	0.181	83.095
F52917_1	0.465	0.094	10.704	0.334	0.015	11.854
F53081_1	0.777	-0.886	>138	0.017	1.891	840.719
F53097_3	0.517	0.16	>138	0.138	0.888	766.019
F5310_2	0.971	-0.111	>138	0.081	0.549	152.38
F53320_1	0.776	0.258	21.678	0.263	0.075	22.423
F53383_11	0.696	-0.639	>138	0.048	1.142	350.713
F53383_7	0.921	0.164	52.101	0.276	0.157	55.031
F53446_1	0.56	0.052	88.952	0.159	0.284	146.411
F53446_2	0.656	0.091	78.773	0.195	0.261	118.188
F53451_1	0.765	0.189	55.242	0.27	0.157	73.548
F53749_1	1.005	0.029	63.957	0.236	0.203	53.869
F53854_2	0.836	-0.016	130.85	0.11	0.446	143.889
F53897_1	0.621	0.114	56.514	0.207	0.138	71.739
F53897_2	1.75	-0.188	>138	0.101	0.475	68.882
F53971_1	0.61	-0.178	>138	0.077	0.599	237.697
F54003_1	0.554	0.134	55.611	0.209	0.135	84.627
F54011_1	0.584	0.203	100.946	0.145	0.347	229.122
F54088_1	0.685	0.137	12.093	0.208	0.011	5.487
F54091_1	0.81	0.183	24.823	0.249	0.043	18.561
F54097_1	0.691	0.205	42.257	0.237	0.088	51.554
F54239_3	1.074	0.348	23.97	0.412	0.209	36.643
F54372_1	0.686	0.106	40.954	0.316	0.116	54.719
F54683_1	0.793	0.191	38.567	0.322	0.107	48.869
F54828_9	0.584	0.011	41.8	0.353	0.209	76.365
F54854_1	0.577	0.096	40.054	0.236	0.095	47.899
F54854_2	0.61	0.021	63.408	0.268	0.226	99.68
F54899_1	3.734	0.449	61.645	0.244	0.194	15.344
F55001_5	0.736	0.268	59.72	0.202	0.151	84.358
F55001_6	0.749	0.218	42.374	0.227	0.088	45.345
F5510_1	0.955	0.189	49.058	0.309	0.237	65.635
F55130_1	1.858	-0.018	82.312	0.166	0.244	33.338
F55601_1	0.63	0.01	109.668	0.136	0.374	159.074
F55716_1	0.346	0.099	20.364	0.381	0.049	47.492
F55716_2	0.5	0.071	52.212	0.253	0.15	85.63
F55928_2	0.777	0.101	48.622	0.296	0.147	58.597
F56085_1	1.033	0.129	54.077	0.44	0.254	67.276
F56229_2	1.525	-0.082	>138	0.096	0.683	126.52
F56229_4	0.711	0.017	67.038	0.235	0.22	81.413
F56540_1	0.936	0.738	126.545	0.033	1.871	1471.94
F56775_5	0.479	0.04	34.312	0.237	0.065	41.036
F56806_1	2.442	0.248	>138	0.093	0.505	66.286
F56837_1	0.624	0.166	66.377	0.2	0.175	99.996
F57064_1	0.569	0.076	29.994	0.37	0.083	46.369
F57064_2	0.687	0.134	17.39	0.468	0.048	23.134
F57076_1	1.221	0.22	54.285	0.268	0.165	43.566
F57388_1	0.566	0.139	22.851	0.287	0.04	26.083
F57388_2	0.834	-0.05	136.604	0.104	0.464	146.381
F57661_1	0.664	0.079	85.989	0.161	0.259	113.493
F5774_1	2.265	0.286	34.141	0.237	0.065	9.042
F57777_2	0.492	0.054	90.236	0.17	0.304	178.633
F57843_1	0.993	0.296	62.803	0.298	0.321	113.866
F57982_1	0.639	0.029	125.759	0.116	0.429	191.185
F58335_1	0.732	0.101	53.847	0.211	0.128	53.717
F5836_1	0.464	0.042	36.328	0.235	0.07	46.159
F58487_1	0.798	0.129	59.018	0.269	0.19	80.685
F58851_1	0.681	-0.021	130.057	0.114	0.481	184.041
F58910_1	0.605	0.22	10.928	0.209	0.013	7.298
F58910_2	0.586	0.211	10.795	0.34	0.015	10.884
F59084_1	0.398	0.14	84.527	0.168	0.253	251.627
F59165_1	0.611	0.086	44.928	0.223	0.096	49.842
F59197_1	0.522	0.134	5.809	0	0	0.004
F59212_1	2.061	-0.975	>138	0.063	0.662	72.293
F59453_1	0.9	-0.61	>138	0.046	0.839	213.448
F5951_1	1.026	0.153	37.444	0.233	0.074	23.223
F59967_3	0.745	0.08	37.158	0.335	0.104	43.244
F60188_2	0.74	0.166	48.393	0.227	0.105	50.017
F6022_1	0.45	-0.21	>138	0.038	1.002	661.917
F6077_1	1.311	0.252	26.677	0.247	0.047	12.132
F60886_1	0.689	0.135	18.952	0.254	0.03	14.263
F61115_1	0.676	0.163	>138	0.087	0.507	287.83
F61158_1	0.557	0.097	47.076	0.221	0.103	60.723
F61293_1	0.733	0.125	28.152	0.245	0.05	22.733
F61856_1	0.847	0.238	67.209	0.282	0.273	115.086
F61881_1	0.716	0.234	12.146	0.343	0.018	10.379
F62141_1	1.216	0.279	8.707	0.162	0.005	1.531
F62396_2	0.727	0.175	54.597	0.217	0.127	61.52
F62610_1	0.63	0.135	33.423	0.24	0.059	33.762
F62610_13	0.563	0.112	7.864	0.116	0.003	1.911
F62610_2	0.486	-0.045	94.977	0.147	0.295	143.49
F62610_5	1.645	0.498	65.129	0.194	0.173	39.007
F6265_1	1.224	0.137	41.263	0.245	0.091	22.929
F62846_1	0.816	-0.142	122.492	0.114	0.398	112.346
F62877_1	0.931	0.111	32.016	0.24	0.059	20.032
F63057_1	1.385	0.305	16.585	0.253	0.024	5.938
F63161_1	0.411	0.074	62.371	0.198	0.162	124.761
F63188_2	0.755	-0.242	>138	0.051	0.789	290.082
F63188_3	0.814	-0.027	>138	0.083	0.553	196.537
F63433_1	0.883	0.248	>138	0.105	0.618	294.709
F63632_3	0.805	-0.028	>138	0.099	0.456	153.728
F63677_2	0.983	0.181	31.92	0.279	0.071	24.35
F63812_1	9.192	0.852	57.371	0.257	0.177	5.57
F63949_1	1.161	0.116	82.008	0.195	0.284	69.471
F64095_1	0.78	0.114	40.285	0.471	0.225	85.94
F64125_1	0.833	0.191	36.399	0.235	0.071	30.436
F64125_2	0.897	0.215	31.547	0.361	0.087	35.421
F64192_2	0.657	-0.408	>138	0.054	0.757	252.701
F64224_1	1.495	-0.219	>138	0.095	0.511	86.523
F64252_1	2.328	1.419	16.767	0.49	0.125	16.688
F64345_2	0.452	0.118	49.807	0.247	0.145	104.66
F64347_1	0.528	-0.001	121.612	0.12	0.415	211.404
F64347_2	0.517	-0.414	>138	0.033	1.085	539.303
F6440_2	0.667	0.181	41.273	0.228	0.085	47.688
F64549_1	0.607	0.133	8.469	0.253	0.008	4.496
F64735_1	0.679	0.067	49.204	0.286	0.146	63.925
F64735_2	0.595	0.068	51.957	0.276	0.156	78.957
F64738_1	0.666	0.096	65.465	0.193	0.174	79.039
F64738_4	0.684	0.044	90.531	0.154	0.278	111.532
F64738_5	0.56	0.086	18.621	0.254	0.029	16.224
F64903_1	0.462	0.013	>138	0.082	0.536	356.631
F65043_1	4.616	1.629	31.735	0.241	0.055	5.4
F65493_3	1.345	0.143	47.457	0.22	0.105	23.491
F65658_4	1.7	0.229	49.928	0.217	0.113	20.655
F65698_1	0.802	-0.291	>138	0.095	0.527	142.763
F66450_1	1.012	0.143	24.122	0.25	0.041	12.869
F67106_2	0.628	0.131	83.95	0.17	0.249	129.495
F67281_1	0.556	0.143	29.245	0.244	0.053	35.221
F67294_1	0.993	0.361	80.319	0.261	0.396	155.904
F67443_1	0.861	0.069	68.695	0.188	0.188	61.065
F67535_8	0.524	0.32	55.619	0.324	0.301	328.017
F67639_2	2.636	0.374	24.86	0.249	0.043	5.158
F67796_1	8.126	0.63	83.856	0.164	0.251	8.565
F67874_1	2.154	-0.478	>138	0.071	0.62	74.641
F68157_1	0.692	0.112	9.633	0.193	0.008	3.495
F68446_2	1.186	0.124	108.536	0.138	0.37	91.711
F68459_1	0.824	-0.397	>138	0.058	0.72	204.023
F68474_2	0.741	-0.084	>138	0.096	0.467	159.848
F6858_1	0.601	-0.002	89.7	0.171	0.302	128.71
F68634_3	0.959	0.201	59.09	0.212	0.145	50.917
F68670_1	1.172	-0.056	>138	0.089	0.532	126.836
F69158_1	0.629	0.079	19.372	0.332	0.036	18.187
F69171_1	0.973	0.076	62.68	0.246	0.21	60.208
F69174_1	0.702	-0.087	133.686	0.107	0.455	159.762
F692_1	0.645	-0.001	94.726	0.176	0.331	133.333
F69212_1	0.514	0.116	45.254	0.223	0.097	66.447
F69212_2	0.558	0.129	29.605	0.396	0.08	52.9
F69576_1	0.418	0.14	14.726	0.249	0.02	18.906
F69670_1	1.556	-0.452	>138	0.069	0.633	101.16
F69725_1	0.554	-0.015	129.605	0.116	0.44	213.381
F69867_2	0.822	0.234	92.909	0.159	0.312	139.339
F70095_1	0.835	0.168	31.535	0.241	0.058	24.141
F70278_2	0.479	0.036	56.682	0.26	0.174	103.4
F70501_1	1.413	0.361	13.043	0.649	0.113	15.06
F70599_1	0.551	-0.004	118.465	0.124	0.404	194.85
F70676_1	0.979	0.07	35.49	0.236	0.068	20.748
F70676_3	0.651	-0.043	103.543	0.149	0.361	135.524
F70761_1	0.534	0.086	60.362	0.201	0.153	89.493
F70772_1	0.571	0.283	32.242	0.24	0.06	57.558
F70835_1	2.328	-0.85	>138	0.059	0.697	74.903
F71022_1	0.681	0.087	69.127	0.188	0.189	82.17
F71033_2	0.729	0.083	58.082	0.205	0.144	58.68
F71039_2	0.682	0.032	93.805	0.149	0.291	115.381
F71039_5	0.673	0.049	44.01	0.24	0.1	43.477
F71096_1	0.788	0.165	79.604	0.193	0.264	108.566
F71130_3	1.182	0.101	51.104	0.215	0.118	29.073
F71130_4	0.537	0.154	54.248	0.268	0.165	113.911
F71176_2	0.687	0.144	56.79	0.207	0.139	67.537
F71224_1	0.603	-0.036	111.079	0.126	0.357	147.795
F71239_1	0.912	0.093	92.625	0.179	0.391	120.276
F713_1	0.629	0.037	32.783	0.355	0.091	42.505
F71520_1	0.522	0.11	54.533	0.21	0.131	83.728
F71594_1	0.819	0.124	62.59	0.198	0.162	60.702
F71665_1	0.512	0.032	105.959	0.142	0.361	197.164
F71853_2	0.689	0.096	36.449	0.234	0.071	32.994
F71883_1	0.481	-0.018	>138	0.056	0.739	520.751
F71933_1	0.747	-0.338	>138	0.031	1.157	518.945
F720_1	0.674	-0.014	122.155	0.114	0.397	155.999
F720_2	0.656	-0.04	126.633	0.11	0.413	161.662
F72257_2	0.625	0.044	125.41	0.116	0.427	199.97
F72410_2	1.823	-0.856	>138	0.063	0.66	81.527
F7288_1	0.788	-0.316	>138	0.077	0.56	154.122
F7374_1	1.088	-0.16	125.484	0.112	0.413	90.001
F740_1	0.675	0.136	22.419	0.288	0.039	20.13
F7508_2	0.99	-0.066	>138	0.099	0.453	120.159
F7632_3	0.624	0.07	69.226	0.187	0.19	88.252
F7809_2	0.51	0.058	73.342	0.181	0.207	117.605
F7809_6	0.822	-0.14	>138	0.101	0.59	177.637
F7915_1	1.041	0.418	36.054	0.235	0.07	30.903
F8009_1	0.698	0.026	73.012	0.181	0.206	78.46
F8027_3	0.915	0.076	>138	0.101	0.484	162.479
F8429_3	2.923	-0.163	44.053	0.283	0.158	12.006
F8433_1	1.925	0.122	80.888	0.19	0.269	38.201
F8511_1	2.419	-0.801	>138	0.058	0.724	77.788
F8939_1	0.872	0.173	63.718	0.196	0.167	61.93
F8939_2	0.502	-0.401	>138	0.032	1.127	596.26
F8956_1	0.373	0.107	38.243	0.388	0.183	155.715
F9091_1	0.493	0.074	36.855	0.235	0.067	47.409
F9247_1	0.629	0.143	13.779	0.245	0.018	9.541
F960_1	0.474	0.113	16.796	0.284	0.022	21.377
F960_5	0.522	-0.608	>138	0.027	1.269	590.265
F960_7	0.509	0.144	34.768	0.277	0.078	58.886
F960_8	0.529	0.073	50.115	0.263	0.167	86.657
F9676_1	0.843	0.088	87.669	0.175	0.295	100.205
I10209_1	0.714	0.063	47.528	0.292	0.14	57.808
I10565_1	0.579	-0.077	>138	0.095	0.5	218.495
I10630_1	0.623	0.137	72.879	0.211	0.238	125.663
I10790_1	2.513	-0.07	84.925	0.187	0.344	33.314
I10869_1	0.862	-0.262	>138	0.093	0.517	132.961
I10869_2	2.19	-0.112	>138	0.1	0.52	66.325
I10882_1	0.644	0.128	97.941	0.143	0.307	154.217
I11161_1	0.483	-0.068	114.501	0.147	0.418	207.032
I11291_1	0.544	0.127	83.817	0.164	0.25	153.623
I11342_1	0.739	0.128	74.625	0.179	0.212	89.004
I11369_1	0.363	-0.815	>138	0.025	1.819	964.635
I11401_2	0.424	0.057	34.971	0.236	0.067	50.394
I11523_2	0.869	-0.513	>138	0.069	1.077	294.909
I1175_1	0.656	0.192	10.676	0.284	0.013	7.642
I11857_2	0.669	0.24	28.211	0.328	0.063	41.425
I11857_3	0.668	0.257	9.426	0.491	0.014	11.877
I12057_1	0.632	0.276	27.28	0.248	0.06	39.069
I12132_1	0.659	0.061	49.685	0.217	0.113	50.5
I1215_1	0.604	0.12	95.45	0.15	0.315	167.738
I12159_3	0.784	0.476	54.993	0.308	0.212	182.514
I1225_2	0.901	0.118	36.899	0.234	0.072	25.398
I12310_2	0.496	-0.098	>138	0.094	0.478	229.484
I12412_1	0.671	0.056	32.307	0.264	0.067	30.257
I12547_1	0.82	0.127	45.803	0.243	0.123	42.751
I12692_1	3.928	0.623	101.648	0.138	0.321	25.318
I12708_1	0.587	0.052	82.066	0.174	0.24	116.006
I12812_3	0.645	0.048	>138	0.037	0.998	727.787
I1291_1	0.463	0.065	49.204	0.273	0.132	88.168
I12932_1	0.604	0.059	125.564	0.116	0.428	213.724
I13124_2	0.572	0.135	126.953	0.123	0.515	317.993
I13129_1	0.606	0.078	55.101	0.265	0.168	84.168
I13218_1	0.774	0.211	52.574	0.234	0.142	64.851
I13369_1	0.817	-0.32	>138	0.059	1.015	357.038
I13417_1	1.151	0.132	114.902	0.128	0.374	98.187
I13490_2	0.703	0.46	23.334	0.446	0.158	104.215
I13569_2	0.861	-0.052	>138	0.085	0.544	176.845
I13674_3	0.496	0.066	39.273	0.231	0.079	50.382
I13674_4	0.76	0.051	123.818	0.147	0.704	260.328
I13674_5	0.525	0.093	31.335	0.241	0.058	36.969
I13901_1	1.493	0.397	56.858	0.259	0.175	41.981
I13908_1	1.911	0.593	64.294	0.262	0.215	42.321
I13918_1	0.824	-0.102	>138	0.084	0.548	176.151
I1393_1	0.535	0.072	49.488	0.217	0.112	64.854
I1401_1	0.917	0.045	41.616	0.367	0.163	48.818
I14041_1	0.588	0.059	41.928	0.227	0.087	44.792
I14195_1	0.91	-0.01	77.544	0.174	0.224	62.505
I14201_1	2.328	-0.924	>138	0.052	0.777	86.474
I14203_2	0.739	-0.138	>138	0.047	0.985	439.463
I14335_1	0.734	0.143	37.595	0.233	0.074	34.547
I1437_1	0.601	-0.08	>138	0.092	0.534	231.335
I14381_1	0.472	0.047	79.827	0.17	0.234	141.014
I14413_3	0.71	0.125	49.787	0.217	0.113	51.667
I14670_5	0.581	-0.868	>138	0.021	1.546	660.55
I14718_1	2.093	0.275	54.465	0.21	0.13	18.965
I14729_1	0.684	0.105	36.029	0.295	0.075	37.373
I14747_2	1.056	0.142	83.389	0.165	0.249	69.69
I14864_1	0.652	0.131	53.246	0.272	0.161	81.905
I15266_1	1.082	-0.126	>138	0.078	0.579	146.637
I15358_1	0.765	0.066	116.15	0.121	0.376	143.368
I15363_1	0.544	0.046	53.198	0.272	0.161	85.665
I15363_2	0.635	0.096	42.972	0.31	0.123	62.509
I15423_1	0.832	-0.436	>138	0.042	0.906	288.118
I15461_1	0.563	0.147	40.483	0.32	0.115	75.825
I15461_2	0.526	0.144	39.343	0.325	0.111	80.062
I15505_1	0.686	0.177	22.098	0.422	0.061	32.555
I15544_1	0.657	0.036	37.259	0.233	0.073	32.409
I15719_4	0.712	0.087	49.982	0.283	0.149	63.643
I15763_1	1.735	-0.115	105.23	0.182	0.504	69.592
I15861_1	0.654	0.041	34.964	0.236	0.067	30.123
I15861_2	0.647	0.032	29.375	0.244	0.053	23.789
I15870_1	0.574	0.205	20.162	0.254	0.033	23.635
I15913_1	0.79	0.01	137.541	0.1	0.451	161.604
I15927_1	0.717	-0.071	>138	0.066	0.69	291.459
I15927_6	0.626	-0.221	>138	0.039	0.955	474.293
I15927_7	0.673	0.033	>138	0.095	0.681	295.403
I15949_1	0.574	-0.171	>138	0.055	0.743	355.228
I16046_2	0.559	0.127	34.654	0.237	0.066	42.231
I16129_1	1.431	0.23	51.688	0.277	0.155	34.401
I16149_1	0.802	0.173	13.354	0.243	0.017	6.959
I16326_1	1.538	0.44	39.346	0.321	0.086	24.458
I16356_1	0.96	0.265	22.598	0.284	0.04	16.005
I16629_1	0.621	-0.095	110.1	0.128	0.354	130.164
I1664_2	0.725	-0.009	115.077	0.134	0.394	143.512
I16689_1	1.754	0.107	30.613	0.366	0.085	14.214
I16748_1	1.766	0.087	81.933	0.167	0.243	37.004
I16933_1	0.826	-0.004	104.799	0.134	0.333	105.027
I16936_3	1.082	0.006	69.608	0.181	0.261	50.849
I16949_1	1.558	0.405	29.004	0.244	0.052	12.472
I17089_3	0.59	0.092	108.549	0.131	0.352	186.015
I17100_1	1.476	0.332	11.759	0.23	0.013	2.946
I17293_4	1.605	0.274	73.8	0.212	0.331	53.479
I17310_3	4.804	0.566	58.027	0.23	0.148	9.322
I17310_6	0.899	0.155	10.772	0.216	0.01	3.688
I17314_1	0.534	0.243	7.237	0.047	0.001	1.043
I17421_1	1.265	-0.014	125.641	0.116	0.428	91.07
I17505_1	1.026	0.359	42.235	0.334	0.154	56.682
I17557_1	1.375	0.447	36.777	0.4	0.155	42.95
I17587_1	0.716	0.126	31.005	0.242	0.057	26.638
I17631_1	0.601	0.163	15.873	0.589	0.071	30.766
I1781_2	0.516	0.048	27.576	0.384	0.076	44.813
I1808_1	0.536	0.098	46.152	0.236	0.107	65.935
I1897_2	0.554	0.087	68.768	0.222	0.222	122.125
I1904_1	0.636	0.105	31.777	0.241	0.059	30.637
I1904_2	0.434	0.053	47.006	0.294	0.138	97.426
I2533_1	2.861	0.229	38.746	0.231	0.077	8.076
I2629_1	0.607	0.225	24.729	0.25	0.042	30.334
I2631_1	0.751	0.132	66.01	0.193	0.176	73.651
I2679_1	0.686	0.171	28.649	0.248	0.041	29.394
I2689_1	0.599	0.013	88.051	0.158	0.268	117.125
I271_1	0.872	0.005	>138	0.087	0.539	183.111
I2739_1	1.098	0.208	48.485	0.219	0.108	32.733
I2966_1	1.287	0.134	>138	0.057	0.712	213.243
I2966_2	2.163	0.07	91.89	0.152	0.283	34.827
I3002_1	0.547	0.148	21.996	0.252	0.036	24.649
I3112_2	0.765	-0.226	>138	0.067	0.642	209.184
I3149_1	0.706	-0.005	124.396	0.112	0.405	154.774
I3164_2	0.634	0.085	77.64	0.174	0.225	104.9
I3248_1	0.588	0.126	10.903	0.218	0.011	6.127
I3270_3	1.218	0.357	43.354	0.397	0.231	74.327
I3340_1	2.006	0.167	78.186	0.197	0.259	36.008
I3340_3	2.025	0.243	81.913	0.188	0.273	39.217
I3340_6	0.624	0.104	20.36	0.254	0.029	17.229
I3406_1	0.328	0.07	58.735	0.251	0.263	207.545
I3470_1	0.793	0.081	43.041	0.226	0.09	34.542
I3489_1	0.627	0.101	14.937	0.248	0.018	10.138
I3555_1	3.02	0.392	58.372	0.205	0.145	14.512
I3555_2	2.802	0.016	101.85	0.148	0.347	32.383
I3634_1	0.654	0.104	13.51	0.243	0.017	8.143
I3665_1	0.523	0.113	96.571	0.145	0.302	190.392
I3668_1	0.531	0.175	70.481	0.185	0.195	140.77
I3767_1	0.78	0.514	10.64	0.586	0.028	27.497
I3854_4	0.839	0.125	21.771	0.252	0.036	13.593
I398_3	0.689	-0.145	>138	0.072	1.397	617.773
I4167_1	0.713	0.235	30.763	0.242	0.056	32.528
I4179_1	0.755	0.047	30.911	0.242	0.057	22.122
I4256_1	0.664	-0.094	>138	0.09	0.509	197.196
I43_1	1.089	0.042	122.94	0.119	0.419	108.355
I4355_3	0.618	0.087	45.862	0.228	0.095	49.353
I4394_2	1.456	0.182	41.555	0.348	0.131	28.097
I4487_1	0.711	0.085	10.856	0.218	0.011	4.472
I4500_1	0.631	0.182	9.584	0.171	0.007	4.027
I4547_1	1.296	0.299	26.087	0.248	0.045	12.494
I4555_2	1.682	0.08	60.226	0.25	0.199	32.514
I4582_1	0.594	0.125	20.25	0.254	0.032	18.607
I4667_1	0.76	-0.2	>138	0.106	0.494	147.179
I4688_1	0.618	0.128	62.95	0.214	0.167	89.768
I4730_1	1.526	-0.035	111.961	0.125	0.36	61.129
I4738_1	1.105	0.015	123.136	0.119	0.42	104.246
I4780_1	0.817	-0.093	>138	0.095	0.509	160.521
I4780_2	0.456	0.104	16.585	0.295	0.028	21.254
I496_1	4.121	-0.151	123.07	0.113	0.401	25.373
I4989_1	0.667	0.502	13.415	0.243	0.017	26.681
I4989_2	0.702	-0.341	>138	0.076	0.657	193.925
I5092_3	0.459	0.117	91.823	0.207	0.349	259.235
I5180_1	0.563	0.213	31.801	0.241	0.059	46.407
I5180_2	0.703	0.066	19.448	0.254	0.031	12.9
I5222_1	0.812	-0.162	>138	0.067	0.63	208.434
I5252_1	0.669	0.171	55.368	0.216	0.13	69.765
I5362_4	1.211	0.136	57.953	0.205	0.144	35.115
I5572_1	4.497	-0.637	123.275	0.115	0.44	22.546
I5599_1	0.995	-0.526	>138	0.042	0.915	244.679
I5607_1	1.402	0.323	71.279	0.215	0.232	55.15
I5698_1	0.695	0.01	106.323	0.132	0.339	129.933
I5700_1	0.77	0.248	45.4	0.305	0.152	70.33
I578_5	0.604	-0.499	>138	0.045	0.866	306.158
I601_1	0.721	0.232	>138	0.053	0.83	642.669
I6032_1	0.591	-0.62	>138	0.025	1.348	615.643
I6032_2	0.819	-0.652	>138	0.034	1.066	330.458
I607_1	0.848	0.162	23.83	0.251	0.04	16.025
I6174_2	0.664	-0.007	>138	0.097	0.464	195.352
I6204_1	0.872	-0.001	77.509	0.174	0.224	65.812
I622_1	1.031	0.014	82.378	0.166	0.245	61.598
I6356_1	1.533	0.405	48.625	0.245	0.122	29.025
I6567_1	0.692	0.299	16.123	0.252	0.023	15.569
I6567_2	0.731	0.295	9.544	0.19	0.007	4.522
I660_1	5.749	-0.8	128.48	0.113	0.438	18.288
I6639_1	0.812	-0.226	>138	0.084	0.63	183.854
I6658_1	0.759	0.084	19.093	0.254	0.03	11.843
I6658_3	0.726	0.04	39.408	0.231	0.079	31.728
I6724_1	0.981	-0.504	>138	0.042	0.904	245.442
I6724_2	0.59	0.009	95.016	0.16	0.322	143.178
I6740_1	0.913	0.11	68.786	0.195	0.195	62.445
I6851_1	1.886	0.176	85.208	0.162	0.296	41.959
I6851_2	1.926	0.149	81.096	0.168	0.239	34.478
I694_2	0.404	0.113	5.58	0.007	0	0.094
I7085_1	0.795	0.15	63.939	0.196	0.168	67.511
I7097_2	0.877	-0.912	>138	0.039	0.956	225.204
I7106_1	1.448	-0.447	>138	0.055	0.797	143.94
I7243_1	1.324	0.144	>138	0.104	0.475	112.789
I7361_3	1.301	0.015	108.919	0.129	0.349	71.417
I7365_3	0.76	0.15	17.935	0.254	0.027	11.903
I7404_1	0.805	0.138	13.018	0.239	0.014	6.179
I7438_2	1.72	-0.244	115.229	0.131	0.4	54.245
I7597_1	2.077	0.327	65.003	0.233	0.207	30.615
I7697_2	1.01	-0.607	>138	0.036	1.023	279.764
I779_1	0.864	0.233	38.851	0.394	0.142	60.341
I7884_1	0.637	0.09	38.548	0.232	0.077	38.574
I791_2	1.053	0.302	7.632	0.001	0	0.01
I8013_1	0.617	0.266	14.93	0.249	0.02	15.31
I8034_1	0.651	-0.276	>138	0.054	0.751	287.61
I8083_1	0.676	0.07	23.85	0.251	0.04	18.178
I8129_1	0.659	-0.051	137.02	0.1	0.449	176.503
I8243_1	0.61	-0.096	>138	0.095	0.5	202.684
I8256_1	0.713	0.161	31.585	0.241	0.058	29.231
I8305_1	0.962	0.209	22.531	0.252	0.037	13.513
I8325_1	0.476	0.061	128.381	0.113	0.437	288.26
I8332_1	1.028	0.07	50.206	0.241	0.128	35.609
I8674_1	0.798	0.067	82.384	0.187	0.275	96.246
I8675_1	3.287	0.821	27.25	0.386	0.075	8.388
I8757_1	0.748	0.195	65.134	0.21	0.177	83.861
I8781_1	0.739	0.078	104.629	0.144	0.356	141.01
I879_1	1.452	0.2	46.097	0.222	0.1	21.645
I8803_1	0.884	-0.482	>138	0.062	0.781	193.326
I884_1	0.663	0.137	54.431	0.229	0.149	70.104
I9146_6	1.764	0.278	55.114	0.23	0.146	25.963
I9158_1	1.095	0.082	95.948	0.175	0.411	94.232
I9158_2	0.617	-0.052	>138	0.093	0.558	250.45
I9158_3	0.616	-0.592	>138	0.036	1.033	380.899
I9158_4	0.688	0.235	54.508	0.3	0.202	115.623
I9166_1	0.749	0.087	49.367	0.285	0.146	59.28
I9302_2	0.658	0.041	72.931	0.181	0.205	85.402
I9302_5	0.768	0.031	36.868	0.234	0.072	26.94
I9333_1	0.624	0.1	24.294	0.405	0.067	34.919
I9338_1	0.818	0.214	41.969	0.241	0.101	41.872
I9545_1	0.603	0.064	111.339	0.126	0.358	175.528
I9598_3	0.981	0.024	66.84	0.191	0.18	48.554
I9710_1	1.038	-0.712	>138	0.038	0.997	247.503
I9715_1	0.801	0.183	19.611	0.293	0.04	15.736
I9764_1	0.593	0.037	78.925	0.172	0.23	106.046
I9876_1	1.9	0.242	49.91	0.217	0.113	18.314
J1024_1	1.119	0.092	33.494	0.382	0.11	27.376
J104_1	0.605	0.132	64.578	0.195	0.171	93.489
J106_4	0.543	0.016	53.713	0.291	0.175	88.137
J106_6	0.639	0.235	21.983	0.252	0.036	24.333
J109_1	1.08	0.228	14.19	0.291	0.023	6.792
J109_2	1.08	-0.017	>138	0.098	0.457	117.048
J110_1	1.695	-0.087	>138	0.093	0.5	81.717
J110_3	0.68	0.187	19.084	0.254	0.03	16.202
J110_4	0.7	0.024	62.442	0.198	0.162	62.285
J110_5	0.787	0.099	59.002	0.232	0.159	61.376
J111_5	0.593	0.08	55.284	0.209	0.133	68.594
J116_2	3.873	0.629	79.038	0.195	0.262	20.67
J116_5	3.111	-0.297	91.43	0.152	0.281	21.243
J116_6	1.164	0.19	16.075	0.245	0.024	5.831
J116_7	5.515	0.615	34.601	0.346	0.096	5.438
J116_9	4.688	0.563	56.674	0.207	0.139	8.858
J119_1	2.74	0.398	55.474	0.264	0.169	19.096
J12_1	0.567	0.167	64.707	0.207	0.198	119.19
J120_1	0.474	0.12	33.061	0.316	0.092	64.989
J120_11	1.67	0.236	14.238	0.247	0.019	3.441
J120_12	1.402	0.196	30.741	0.325	0.079	17.832
J120_14	1.407	0.083	92.655	0.151	0.286	55.658
J120_15	1.228	0.232	93.148	0.15	0.288	74.476
J120_2	2.687	0.25	72.528	0.212	0.237	24.921
J120_6	1.285	0.274	76.629	0.175	0.221	55.935
J120_8	0.637	0.063	70.837	0.185	0.197	88.069
J120_9	1.002	0.157	46.636	0.229	0.099	32.163
J125_11	0.704	-0.048	>138	0.083	0.527	207.453
J125_3	0.622	0.184	88.576	0.157	0.27	158.383
J125_8	0.889	0.172	40.701	0.229	0.083	31.734
J132_12	0.692	0.091	65.049	0.194	0.172	74.282
J132_14	0.595	0.134	44.513	0.224	0.095	55.886
J132_5	1.409	0.252	65.412	0.295	0.317	66.614
J132_9	0.603	0.106	20.128	0.254	0.032	17.41
J141_1	0.516	0.114	14.656	0.248	0.02	12.915
J1417_2	1.482	0.051	>138	0.098	0.457	89.707
J1443_1	0.735	0.223	50.464	0.224	0.112	59.539
J147_1	0.853	-0.018	75.405	0.177	0.216	63.436
J147_2	0.771	0.158	27.848	0.329	0.075	29.309
J147_3	0.574	-0.161	129.126	0.112	0.44	163.993
J151_12	1.908	-0.083	126.368	0.115	0.431	58.898
J151_6	0.67	0.114	56.781	0.207	0.139	65.826
J151_8	0.634	0.085	13.068	0.241	0.016	7.637
J153_2	0.963	0.084	66.777	0.249	0.231	70.606
J153_4	0.594	0.029	59.284	0.213	0.167	71.485
J157_4	0.804	-0.167	>138	0.105	0.51	145.4
J158_2	0.636	0.111	49.04	0.218	0.11	56.347
J158_3	1.821	-0.018	85.561	0.161	0.258	35.909
J1588_1	0.793	0.176	64.894	0.194	0.172	72.167
J162_1	1.643	0.481	16.008	0.243	0.024	5.052
J163_7	0.749	0.138	26.264	0.28	0.058	24.226
J163_8	0.903	-0.038	>138	0.092	0.501	155.223
J167_13	0.526	-0.064	>138	0.102	0.474	225.374
J167_14	0.693	0.159	45.932	0.24	0.107	54.271
J167_6	0.523	-0.015	80.202	0.17	0.236	112.022
J167_8	0.529	0.118	30.764	0.247	0.053	36.422
J17_1	1.313	0.242	48.465	0.289	0.143	35.904
J17_2	1.245	-0.03	>138	0.097	0.465	102.957
J170_1	0.719	0.15	55.128	0.285	0.199	90.5
J170_18	0.725	0.339	16.883	0.253	0.025	17.116
J170_19	0.675	0.117	5.633	0	0	0.002
J171_6	0.941	-0.749	>138	0.042	1.624	468.428
J180_11	0.843	0.149	29.353	0.515	0.148	54.204
J181_2	1.043	0.16	58.628	0.204	0.146	43.466
J181_4	0.688	0.038	98.538	0.154	0.335	133.499
J181_9	1.433	-0.032	50.716	0.281	0.151	27.608
J183_1	1.07	0.143	37.362	0.334	0.105	31.222
J183_2	1.803	0.045	21.323	0.253	0.035	5.349
J183_4	0.701	0.154	74.956	0.178	0.214	100.178
J183_5	2.927	0.091	47.375	0.22	0.105	9.934
J183_7	0.468	0.098	19.41	0.254	0.031	22.126
J183_8	0.672	-0.701	>138	0.031	1.415	530.893
J190_1	2.08	0.065	72.932	0.181	0.205	26.158
J1901_1	0.919	-0.012	96.357	0.145	0.301	83.512
J191_1	0.993	0.134	69.612	0.22	0.225	67.435
J191_4	1.559	0.238	60.116	0.253	0.252	42.147
J198_2	1.375	0.152	36.524	0.448	0.169	35.525
J198_4	0.804	-0.05	>138	0.09	0.724	260.713
J206_1	1.169	0.137	15.527	0.296	0.026	6.56
J206_6	1.024	0.007	127.393	0.115	0.44	118.069
J21_1	0.905	0.215	55.358	0.264	0.169	64.656
J21_24	0.655	-0.028	125.667	0.117	0.434	173.077
J21_26	0.503	-0.015	98.846	0.142	0.311	155.798
J21_27	0.659	0.193	51.215	0.25	0.15	78.021
J21_5	2.621	0.152	53.873	0.218	0.124	14.202
J21_6	2.418	0.576	14.981	0.26	0.037	3.457
J212_1	0.576	0.053	69.782	0.187	0.192	94.611
J212_5	0.874	0.176	69.899	0.186	0.193	70.927
J2166_1	1.221	-0.115	88.483	0.187	0.325	62.071
J218_1	0.602	0.111	21.83	0.285	0.041	22.333
J219_1	0.498	0.112	24.742	0.25	0.042	30.053
J22_1	0.725	0.166	58.563	0.239	0.171	80.265
J22_2	1.632	-0.114	84.543	0.231	0.36	52.816
J22_4	0.655	0.148	11.496	0.198	0.01	5.198
J222_2	0.586	0.083	41.019	0.229	0.084	45.798
J222_7	0.612	0.161	24.056	0.281	0.044	26.774
J223_2	0.99	0.115	30.852	0.242	0.056	17.845
J223_4	1.866	-0.024	65.236	0.226	0.186	27.33
J227_2	0.656	0.133	70.264	0.193	0.212	103.883
J227_3	1.45	0.175	45.925	0.222	0.1	21.146
J227_6	1.456	0.142	47.52	0.299	0.143	29.259
J2286_1	0.616	0.06	91.617	0.167	0.309	143.018
J232_2	0.524	0.244	74.32	0.212	0.267	231.118
J232_6	0.836	-0.078	129.487	0.123	0.515	153.109
J236_1	0.568	0.163	44.677	0.224	0.095	63.998
J239_10	0.777	0.046	71.555	0.214	0.233	81.788
J239_5	0.522	0.185	10.702	0.215	0.01	8.04
J242_2	0.724	-0.06	126.684	0.11	0.413	143.779
J242_8	0.352	0.066	76.054	0.196	0.221	201.864
J245_1	0.694	0.095	74.743	0.238	0.315	133.816
J245_10	0.386	0.031	37.226	0.233	0.073	56.784
J245_13	0.692	0.105	24.962	0.249	0.042	19.899
J245_3	1.195	-0.057	106.704	0.132	0.341	71.389
J245_5	0.658	0.117	30.598	0.348	0.074	41.226
J245_6	0.68	-0.11	>138	0.056	0.723	319.333
J245_7	0.669	0.168	>138	0.079	1.242	837.529
J246_2	0.719	0.366	70.027	0.186	0.193	140.969
J246_5	1.147	0.141	25.494	0.249	0.044	12.001
J2465_1	0.859	0.059	73.096	0.181	0.206	66.095
J248_1	1.178	0.33	61.962	0.199	0.16	49.042
J248_4	1.129	0.219	35.335	0.303	0.068	23.537
J248_5	1.049	0.125	17.314	0.415	0.043	12.26
J248_7	1.131	0.065	65.944	0.193	0.176	42.767
J248_9	0.553	0.077	68.432	0.223	0.22	119.304
J252_1	0.953	0.204	45.832	0.222	0.099	35.887
J252_2	0.612	0.083	35.161	0.238	0.064	33.874
J2541_1	0.643	0.102	24.937	0.278	0.048	24.169
J2541_2	1.059	0.061	>138	0.071	0.615	194.559
J26_3	0.617	0.058	125.294	0.116	0.427	207.74
J26_5	0.635	0.187	53.166	0.228	0.117	71.892
J26_7	0.696	0.106	44.711	0.265	0.105	49.516
J2629_2	1.882	0.203	64.91	0.194	0.172	26.519
J267_1	1.507	-0.859	>138	0.05	0.834	135.678
J267_2	0.773	-0.365	>138	0.042	0.929	336.27
J268_1	0.862	0.079	62.583	0.241	0.197	65.527
J269_1	0.613	0.119	86.326	0.167	0.257	134.776
J269_10	1.805	0.278	85.57	0.168	0.255	43.271
J269_9	4.147	1.094	40.946	0.26	0.089	8.451
J27_1	0.893	0.028	47.562	0.292	0.14	43.511
J2708_1	1.992	0.266	68.4	0.253	0.227	35.849
J2708_2	1.657	0.004	81.223	0.189	0.27	41.868
J2708_3	1.66	-0.254	129.079	0.117	0.465	67.349
J276_1	1.969	-0.369	>138	0.075	0.596	79.099
J293_1	0.68	0.091	70.257	0.186	0.194	84.704
J293_4	0.738	0.077	59.37	0.251	0.185	72.991
J2951_6	0.645	-0.005	95.34	0.16	0.323	128.271
J2975_2	0.803	0.3	30.828	0.242	0.056	31.005
J299_1	1.15	0.22	74.124	0.18	0.21	58.003
J309_13	0.612	-0.006	73.918	0.18	0.209	87.016
J309_17	0.803	0.044	132.137	0.109	0.45	163.395
J309_18	1.018	-0.478	>138	0.071	1.021	237.812
J318_2	1.108	0.213	80.249	0.199	0.277	79.214
J33_11	1.253	-0.87	>138	0.054	0.747	125.395
J33_15	0.496	-0.226	>138	0.088	0.528	214.499
J33_2	0.53	0.116	50.185	0.282	0.149	96.432
J33_27	0.678	-0.03	91.413	0.167	0.309	112.247
J33_3	0.5	0.083	118.075	0.125	0.403	258.7
J34_9	1.069	0.186	115.424	0.131	0.416	122.226
J346_4	0.692	0.263	72.566	0.182	0.204	121.883
J352_5	0.819	0.029	>138	0.07	0.61	244.66
J352_8	0.585	0.155	44.031	0.306	0.127	80.49
J379_2	1.021	0.221	21.048	0.286	0.039	13.063
J379_5	0.776	0.192	20.119	0.254	0.032	14.79
J38_18	0.816	0.302	93.602	0.149	0.29	145.515
J38_7	0.737	-0.784	>138	0.029	2.963	640.375
J3810_1	0.423	0.03	39.841	0.23	0.08	56.262
J383_1	0.728	-0.07	114.611	0.129	0.391	130.316
J388_3	3.013	0.667	3.234	2.436	0.028	2.35
J40_7	0.567	0.093	>138	0.063	0.686	487.492
J414_1	1.208	0.19	>138	0.101	0.476	131.391
J425_2	3.818	0.192	118.479	0.124	0.404	29.878
J43_10	0.699	0.225	32.807	0.239	0.061	35.79
J43_12	0.775	-0.356	>138	0.065	0.64	183.902
J43_14	0.484	0.005	64.444	0.203	0.177	95.643
J43_15	0.465	-0.046	>138	0.083	0.542	319.609
J43_16	0.703	0.164	26.489	0.247	0.046	23.612
J43_19	0.633	0.085	6.962	0.005	0	0.056
J43_22	0.638	-0.235	>138	0.095	1.195	458.505
J43_23	0.514	-0.993	>138	0.017	1.887	925.068
J43_3	0.669	0.088	22.316	0.252	0.037	17.264
J4379_1	0.708	0.165	83.167	0.19	0.29	140.079
J44_1	0.96	0.135	43.463	0.238	0.083	28.667
J44_4	0.503	0.076	15.519	0.251	0.022	13.459
J448_11	1.249	0.395	42.191	0.229	0.091	29.933
J45_1	0.785	0.106	50.697	0.216	0.116	45.75
J45_11	0.76	0.093	55.52	0.272	0.173	69.531
J45_5	1.372	0.599	27.088	0.438	0.077	30.099
J461_5	0.995	0.229	44.799	0.29	0.13	46.736
J461_7	0.681	0.205	35.985	0.235	0.07	40.427
J4689_1	0.405	0.083	39.478	0.234	0.075	65.454
J478_10	0.76	0.131	81.634	0.167	0.241	98.179
J478_4	0.455	0.109	17.227	0.253	0.026	19.686
J478_5	0.394	0.104	27.369	0.246	0.048	45.846
J478_6	0.453	0.038	39.444	0.325	0.112	73.81
J483_1	0.823	0.005	66.45	0.289	0.264	88.961
J4848_2	0.806	0.18	84.529	0.182	0.283	115.734
J485_4	1.026	-0.392	>138	0.077	0.625	136.914
J493_1	1.688	-0.284	>138	0.076	0.591	92.56
J504_4	1.136	0.075	128.816	0.127	0.482	122.85
J504_5	0.684	0.148	42.765	0.311	0.123	62.461
J504_7	0.73	0.142	66.312	0.251	0.232	101.954
J512_1	0.599	-0.056	>138	0.065	0.695	362.026
J512_2	1.09	-0.416	>138	0.06	0.685	153.486
J53_16	2.311	0.138	59.639	0.25	0.186	22.343
J53_17	1.261	0.213	81.277	0.189	0.27	66.107
J53_18	2.019	0.581	81.17	0.182	0.275	46.598
J53_26	0.49	0.121	32.207	0.358	0.089	66.906
J53_27	0.607	0.016	110.819	0.131	0.354	159.382
J53_28	0.735	0.248	7.782	0.402	0.01	5.74
J53_29	0.738	0.077	26.544	0.247	0.046	19.325
J53_30	0.725	0.078	30.779	0.245	0.07	26.815
J53_34	0.77	0.091	86.022	0.198	0.328	119.74
J53_36	1.58	-0.01	61.152	0.272	0.218	35.017
J53_37	1.023	0.142	21.109	0.254	0.031	10.765
J53_39	0.756	0.158	44.772	0.224	0.096	43.517
J53_40	0.53	0.076	56.596	0.204	0.16	83.942
J53_42	0.77	0.135	45.107	0.317	0.143	58.621
J53_43	0.678	0.182	75.83	0.203	0.249	128.746
J53_50	4.097	0.483	30.838	0.242	0.056	4.321
J53_51	2.177	0.323	40.21	0.36	0.193	20.982
J53_52	1.427	0.237	45.719	0.222	0.099	22.519
J53_55	0.733	0.023	66.751	0.191	0.18	65.3
J53_56	0.982	0.094	51.738	0.214	0.12	36.031
J53_58	0.62	0.061	110.363	0.147	0.405	187.069
J53_7	0.826	0.065	29.652	0.243	0.054	19.458
J53_8	0.582	0.055	19.391	0.254	0.031	15.533
J534_1	0.698	0.152	18.456	0.254	0.028	13.915
J541_1	0.525	-0.133	>138	0.099	0.456	194.362
J541_4	0.651	0.01	87.352	0.176	0.294	117.397
J56_7	1.365	0.224	51.689	0.317	0.216	46.04
J564_2	3.238	0.361	67.08	0.193	0.204	17.708
J564_3	3.352	0.228	29.814	0.243	0.054	4.778
J58_2	0.647	0.185	70.035	0.186	0.193	107.655
J58_3	0.674	-0.358	>138	0.029	1.205	586.428
J58_4	0.805	0.291	100.172	0.151	0.34	171.863
J583_3	1.512	0.461	118.568	0.129	0.432	107.662
J587_6	0.79	0.426	>138	0.114	0.748	573.818
J590_2	0.545	0.048	23.88	0.249	0.038	21.513
J6_12	0.638	0.115	65.802	0.193	0.176	86.896
J6_14	0.657	0.104	78.917	0.195	0.261	121.101
J6_4	2.227	0.074	96.365	0.145	0.301	36.13
J6_6	1.877	0.324	45.233	0.223	0.097	16.985
J6186_1	0.84	0.27	61.35	0.217	0.171	77.952
J63_2	0.887	-0.171	>138	0.063	0.681	214.732
J63_4	4.746	0.476	35.372	0.236	0.068	4.397
J63_5	1.047	0.144	42.054	0.227	0.087	26.376
J64_1	0.595	0.118	35.212	0.236	0.067	39.147
J64_2	0.66	0.017	41.718	0.228	0.086	36.62
J64_3	0.541	-0.054	>138	0.11	0.51	236.442
J647_1	1.256	0.269	62.873	0.198	0.164	43.039
J647_8	0.654	0.088	29.857	0.243	0.054	26.395
J649_1	0.767	0.046	56.307	0.208	0.137	50.217
J65_1	0.667	0.052	73.578	0.18	0.208	86.755
J65_10	0.548	0.088	46.104	0.237	0.107	62.914
J65_11	0.527	-0.018	87.011	0.159	0.263	123.985
J65_14	0.657	0.046	50.176	0.353	0.199	85.694
J65_2	0.553	0.09	12.394	0.236	0.014	8.142
J65_6	0.411	0.053	24.445	0.25	0.042	31.884
J687_1	1.411	0.043	72.912	0.181	0.205	38.482
J69_1	0.508	0.1	9.98	0.201	0.008	5.517
J697_2	0.616	-0.382	>138	0.047	0.824	313.614
J697_3	1.791	-0.792	>138	0.067	0.879	119.687
J6979_1	0.63	0.003	118.33	0.119	0.388	165.734
J70_1	0.539	0.039	42.895	0.37	0.147	80.091
J70_2	0.708	-0.173	>138	0.097	0.491	158.497
J73_10	0.599	0.138	18.108	0.254	0.028	16.008
J73_12	0.645	0.087	75.127	0.205	0.247	113.33
J73_14	0.519	-0.025	101.37	0.252	0.583	279.402
J73_15	0.854	0.142	23.921	0.25	0.041	15.541
J73_17	0.565	0.055	118.612	0.14	0.434	233.484
J73_18	0.577	0.086	37.41	0.233	0.073	41.249
J753_2	0.822	0.11	83.204	0.18	0.257	93.27
J796_1	0.835	-0.144	>138	0.06	0.7	242.479
J797_1	0.829	-0.02	97.838	0.143	0.307	93.597
J81_1	0.742	0.101	88.01	0.174	0.296	118.413
J82_3	1.377	-0.028	135.819	0.101	0.445	88.225
J82_7	3.347	0.382	46.881	0.295	0.137	12.495
J85_3	0.608	0.061	56.38	0.261	0.173	83.33
J857_1	0.739	-0.17	>138	0.09	1.052	356.921
J8570_1	0.483	0.054	32.602	0.239	0.061	39.181
J858_1	1.179	0.107	108.165	0.211	0.571	139.308
J870_2	0.59	-0.02	>138	0.098	0.487	227.762
J920_3	1.086	0.055	>138	0.111	0.497	137.059
J938_1	0.706	0.273	4.956	0.005	0	0.037
Km1367_1	0.578	0.079	38.683	0.232	0.077	42.515
Km1367_2	0.767	0.086	58.219	0.255	0.18	69.344
Km1367_3	0.627	0.052	27.22	0.246	0.048	22.972
Km1570_4	0.48	0.055	54.193	0.211	0.129	80.659
Km1590_2	0.548	0.172	>138	0.097	0.5	381.454
Km2064_2	0.755	0.117	96.927	0.176	0.427	175.78
Km2319_1	0.699	0.206	87.444	0.176	0.294	153.079
Km302_1	0.685	-0.013	95.398	0.164	0.332	122.961
Km302_2	0.576	0.053	54.979	0.21	0.132	66.808
Km333_1	0.608	0.101	68.837	0.201	0.184	95.294
Km3516_4	0.749	-0.737	>138	0.024	1.421	551.743
Km3535_1	0.662	0.202	52.555	0.216	0.119	73.339
Km3703_3	1.119	0.193	29.724	0.247	0.05	15.392
Km548_1	3.963	0.051	114.664	0.122	0.37	25.177
Km695_2	0.794	0.502	11.019	0.686	0.035	29.595
Km708_1	1.672	0.236	32.696	0.239	0.061	11.765
Km765_1	0.534	0.079	62.455	0.206	0.159	92.133
Km765_3	0.895	0.161	27.19	0.247	0.048	17.955
Km827_4	0.751	0.096	46.024	0.222	0.1	41.296
Km896_4	0.811	0.275	46.503	0.243	0.449	113.306
Km993_1	0.883	-0.451	>138	0.047	0.829	236.446
Kn10286_1	0.737	0.081	32.932	0.239	0.062	25.966
Kn1047_2	0.578	-0.026	121.165	0.121	0.413	184.451
[truncated: 2,783 more rows]
