# Supplementary material for: Whole-genome analysis of mRNA decay in Plasmodium falciparum reveals a global lengthening of mRNA half-life during the intra-erythrocytic development cycle
Source: Genome Biol. 2007 Aug 7;8(7):R134. doi: 10.1186/gb-2007-8-7-r134 (PMC2323219; doi:10.1186/gb-2007-8-7-r134)
Supplement: Additional data file 2 — Presented is the complete dataset containing a list of oligos that did not pass the quality control filters in each stage. The specific filter or filters these oligos did not pass are listed. [file gb-2007-8-7-r134-S2.xls]

## Sheet: ring
		Group A - Raw Data Filters				Group B- Fit Filters
UNIQID	no data	fewer than 8 datapoints	Observed Amplitude (Amax-Amin) < 0.1	1st time point after 10 min.	last time point before 60 min.	B>A0	A0-B < 0.1	B < -1.0	A0 > 10	t1/2 < 1'		A status	B status
A10325_16		X	X		X							1	0
A10325_20		X										1	0
A10325_29									X			0	1
A10325_30										X		0	1
A10325_30J	X											0	0
A10325_7		X			X							1	0
A12312_1								X				0	1
A13725_4									X			0	1
A14195_3		X			X							1	0
A14801_18		X										1	0
A14801_24									X			0	1
A14801_26		X			X							1	0
A14801_33		X			X							1	0
A14801_37		X	X		X							1	0
A14801_5		X			X							1	0
A14801_9		X										1	0
A16096_2		X			X							1	0
A1700_3		X										1	0
A18792_11		X			X							1	0
A18792_13		X	X	X	X							1	0
A18792_17		X										1	0
A18792_19		X			X							1	0
A18792_20		X			X							1	0
A18792_6		X										1	0
A18792_8		X										1	0
A19747_2		X										1	0
A21885_9									X			0	1
A23157_18						X	X					0	1
A23157_8		X	X		X							1	0
A24704_6		X	X		X							1	0
A26463_1		X										1	0
A31870_1									X			0	1
A31914_2		X		X								1	0
A31914_5									X			0	1
A3310_1	X											0	0
A3310_22									X			0	1
A3310_26		X			X							1	0
A3310_6		X										1	0
A3920_1		X										1	0
A4732_10		X										1	0
A6420_5		X			X							1	0
A6615_1		X	X		X							1	0
A8010_11									X	X		0	1
A8408_1									X	X		0	1
A8408_2	X											0	0
A8445_2		X			X							1	0
A8784_15		X			X							1	0
A8784_20		X			X							1	0
A8784_7		X	X		X							1	0
B112								X				0	1
B117	X											0	0
B12		X										1	0
B124									X	X		0	1
B134		X			X							1	0
B135		X			X							1	0
B16		X			X							1	0
B203		X			X							1	0
B209										X		0	1
B25		X										1	0
B278		X										1	0
B279		X										1	0
B306								X				0	1
B31		X	X		X							1	0
B312									X	X		0	1
B34	X											0	0
B351									X	X		0	1
B37		X										1	0
B392	X											0	0
B397									X			0	1
B413		X										1	0
B416		X	X		X							1	0
B418		X										1	0
B427		X			X							1	0
B431	X											0	0
B492		X										1	0
B50									X			0	1
B503		X										1	0
B504									X	X		0	1
B516		X	X		X							1	0
B530		X			X							1	0
B576		X	X	X	X							1	0
B577		X	X		X							1	0
B601	X											0	0
B609	X											0	0
B613		X										1	0
B618	X											0	0
B619										X		0	1
B627		X										1	0
B634	X											0	0
B639		X										1	0
B645		X										1	0
B653		X										1	0
B70						X	X			X		0	1
B77										X		0	1
B92									X			0	1
C11		X			X							1	0
C119		X			X							1	0
C122	X											0	0
C125										X		0	1
C138		X										1	0
C198		X	X		X							1	0
C228									X			0	1
C230		X			X							1	0
C233		X										1	0
C25		X			X							1	0
C258									X			0	1
C273		X	X		X							1	0
C292		X			X							1	0
C30		X										1	0
C32		X			X							1	0
C35		X	X		X							1	0
C38	X											0	0
C41		X										1	0
C429	X											0	0
C436		X										1	0
C442									X	X		0	1
C445		X			X							1	0
C446	X											0	0
C448		X	X		X							1	0
C449		X										1	0
C525		X			X							1	0
C526		X										1	0
C532		X			X							1	0
C535		X	X		X							1	0
C554		X			X							1	0
C597		X										1	0
C599									X			0	1
C649									X			0	1
C650										X		0	1
C657	X											0	0
C663		X	X	X	X							1	0
C670		X	X		X							1	0
C672		X	X	X								1	0
C689		X										1	0
C713		X			X							1	0
C720		X			X							1	0
C733		X			X							1	0
chr4-tRNA-Ala-1_2										X		0	1
chr5-tRNA-Leu-2_13		X										1	0
chr6-tRNA-Ala-1_2						X	X					0	1
chr7-tRNA-Ala-1_3										X		0	1
CHR7.RRNA118S_470	X											0	0
D10455_1		X	X		X							1	0
D10455_2									X			0	1
D11621_1									X			0	1
D12635_14									X	X		0	1
D12635_20		X										1	0
D12635_39		X										1	0
D12635_6		X			X							1	0
D13582_1		X	X		X							1	0
D14936_1						X	X					0	1
D16430_1		X	X		X							1	0
D16785_26										X		0	1
D17523_1	X											0	0
D17715_11										X		0	1
D17715_132									X	X		0	1
D17715_136	X											0	0
D17715_139		X										1	0
D17715_16		X			X							1	0
D17715_45		X			X							1	0
D17715_67								X				0	1
D17715_71		X	X		X							1	0
D17715_78		X										1	0
D17715_80	X											0	0
D23141_1		X			X							1	0
D23156_10							X					0	1
D23156_13		X			X							1	0
D23156_9		X										1	0
D23657_2		X	X		X							1	0
D2660_1	X											0	0
D2691_2						X	X		X	X		0	1
D27953_2									X			0	1
D301_1		X			X							1	0
D32606_3									X	X		0	1
D32679_5	X											0	0
D33539_100										X		0	1
D33539_21									X			0	1
D33539_3	X											0	0
D33539_48										X		0	1
D33539_5		X			X							1	0
D33539_69		X										1	0
D33539_70		X			X							1	0
D33539_74		X			X							1	0
D33539_87		X			X							1	0
D33539_97		X	X		X							1	0
D34948_1										X		0	1
D3593_1									X			0	1
D37634_1		X										1	0
D42243_16									X	X		0	1
D42243_17	X											0	0
D42243_19		X	X		X							1	0
D42243_23		X										1	0
D42243_29	X											0	0
D42243_31		X			X							1	0
D42243_36		X	X		X							1	0
D42954_1		X			X							1	0
D42954_2		X	X		X							1	0
D44388_1	X											0	0
D45582_1		X	X		X							1	0
D46820_1						X	X					0	1
D49176_37		X			X							1	0
D49176_61						X	X					0	1
D49176_67						X	X					0	1
D49176_68						X	X					0	1
D52830_1									X	X		0	1
D53677_1	X											0	0
D53677_7		X										1	0
D53677_8	X											0	0
D54177_1		X	X		X							1	0
D56400_4		X										1	0
D56470_1	X											0	0
D6287_10		X			X							1	0
D6287_13	X											0	0
D6287_15		X	X		X							1	0
D6287_18	X											0	0
D6287_3		X	X		X							1	0
D6287_56		X			X							1	0
D6287_6	X											0	0
D6287_61		X	X		X							1	0
D6287_62		X										1	0
D6287_69		X			X							1	0
D6287_7	X											0	0
D64289_1									X			0	1
D65176_1		X										1	0
D65899_1	X											0	0
D6681_12		X			X							1	0
D7726_1		X										1	0
D8964_2		X										1	0
E10705_1	X											0	0
E10967_2	X											0	0
E11200_1		X										1	0
E12238_1	X											0	0
E12876_1		X			X							1	0
E12876_2		X										1	0
E13038_2									X	X		0	1
E13038_7		X			X							1	0
E14176_1	X											0	0
E14340_1		X										1	0
E16528_1		X			X							1	0
E17498_2		X										1	0
E17645_7		X	X		X							1	0
E17645_8	X											0	0
E18031_2									X			0	1
E18169_4		X			X							1	0
E18512_4		X										1	0
E18606_1		X										1	0
E18651_5		X										1	0
E18957_1	X											0	0
E19322_1	X											0	0
E19870_1		X										1	0
E20360_11		X	X		X							1	0
E20360_12	X											0	0
E20360_6		X										1	0
E23098_1	X											0	0
E24569_4		X			X							1	0
E2651_2										X		0	1
E26525_2		X			X							1	0
E26598_1	X											0	0
E26609_1		X			X							1	0
E26609_2		X			X							1	0
E2667_2		X			X							1	0
E26771_1									X	X		0	1
E27247_5		X										1	0
E27300_2									X	X		0	1
E27357_1	X											0	0
E27723_19		X			X							1	0
E27742_6	X											0	0
E28056_1	X											0	0
E28462_2	X											0	0
E29567_11		X			X							1	0
E29895_1	X											0	0
E3038_3									X			0	1
E310_1									X	X		0	1
E3215_18		X										1	0
E3215_2		X										1	0
E3554_1		X	X	X	X							1	0
E3831_2		X	X		X							1	0
E4099_5		X										1	0
E4173_1		X			X							1	0
E5006_11		X			X							1	0
E517_1									X	X		0	1
E5479_1		X			X							1	0
E598_1I	X											0	0
E6662_1	X											0	0
E6790_1									X	X		0	1
E6941_1		X										1	0
E714_7									X			0	1
E7745_2		X			X							1	0
E8100_2									X			0	1
E8167_12	X											0	0
E8167_13		X			X							1	0
E8167_2		X	X		X							1	0
E8314_4		X			X							1	0
E832_1	X											0	0
E886_1		X			X							1	0
E9527_1		X			X							1	0
F10154_1		X										1	0
F10185_1		X	X	X	X							1	0
F10949_3									X			0	1
F11018_1		X	X		X							1	0
F11484_1	X											0	0
F1153_1		X			X							1	0
F11925_1		X										1	0
F12330_1										X		0	1
F13307_1									X	X		0	1
F13503_1	X											0	0
F14029_4		X										1	0
F15289_2		X	X		X							1	0
F15289_3									X	X		0	1
F16095_2		X										1	0
F16160_1									X			0	1
F16271_1										X		0	1
F16362_1		X										1	0
F16472_2		X			X							1	0
F16737_1		X										1	0
F1703_1		X										1	0
F17289_2		X			X							1	0
F18154_3	X											0	0
F18567_3	X											0	0
F18770_1		X	X		X							1	0
F19122_1		X	X		X							1	0
F19746_5		X			X							1	0
F20079_4		X			X							1	0
F20744_1		X	X		X							1	0
F21003_1								X				0	1
F21150_1									X	X		0	1
F21584_1		X										1	0
F22107_2	X											0	0
F22395_1		X	X		X							1	0
F22447_16	X											0	0
F22631_1	X											0	0
F23145_10		X	X		X							1	0
F23145_4	X											0	0
F23526_2	X											0	0
F23544_1		X			X							1	0
F23557_1		X			X							1	0
F23644_4								X				0	1
F23940_2									X			0	1
F24156_1		X										1	0
F24555_1	X											0	0
F25016_1		X	X		X							1	0
F25103_1		X										1	0
F25438_2										X		0	1
F25543_1										X		0	1
F25875_2		X										1	0
F27553_1		X			X							1	0
F28584_1	X											0	0
F29467_4		X										1	0
F29672_2							X					0	1
F30254_2		X			X							1	0
F30335_1		X										1	0
F3247_2		X			X							1	0
F3247_3		X			X							1	0
F33146_1		X			X							1	0
F34449_1		X										1	0
F34605_1		X			X							1	0
F34859_1		X			X							1	0
F35197_2									X			0	1
F35310_1		X										1	0
F35590_1		X	X									1	0
F36648_2									X	X		0	1
F37100_2								X				0	1
F3798_1		X			X							1	0
F39274_1	X											0	0
F39343_2		X	X		X							1	0
F39544_1						X	X					0	1
F403_1						X	X					0	1
F41218_2		X										1	0
F41820_1									X	X		0	1
F42072_2		X	X		X							1	0
F42424_1		X										1	0
F43438_3	X											0	0
F4422_1									X			0	1
F4422_2		X			X							1	0
F44245_1		X										1	0
F44853_1		X			X							1	0
F44853_2	X											0	0
F44871_2		X			X							1	0
F44892_1	X											0	0
F45048_4		X										1	0
F45296_1	X											0	0
F45807_3		X	X		X							1	0
F45814_1		X			X							1	0
F45820_1		X										1	0
F46816_2								X				0	1
F47255_2		X	X		X							1	0
F47255_3		X			X							1	0
F47255_5										X		0	1
F47327_1	X											0	0
F47350_1		X										1	0
F47822_1						X	X					0	1
F47984_1									X			0	1
F48253_3		X										1	0
F48253_6	X											0	0
F48270_1		X										1	0
F48363_2		X			X							1	0
F48622_4		X			X							1	0
F48773_2										X		0	1
F49677_1						X	X					0	1
F49677_3									X			0	1
F50107_1		X			X							1	0
F50871_1		X										1	0
F51040_1	X											0	0
F51756_1							X					0	1
F5206_2		X										1	0
F5206_4									X			0	1
F5206_7	X											0	0
F52397_2						X	X					0	1
F52511_1		X										1	0
F53081_1									X	X		0	1
F53097_3										X		0	1
F53097_4		X	X		X							1	0
F53417_1		X										1	0
F53429_1		X			X							1	0
F54239_3		X										1	0
F54589_3		X			X							1	0
F54828_9		X										1	0
F5510_1		X										1	0
F55928_5		X			X							1	0
F55942_1	X											0	0
F56085_1		X										1	0
F56540_1		X			X							1	0
F56806_1								X				0	1
F57191_1		X			X							1	0
F57713_2						X	X					0	1
F59310_5		X										1	0
F60089_1	X											0	0
F60633_2		X			X							1	0
F61859_2	X											0	0
F62329_1		X										1	0
F64095_1		X										1	0
F64095_4		X			X							1	0
F64252_1		X			X							1	0
F65043_4									X			0	1
F65467_1	X											0	0
F66126_1						X	X					0	1
F66828_2		X	X		X							1	0
F66997_1		X			X							1	0
F67045_1		X	X		X							1	0
F67368_3		X										1	0
F6919_1		X										1	0
F70501_1		X			X							1	0
F71067_4		X										1	0
F784_1		X			X							1	0
F792_1		X			X							1	0
F8429_3		X										1	0
F8554_1		X										1	0
F8956_1		X										1	0
HRPIII_502								X	X			0	1
I10798_1		X	X		X							1	0
I11182_1							X					0	1
I11281_1	X											0	0
I11448_5		X										1	0
I12038_2									X			0	1
I12192_2		X			X							1	0
I12552_2									X	X		0	1
I12861_2									X	X		0	1
I12861_2J	X											0	0
I13369_1									X	X		0	1
I13466_1		X		X								1	0
I13569_1										X		0	1
I13901_1									X	X		0	1
I13908_1		X										1	0
I14125_1		X	X		X							1	0
I14393_1		X	X		X							1	0
I14440_1		X	X		X							1	0
I14812_1									X	X		0	1
I15266_1								X				0	1
I15763_1		X										1	0
I15927_7										X		0	1
I15949_1										X		0	1
I16989_2		X	X		X							1	0
I17631_1		X										1	0
I1884_1	X											0	0
I1897_1		X	X		X							1	0
I1923_1								X				0	1
I2458_1		X										1	0
I2966_1								X				0	1
I3270_3		X										1	0
I3406_1		X										1	0
I3518_1		X										1	0
I3854_2		X			X							1	0
I398_3		X										1	0
I400_1	X											0	0
I4167_1										X		0	1
I4355_4		X										1	0
I4547_2		X	X	X	X							1	0
I477_1		X	X		X							1	0
I5035_1		X	X		X							1	0
I5362_2		X			X							1	0
I6033_4								X				0	1
I6204_2									X			0	1
I7243_1									X			0	1
I8811_1		X			X							1	0
I8851_1		X			X							1	0
I9158_1		X										1	0
I9158_3										X		0	1
I9218_1		X			X							1	0
I9710_1										X		0	1
J1058_2									X	X		0	1
J116_1		X			X							1	0
J1249_1										X		0	1
J130_2		X										1	0
J147_1									X	X		0	1
J151_10		X			X							1	0
J152_19		X			X							1	0
J156_2						X	X					0	1
J156_4		X										1	0
J157_2		X			X							1	0
J157_3	X											0	0
J167_7		X			X							1	0
J170_1										X		0	1
J170_10	X											0	0
J171_6		X										1	0
J180_11		X										1	0
J180_17		X			X							1	0
J183_6		X										1	0
J198_2		X			X							1	0
J206_7	X											0	0
J2166_1							X					0	1
J2180_1	X											0	0
J21_13		X	X		X							1	0
J21_15	X											0	0
J21_26										X		0	1
J21_31		X			X							1	0
J21_7									X			0	1
J221_2	X											0	0
J222_3	X											0	0
J22_3		X	X		X							1	0
J232_1		X										1	0
J239_9		X			X							1	0
J242_1		X			X							1	0
J245_1		X										1	0
J245_5							X					0	1
J269_7		X			X							1	0
J269_9		X										1	0
J26_1	X											0	0
J26_13		X			X							1	0
J26_9		X										1	0
J2708_1									X	X		0	1
J300_1	X											0	0
J309_19		X			X							1	0
J322_1									X	X		0	1
J33_1	X											0	0
J33_16									X	X		0	1
J33_20						X	X					0	1
J34_4	X											0	0
J352_1		X			X							1	0
J3764_1	X											0	0
J38_7		X										1	0
J425_2								X				0	1
J425_3						X	X					0	1
J43_20	X											0	0
J43_21		X			X							1	0
J43_22		X										1	0
J44_6		X	X	X								1	0
J483_2						X	X					0	1
J490_1	X											0	0
J512_2J	X											0	0
J53_22		X	X		X							1	0
J53_23		X	X		X							1	0
J53_31		X										1	0
J53_51		X			X							1	0
J56_7		X										1	0
J587_5		X			X							1	0
J587_6		X										1	0
J71_4		X			X							1	0
J71_9						X	X					0	1
J73_6		X			X							1	0
J858_1		X										1	0
Km2064_2										X		0	1
Km2326_6		X	X		X							1	0
Km757_6		X	X	X	X							1	0
Km896_4		X			X							1	0
Kn1009_2		X	X		X							1	0
Kn1037_1		X			X							1	0
KN1069_1	X											0	0
Kn1069_3		X										1	0
Kn1106_1									X	X		0	1
Kn1133_1		X										1	0
Kn1255_4									X			0	1
Kn12889_1		X										1	0
Kn1319_1							X					0	1
Kn1970_1		X	X		X							1	0
Kn1993_1		X	X		X							1	0
Kn2020_1										X		0	1
Kn2073_2					X							1	0
Kn2175_2		X	X	X	X							1	0
Kn2223_1		X			X							1	0
Kn2750_3		X	X		X							1	0
KN3094_1	X											0	0
Kn3360_1		X	X		X							1	0
Kn3360_4		X			X							1	0
Kn3840_1		X			X							1	0
Kn3840_3		X			X							1	0
Kn386_1		X										1	0
Kn400_3		X										1	0
Kn4670_1		X	X		X							1	0
KN4895_2	X											0	0
Kn5150_1		X			X							1	0
Kn519_3		X										1	0
KN5217_2	X											0	0
Kn5299_2										X		0	1
KN5578_1	X											0	0
Kn5610_3		X	X	X	X							1	0
Kn57_1		X			X							1	0
Kn609_1						X	X					0	1
Kn63_3								X				0	1
Kn862_1									X	X		0	1
Kn906_1		X	X		X							1	0
Kn945_3										X		0	1
Kn9796_1		X	X	X	X							1	0
Ks1032_5									X	X		0	1
Ks103_2									X	X		0	1
Ks106_13		X										1	0
Ks107_1										X		0	1
Ks113_5										X		0	1
Ks117_8		X										1	0
Ks1196_1		X			X							1	0
Ks127_10		X			X							1	0
KS127_20	X											0	0
Ks133_1								X				0	1
Ks135_1								X				0	1
Ks1361_1		X										1	0
Ks139_1		X			X							1	0
Ks152_11		X										1	0
Ks155_1									X			0	1
KS157_2	X											0	0
KS157_5	X											0	0
Ks15_1		X										1	0
Ks15_2		X			X							1	0
Ks186_10									X			0	1
Ks186_6		X										1	0
KS187_2	X											0	0
Ks1964_2		X										1	0
Ks220_1		X			X							1	0
Ks220_7		X			X							1	0
Ks225_1		X										1	0
Ks225_2									X			0	1
Ks22_2		X	X	X	X							1	0
Ks245_2		X										1	0
Ks25_15		X										1	0
Ks303_5		X										1	0
Ks306_1								X				0	1
Ks316_13		X										1	0
Ks316_3		X			X							1	0
Ks31_2		X										1	0
Ks341_2									X			0	1
Ks362_6										X		0	1
Ks393_1		X										1	0
Ks466_3		X			X							1	0
Ks48_12		X			X							1	0
KS48_2	X											0	0
KS48_4	X											0	0
Ks48_8		X										1	0
Ks4_10		X										1	0
Ks4_14		X			X							1	0
Ks4_5		X			X							1	0
Ks509_2									X			0	1
Ks513_1		X	X	X	X							1	0
Ks51_2		X			X							1	0
Ks532_3		X	X		X							1	0
Ks56_1		X			X							1	0
Ks56_11		X										1	0
Ks56_4		X	X		X							1	0
Ks56_7		X										1	0
Ks586_1						X	X					0	1
KS592_1J	X											0	0
Ks625_10		X	X		X							1	0
Ks625_11		X	X		X							1	0
Ks646_7		X			X							1	0
Ks664_8		X			X							1	0
Ks66_3		X										1	0
Ks66_6		X			X							1	0
Ks692_6		X										1	0
Ks692_9		X			X							1	0
Ks732_3		X										1	0
Ks75_13		X			X							1	0
Ks75_15									X	X		0	1
Ks75_18						X	X					0	1
Ks75_5									X	X		0	1
Ks818_1		X										1	0
Ks82_1									X			0	1
Ks82_4		X										1	0
Ks83_8									X			0	1
Ks848_1		X										1	0
Ks85_7										X		0	1
Ks89_10		X										1	0
Ks91_2									X	X		0	1
Ks92_1		X			X							1	0
KS950_1	X											0	0
Ks950_3		X	X		X							1	0
Ks97_12		X										1	0
Ks97_16		X			X							1	0
Ks98_2							X					0	1
L1_15		X	X	X	X							1	0
L1_21									X			0	1
L1_43		X			X							1	0
L1_66	X											0	0
L1_69		X										1	0
L1_7		X			X							1	0
L1_70		X	X		X							1	0
L1_72		X										1	0
L1_81		X			X							1	0
L2_1		X			X							1	0
L2_106		X	X	X	X							1	0
L2_148		X			X							1	0
L2_161		X										1	0
L2_207		X	X		X							1	0
L2_238		X										1	0
L2_259		X	X		X							1	0
L2_277									X	X		0	1
L2_280							X					0	1
L2_283		X			X							1	0
L2_284		X	X	X	X							1	0
L2_34		X			X							1	0
L2_51										X		0	1
L2_81		X										1	0
L2_97		X			X							1	0
M10202_9										X		0	1
M11581_1		X			X							1	0
M11919_1								X				0	1
M12190_1		X										1	0
M126_9		X	X	X	X							1	0
M13032_1		X			X							1	0
M13642_1		X			X							1	0
M13713_4									X	X		0	1
M14163_1		X			X							1	0
M15459_3		X			X							1	0
M18079_3		X	X		X							1	0
M18079_4		X			X							1	0
M18377_2		X			X							1	0
M19791_1		X	X	X	X							1	0
M19895_2		X										1	0
M21439_1		X										1	0
M21439_2		X			X							1	0
M21780_3		X										1	0
M22451_2		X			X							1	0
M22662_1		X										1	0
M24104_1	X											0	0
M24315_1		X			X							1	0
M24933_4		X	X		X							1	0
M2511_3		X			X							1	0
M27404_1		X			X							1	0
M27955_1		X			X							1	0
M28249_5	X											0	0
M32775_1			X									1	0
M34896_1		X										1	0
M35935_2									X			0	1
M36656_1		X										1	0
M36754_20		X										1	0
M3677_1		X										1	0
M37322_4		X			X							1	0
M37794_12	X											0	0
M38472_3		X										1	0
M38740_1		X	X		X							1	0
M38913_7		X										1	0
M38941_3		X		X	X							1	0
M39175_1	X											0	0
M40983_3		X			X							1	0
M43941_2										X		0	1
M446_1		X										1	0
M45177_5		X			X							1	0
M48835_1						X	X					0	1
M49010_1						X	X					0	1
M52704_3		X			X							1	0
M53181_4		X										1	0
M55240_8		X			X							1	0
M55479_1		X										1	0
M55746_2		X										1	0
M55888_8									X			0	1
M55941_1		X			X							1	0
M56512_15		X										1	0
M56512_18		X	X		X							1	0
M58298_1		X			X							1	0
M58416_1		X			X							1	0
M58736_5	X											0	0
M58750_2		X	X	X	X							1	0
M58784_1		X	X		X							1	0
M59170_6		X			X							1	0
M6522_2							X					0	1
M6522_5		X										1	0
M7044_5		X										1	0
M724_2		X										1	0
M7883_1		X										1	0
MAL13P1.154_492									X	X		0	1
MAL13P1.17_2		X										1	0
MAL13P1.181_874									X	X		0	1
MAL13P1.211_291		X			X							1	0
MAL13P1.230_1149		X										1	0
MAL13P1.267_247		X	X		X							1	0
MAL13P1.41_2588	X											0	0
MAL13P1.62_101		X			X							1	0
MAL6P1.106_83							X			X		0	1
MAL6P1.128_313	X											0	0
MAL6P1.158_240		X			X							1	0
MAL6P1.179_161								X				0	1
MAL6P1.181_1428		X			X							1	0
MAL6P1.186_20										X		0	1
MAL6P1.207_638										X		0	1
MAL6P1.243_1435		X			X							1	0
MAL6P1.261_2082										X		0	1
MAL6P1.301_1										X		0	1
MAL6P1.3_732		X			X							1	0
MAL6P1.47_452		X			X							1	0
MAL6P1.51_1594		X										1	0
MAL7P1.165_683		X										1	0
MAL7P1.6_11									X	X		0	1
MAL8P1.137_718		X										1	0
MAL8P1.158_8		X			X							1	0
MAL8P1.161_487		X										1	0
MAL8P1.33_1973									X	X		0	1
MAL8P1.44_71		X										1	0
MAL8P1.5_216										X		0	1
MAL8P1.7_6251		X										1	0
MAL8P1.90_55	X											0	0
N127_17		X			X							1	0
N127_34		X										1	0
N127_48		X	X		X							1	0
N128_1		X			X							1	0
N128_12								X				0	1
N128_4	X											0	0
N128_41							X					0	1
N128_5		X										1	0
N128_54		X										1	0
N128_56		X	X	X								1	0
N128_6		X			X							1	0
N128_90										X		0	1
N129_38		X										1	0
N129_40										X		0	1
N129_41	X											0	0
N129_6		X										1	0
N129_8		X			X							1	0
N130_1	X											0	0
N130_17		X										1	0
N130_21		X			X							1	0
N130_31		X										1	0
N131_4		X			X							1	0
N131_5		X	X		X							1	0
N131_55								X				0	1
N132_118		X			X							1	0
N132_16		X										1	0
N132_187									X	X		0	1
N132_24										X		0	1
N132_39								X				0	1
N132_73	X											0	0
N133_2		X										1	0
N133_3		X			X							1	0
N133_50		X			X							1	0
N133_53		X	X		X							1	0
N134_104		X			X							1	0
N134_106	X											0	0
N134_119										X		0	1
N134_16										X		0	1
N134_23		X										1	0
N134_26		X			X							1	0
N134_57		X										1	0
N134_77										X		0	1
N134_93		X	X		X							1	0
N134_96	X											0	0
N135_1									X	X		0	1
N135_12		X			X							1	0
N135_21		X			X							1	0
N136_16		X										1	0
N137_15		X			X							1	0
N137_50	X											0	0
N138_101		X			X							1	0
N138_29		X			X							1	0
N138_31										X		0	1
N138_36									X	X		0	1
N138_79										X		0	1
N139_12	X											0	0
N139_13	X											0	0
N139_20		X										1	0
N139_29		X	X		X							1	0
N139_4		X	X		X							1	0
N139_5						X	X					0	1
N139_6		X			X							1	0
N141_38		X										1	0
N141_39		X			X							1	0
N142_1		X										1	0
N143_15		X			X							1	0
N143_21									X	X		0	1
N143_3		X			X							1	0
N143_32										X		0	1
N143_39										X		0	1
N143_45		X										1	0
N143_58		X	X	X	X							1	0
N145_36	X											0	0
N145_43		X										1	0
N145_50	X											0	0
N145_57	X											0	0
N145_61		X			X							1	0
N147_12		X			X							1	0
N147_13									X	X		0	1
N147_3		X			X							1	0
N148_2		X	X	X	X							1	0
N148_5		X			X							1	0
N148_6		X	X		X							1	0
N149_19		X			X							1	0
N150_11										X		0	1
N150_65		X										1	0
N150_72									X			0	1
N150_80		X			X							1	0
N150_84										X		0	1
N151_3		X			X							1	0
N151_30	X											0	0
N151_52										X		0	1
N153_5		X			X							1	0
N153_8		X										1	0
N154_3		X										1	0
N155_23		X										1	0
N155_24		X										1	0
N155_29		X			X							1	0
N155_32		X										1	0
N157_10		X										1	0
N157_23		X			X							1	0
N158_2		X			X							1	0
N158_3		X	X		X							1	0
N163_10		X										1	0
N165_16									X	X		0	1
N165_6		X										1	0
N168_29	X											0	0
N169_15		X	X		X							1	0
N169_17		X										1	0
N169_8		X			X							1	0
N170_1		X	X		X							1	0
N171_1		X	X		X							1	0
N173_3		X			X							1	0
N181_23									X	X		0	1
N181_25		X			X							1	0
N181_3		X										1	0
N182_5		X			X							1	0
N185_6										X		0	1
oPFA32031		X			X							1	0
oPFB0674		X										1	0
oPFB0681		X										1	0
OPFB0684	X											0	0
oPFBLOB0001								X				0	1
oPFBLOB0014										X		0	1
oPFBLOB0030									X	X		0	1
oPFBLOB0033								X				0	1
oPFBLOB0035						X	X					0	1
oPFBLOB0046										X		0	1
oPFBLOB0047								X				0	1
OPFBLOB0051	X											0	0
oPFBLOB0068		X			X							1	0
oPFBLOB0079								X				0	1
oPFBLOB0083		X										1	0
oPFBLOB0084		X	X		X							1	0
oPFBLOB0087		X			X							1	0
oPFBLOB0089		X										1	0
oPFBLOB0109										X		0	1
oPFBLOB0117									X	X		0	1
oPFBLOB0120		X										1	0
oPFBLOB0126		X										1	0
oPFBLOB0127										X		0	1
oPFBLOB0129		X										1	0
oPFBLOB0157		X			X							1	0
oPFBLOB0166		X										1	0
oPFBLOB0170		X										1	0
oPFC0761		X			X							1	0
oPFD66958						X	X					0	1
oPFD66959										X		0	1
oPFD66965										X		0	1
oPFD66972		X			X							1	0
oPFD66981		X										1	0
oPFD66986		X			X							1	0
oPFD67001							X					0	1
oPFD67007		X			X							1	0
oPFF72412									X	X		0	1
oPFF72415									X	X		0	1
oPFF72416		X										1	0
oPFF72430						X	X					0	1
oPFF72441		X										1	0
oPFF72454								X				0	1
oPFF72457								X				0	1
oPFF72458		X	X		X							1	0
OPFF72503	X											0	0
oPFF72507										X		0	1
oPFF72510		X			X							1	0
oPFG0011		X			X							1	0
oPFG0021		X			X							1	0
oPFG0031		X										1	0
oPFG0046								X				0	1
oPFG0056		X			X							1	0
oPFG0057									X			0	1
oPFH0009									X	X		0	1
oPFI17647		X			X							1	0
oPFI17648										X		0	1
oPFI17650		X										1	0
oPFI17654									X			0	1
oPFI17664										X		0	1
oPFI17671									X			0	1
oPFI17689										X		0	1
oPFJ12784		X			X							1	0
oPFJ12785		X										1	0
oPFJ12786		X			X							1	0
oPFJ12787		X	X		X							1	0
oPFJ12793									X	X		0	1
oPFJ12807										X		0	1
oPFJ12809		X										1	0
oPFK12894									X	X		0	1
oPFK12895		X			X							1	0
OPFK12897	X											0	0
oPFK12902		X										1	0
oPFK12906									X			0	1
oPFL0031		X										1	0
OPFL0032	X											0	0
oPFL0043		X			X							1	0
oPFL0044		X										1	0
oPFL0049		X	X		X							1	0
oPFL0057									X	X		0	1
oPFL0073									X	X		0	1
oPFL0077								X				0	1
oPFL0150										X		0	1
oPFL0153										X		0	1
oPFL0154		X			X							1	0
oPFM60472										X		0	1
oPFM60473									X			0	1
oPFM60479		X			X							1	0
oPFM60484		X			X							1	0
oPFM60487		X			X							1	0
oPFM60499								X				0	1
oPFM60532		X			X							1	0
oPFM60539		X	X		X							1	0
oPFM60545		X										1	0
oPFN0245						X	X					0	1
oPFN0255		X										1	0
oPFN0258		X			X							1	0
PF08_0024_570		X			X							1	0
PF08_0052_1102		X			X							1	0
PF10_0353_17		X	X		X							1	0
PF10_0356_4157		X	X		X							1	0
PF10_0399_623		X			X							1	0
PF11_0041_109		X										1	0
PF11_0045_485		X			X							1	0
PF11_0299_28	X											0	0
PF11_0334_1589		X			X							1	0
PF13_0123_315		X			X							1	0
PF14_0162_74								X				0	1
PF14_0271_3174		X	X	X	X							1	0
PF14_0418_216		X			X							1	0
PF14_0452_266								X				0	1
PF14_0459_47		X	X		X							1	0
PF14_0460_129		X			X							1	0
PFA0645C_154	X											0	0
PFA0700c_128		X			X							1	0
PFC0191c_111		X			X							1	0
PFD0040c_768		X										1	0
PFD0315c_30		X	X		X							1	0
PFD0650w_113		X			X							1	0
PFD1030C_1680	X											0	0
PFD1195c_87		X										1	0
PFD1200c_505									X			0	1
PFD1225w_77		X			X							1	0
PFE0050w_544									X			0	1
PFE0180w_37		X	X		X							1	0
PFE0220w_125									X			0	1
PFE0315c_61		X			X							1	0
PFE0320w_1430		X										1	0
PFE0390w_237									X			0	1
PFE0910w_126		X	X		X							1	0
PFE0945c_83		X	X	X	X							1	0
PFI0140w_156		X	X	X	X							1	0
PFI0315c_2142		X			X							1	0
PFI0435c_2616		X			X							1	0
PFI0595C_802	X											0	0
PFI0615w_2599		X			X							1	0
PFI1045w_301								X				0	1
PFI1055w_347		X		X								1	0
PFI1225w_472		X			X							1	0
PFI1305w_542		X										1	0
PFL0220c_353		X			X							1	0
PFL0365c_75		X	X		X							1	0
PFL0910c_164		X										1	0
PFL0915c_40		X			X							1	0
PFL0995c_131		X			X							1	0
PFL1035w_223		X										1	0
PFL1460c_447		X										1	0
PFL1660c_1644		X	X		X							1	0
PFL1910C_113	X											0	0
PFL2080c_69		X			X							1	0
PFL2185w_66										X		0	1
PFL2320w_480		X			X							1	0
PORF79			X									1	0
Prps3							X					0	1
PtRNA-Gln							X					0	1
PtRNA-Gly							X			X		0	1
PtRNA-Gly2							X			X		0	1
PtRNA-Leu							X			X		0	1
PtRNA-Lys		X			X							1	0
PtRNA-Trp							X					0	1
PtRNA-Tyr		X			X							1	0
	Count:	632	129	28	388	30	49	34	113	140
No Data Subtotal:	138			Group A Subtotal:	670				Group B Subtotal:	282
		Group subtotals do not equal the sum of the individual test counts, because an oligo may fail more than one test					Group subtotals do not equal the sum of the individual test counts, because an oligo may fail more than one test

## Sheet: troph
		Group A - Raw Data Filters				Group B - Fit Filters
UNIQID	no data	fewer than 8 datapoints	Observed Amplitude (Amax-Amin) < 0.1	1st time point after 10 min.	last time point before 60 min.	B>A0	A0-B < 0.1	B < -1.0	A0 > 10	t1/2 < 1'		A status	B status
A10325_16		X	X	X								1	0
A10325_26										X		0	1
A10325_29								X				0	1
A10325_30								X				0	1
A10325_30J	X											0	0
A10325_32								X				0	1
A10325_7		X		X								1	0
A12312_1										X		0	1
A13725_9										X		0	1
A14195_3		X	X		X							1	0
A14801_11								X				0	1
A14801_13										X		0	1
A14801_31		X										1	0
A14801_33		X		X								1	0
A14801_37		X	X		X							1	0
A14801_5		X		X								1	0
A16096_2	X											0	0
A16096_5										X		0	1
A18792_13		X										1	0
A18792_17	X											0	0
A18792_19								X				0	1
A18792_20		X	X	X	X							1	0
A18792_6		X	X	X	X							1	0
A18792_8		X	X									1	0
A19747_2		X										1	0
A23157_18										X		0	1
A23157_8		X										1	0
A24704_6		X	X		X							1	0
A24704_9							X					0	1
A26463_1								X				0	1
A31914_2		X	X	X								1	0
A31914_5							X					0	1
A31914_6								X				0	1
A3310_1		X	X	X								1	0
A3310_26		X										1	0
A3920_1		X	X	X	X							1	0
A6420_5		X	X	X	X							1	0
A6615_1		X	X	X	X							1	0
A8010_16								X				0	1
A8010_31										X		0	1
A8408_2	X											0	0
A8784_12										X		0	1
A8784_15	X											0	0
A8784_20	X											0	0
A8784_7		X										1	0
B102										X		0	1
B11										X		0	1
B110										X		0	1
B114							X					0	1
B117		X										1	0
B12						X	X			X		0	1
B125										X		0	1
B133										X		0	1
B134								X				0	1
B143										X		0	1
B178										X		0	1
B188							X					0	1
B198									X			0	1
B209							X					0	1
B215							X					0	1
B218			X									1	0
B225									X	X		0	1
B230			X									1	0
B251										X		0	1
B266										X		0	1
B303							X					0	1
B306										X		0	1
B31		X		X								1	0
B312										X		0	1
B325										X		0	1
B34		X			X							1	0
B344										X		0	1
B362								X				0	1
B37						X	X					0	1
B370										X		0	1
B371										X		0	1
B388										X		0	1
B392	X											0	0
B397										X		0	1
B403										X		0	1
B416		X										1	0
B431	X											0	0
B444							X					0	1
B456			X									1	0
B457							X					0	1
B481										X		0	1
B498							X					0	1
B504										X		0	1
B516	X											0	0
B521			X									1	0
B576		X	X	X	X							1	0
B577		X	X	X	X							1	0
B601		X	X	X	X							1	0
B609	X											0	0
B617									X	X		0	1
B618		X	X	X	X							1	0
B634		X	X		X							1	0
B639		X										1	0
B645		X										1	0
B653							X					0	1
B69										X		0	1
B70								X				0	1
B77										X		0	1
B92								X				0	1
C11		X										1	0
C113							X					0	1
C114										X		0	1
C118						X	X					0	1
C122	X											0	0
C129										X		0	1
C198		X	X	X	X							1	0
C228										X		0	1
C230										X		0	1
C240							X					0	1
C257								X				0	1
C258								X				0	1
C273		X	X		X							1	0
C283										X		0	1
C292	X											0	0
C32		X										1	0
C343										X		0	1
C35		X			X							1	0
C365										X		0	1
C38		X	X	X								1	0
C382										X		0	1
C385										X		0	1
C387										X		0	1
C429	X											0	0
C439										X		0	1
C445		X										1	0
C446		X	X	X	X							1	0
C448	X											0	0
C449		X										1	0
C458										X		0	1
C470										X		0	1
C488										X		0	1
C500										X		0	1
C503										X		0	1
C525								X				0	1
C535		X										1	0
C554		X										1	0
C60							X					0	1
C611								X				0	1
C638										X		0	1
C649								X				0	1
C657		X		X								1	0
C663	X											0	0
C67							X					0	1
C670	X											0	0
C672	X											0	0
C68								X				0	1
C700										X		0	1
C71							X			X		0	1
C713								X				0	1
C72			X									1	0
C720								X				0	1
C73			X									1	0
C74			X									1	0
C75			X									1	0
C76			X									1	0
chr2-tRNA-Gln-1_2		X										1	0
chr5-tRNA-Arg-1_2										X		0	1
chr5-tRNA-Leu-2_13		X		X								1	0
chr6-tRNA-Ala-1_2										X		0	1
chr7-tRNA-Ala-1_3								X				0	1
chr7-tRNA-Asp-1_2										X		0	1
chr7-tRNA-Thr-1_2										X		0	1
CHR7.RRNA118S_470	X											0	0
D10455_1		X		X	X							1	0
D11621_1										X		0	1
D12635_37							X					0	1
D12635_39		X										1	0
D12635_48										X		0	1
D12635_51										X		0	1
D12635_6		X		X								1	0
D14936_1						X	X					0	1
D16430_1		X	X		X							1	0
D16785_20										X		0	1
D16785_26								X				0	1
D16785_3			X									1	0
D16785_4							X					0	1
D16785_8							X					0	1
D17523_1	X											0	0
D17715_136		X	X	X	X							1	0
D17715_139							X					0	1
D17715_140							X					0	1
D17715_23										X		0	1
D17715_32							X					0	1
D17715_64										X		0	1
D17715_67								X				0	1
D17715_71	X											0	0
D17715_78										X		0	1
D17715_80		X	X		X							1	0
D23141_1								X				0	1
D23156_13							X					0	1
D23156_20								X				0	1
D23156_9								X				0	1
D2660_1		X	X	X	X							1	0
D2691_2		X										1	0
D301_1		X										1	0
D30950_1							X					0	1
D32606_3										X		0	1
D32679_5	X											0	0
D33539_100										X		0	1
D33539_15									X	X		0	1
D33539_17							X					0	1
D33539_3		X	X		X							1	0
D33539_32										X		0	1
D33539_40										X		0	1
D33539_56							X					0	1
D33539_70		X		X	X							1	0
D33539_74		X		X								1	0
D33539_86								X				0	1
D33539_97		X										1	0
D34646_1										X		0	1
D34948_2								X				0	1
D4043_3										X		0	1
D42243_16								X				0	1
D42243_17		X										1	0
D42243_19		X										1	0
D42243_29	X											0	0
D42243_31		X		X								1	0
D42243_36		X		X								1	0
D42954_1	X											0	0
D44388_1	X											0	0
D46820_1								X				0	1
D48327_1										X		0	1
D49176_39							X					0	1
D49176_46								X				0	1
D49176_6			X									1	0
D49176_61										X		0	1
D49176_67						X	X			X		0	1
D49176_68						X	X			X		0	1
D49176_7							X			X		0	1
D49942_4										X		0	1
D49942_6									X			0	1
D49942_8							X					0	1
D49942_9								X				0	1
D50936_1										X		0	1
D52830_1										X		0	1
D53677_1	X											0	0
D53677_7										X		0	1
D53677_8	X											0	0
D54177_1	X											0	0
D56259_1							X					0	1
D56400_4								X				0	1
D56470_1	X											0	0
D56470_2								X				0	1
D56736_1							X					0	1
D61496_1							X					0	1
D6287_13	X											0	0
D6287_15		X	X	X								1	0
D6287_18		X	X		X							1	0
D6287_3		X	X		X							1	0
D6287_30										X		0	1
D6287_31										X		0	1
D6287_49										X		0	1
D6287_55							X					0	1
D6287_56		X										1	0
D6287_6	X											0	0
D6287_61		X	X	X								1	0
D6287_69		X										1	0
D6287_7	X											0	0
D6287_70										X		0	1
D63068_1			X									1	0
D64289_1										X		0	1
D65899_1	X											0	0
D6681_12	X											0	0
D6681_3										X		0	1
D8137_2										X		0	1
D8964_2								X				0	1
E10705_1	X											0	0
E10967_2		X	X	X								1	0
E11111_1			X									1	0
E11375_3							X					0	1
E11772_2							X					0	1
E12238_1	X											0	0
E12445_1							X					0	1
E12852_1										X		0	1
E12876_1		X	X	X	X							1	0
E12876_2								X				0	1
E12916_3							X					0	1
E13038_7		X		X								1	0
E13462_3							X					0	1
E13506_2							X					0	1
E13810_1										X		0	1
E14176_1	X											0	0
E15250_1										X		0	1
E15452_2								X				0	1
E15509_6										X		0	1
E16122_5							X					0	1
E16528_1		X		X								1	0
E16757_1							X					0	1
E16790_10										X		0	1
E16790_8										X		0	1
E16841_1										X		0	1
E17330_1										X		0	1
E17330_2										X		0	1
E17498_2								X				0	1
E17645_7		X	X	X	X							1	0
E17645_8	X											0	0
E17649_5								X				0	1
E17761_1										X		0	1
E18031_6								X				0	1
E18169_4		X		X								1	0
E18512_4										X		0	1
E18651_5		X										1	0
E18737_1							X					0	1
E18957_1		X	X		X							1	0
E19248_7							X					0	1
E19275_1								X				0	1
E19278_6										X		0	1
E19322_1	X											0	0
E20260_1										X		0	1
E20360_11		X	X	X								1	0
E20360_12		X			X							1	0
E20424_2							X					0	1
E20514_1							X					0	1
E20651_1							X					0	1
E21089_1							X					0	1
E21208_4										X		0	1
E21208_5										X		0	1
E2283_7										X		0	1
E23098_1	X											0	0
E23986_4										X		0	1
E24329_1										X		0	1
E24470_2										X		0	1
E24569_4								X				0	1
E24991_1			X									1	0
E25193_1							X					0	1
E25593_1							X					0	1
E25749_1							X					0	1
E25972_1										X		0	1
E263_7			X									1	0
E263_8										X		0	1
E2651_2										X		0	1
E26598_1		X										1	0
E26609_2		X		X								1	0
E27357_1	X											0	0
E2738_1										X		0	1
E27461_1								X				0	1
E27461_3										X		0	1
E27723_15							X					0	1
E27723_16							X			X		0	1
E27723_17							X					0	1
E27723_19	X											0	0
E27742_6	X											0	0
E28056_1	X											0	0
E28462_2	X											0	0
E29895_1		X	X	X	X							1	0
E29931_1										X		0	1
E30064_1										X		0	1
E3185_6							X					0	1
E3215_18								X				0	1
E3215_4										X		0	1
E3427_1										X		0	1
E3552_1									X	X		0	1
E3554_1		X		X								1	0
E3831_2		X										1	0
E4173_1		X		X								1	0
E5479_1										X		0	1
E598_1I	X											0	0
E6662_1	X											0	0
E714_7										X		0	1
E7539_1							X					0	1
E7745_2		X	X		X							1	0
E7871_1						X	X					0	1
E8100_2										X		0	1
E8167_11										X		0	1
E8167_12	X											0	0
E8167_2	X											0	0
E8314_4		X			X							1	0
E832_1	X											0	0
E886_1		X	X	X	X							1	0
E9225_1							X					0	1
E9475_1							X			X		0	1
E9527_1		X		X								1	0
E9987_1							X					0	1
F10185_1		X										1	0
F1021_1							X					0	1
F1021_2							X					0	1
F1021_4							X					0	1
F10724_1										X		0	1
F10935_2										X		0	1
F10949_2										X		0	1
F10949_3										X		0	1
F10949_4										X		0	1
F10953_1										X		0	1
F11018_1		X										1	0
F11484_1	X											0	0
F11624_1			X									1	0
F11682_2							X					0	1
F11707_1										X		0	1
F11738_1										X		0	1
F11776_1							X					0	1
F11919_1										X		0	1
F11925_1		X										1	0
F12330_1						X	X			X		0	1
F12867_3								X				0	1
F13503_1	X											0	0
F13784_1			X									1	0
F13845_1								X				0	1
F1387_1										X		0	1
F14111_3										X		0	1
F14111_4										X		0	1
F14111_5										X		0	1
F14326_1							X					0	1
F14570_1										X		0	1
F15196_1										X		0	1
F15289_2		X	X	X								1	0
F15503_1										X		0	1
F15646_1							X					0	1
F16095_2								X				0	1
F16472_2		X		X	X							1	0
F1703_1								X				0	1
F17165_1										X		0	1
F17289_2								X				0	1
F17473_1							X					0	1
F17545_3								X				0	1
F17609_1										X		0	1
F17681_1										X		0	1
F18101_1										X		0	1
F18154_3		X	X	X	X							1	0
F18417_2										X		0	1
F1846_2										X		0	1
F18567_3		X			X							1	0
F18577_2							X					0	1
F18577_4			X									1	0
F18770_1		X										1	0
F19122_1		X										1	0
F19460_1										X		0	1
F19746_5		X		X	X							1	0
F19846_1							X					0	1
F20166_1								X				0	1
F20744_1		X		X	X							1	0
F22081_1			X									1	0
F22107_2	X											0	0
F22395_1		X	X	X								1	0
F22447_16	X											0	0
F22447_17								X				0	1
F22631_1	X											0	0
F22946_1									X			0	1
F23145_10		X										1	0
F23145_4	X											0	0
F23526_2		X			X							1	0
F23557_1										X		0	1
F23644_4						X	X					0	1
F23940_2										X		0	1
F24156_1								X				0	1
F24393_1							X					0	1
F24555_1		X										1	0
F25016_1		X	X	X								1	0
F2521_1							X					0	1
F25239_3										X		0	1
F25543_1								X				0	1
F2650_2								X				0	1
F26666_3							X					0	1
F27351_1							X			X		0	1
F27553_1		X		X								1	0
F27679_4										X		0	1
F27786_1										X		0	1
F28313_1							X					0	1
F28584_1		X	X	X	X							1	0
F29214_1									X	X		0	1
F29467_4										X		0	1
F29672_2								X				0	1
F30254_2							X					0	1
F30335_1										X		0	1
F30461_1										X		0	1
F30473_2										X		0	1
F30663_1							X					0	1
F30663_2							X					0	1
F310_1								X				0	1
F31855_1								X				0	1
F32132_1										X		0	1
F32325_1							X					0	1
F3247_2		X	X									1	0
F3247_3		X										1	0
F33441_1										X		0	1
F33628_1							X					0	1
F33791_2										X		0	1
F33897_1						X	X					0	1
F34425_1										X		0	1
F34449_1						X	X					0	1
F34605_1		X			X							1	0
F34859_1		X										1	0
F35453_1								X				0	1
F35531_1										X		0	1
F35590_1		X										1	0
F35860_1			X									1	0
F36098_1							X					0	1
F36374_1										X		0	1
F36383_1										X		0	1
F36721_2										X		0	1
F37098_2							X					0	1
F37100_2							X			X		0	1
F37487_1							X					0	1
F37850_1							X					0	1
F3798_1							X					0	1
F39343_2	X											0	0
F39544_1							X					0	1
F403_1										X		0	1
F41385_1										X		0	1
F41820_1										X		0	1
F41917_2										X		0	1
F42069_4										X		0	1
F42768_1										X		0	1
F43059_2							X					0	1
F43438_3	X											0	0
F44245_1		X		X								1	0
F44853_1	X											0	0
F44853_2	X											0	0
F44871_2	X											0	0
F44892_1	X											0	0
F45048_1							X					0	1
F45048_2							X					0	1
F45048_3							X					0	1
F45048_4							X			X		0	1
F4524_3										X		0	1
F45252_1										X		0	1
F45342_1										X		0	1
F45342_2							X					0	1
F45524_1										X		0	1
F45807_3		X			X							1	0
F45814_1		X										1	0
F46067_1								X				0	1
F46513_1										X		0	1
F46705_1										X		0	1
F4675_1										X		0	1
F46816_2								X				0	1
F47160_1										X		0	1
F47255_2								X				0	1
F47255_3		X	X		X							1	0
F47255_5							X			X		0	1
F47327_1	X											0	0
F4732_2			X									1	0
F47350_1		X										1	0
F47790_1										X		0	1
F48253_6		X			X							1	0
F48363_2										X		0	1
F48395_1							X					0	1
F48446_2								X				0	1
F48446_5										X		0	1
F48773_2										X		0	1
F49071_1										X		0	1
F49178_1								X				0	1
F49328_1							X					0	1
F49677_1										X		0	1
F49677_3										X		0	1
F50107_1		X		X	X							1	0
F50872_1		X		X								1	0
F51040_1	X											0	0
F51438_1						X	X					0	1
F51628_1							X					0	1
F51756_1			X									1	0
F51805_1										X		0	1
F5206_2										X		0	1
F5206_7	X											0	0
F52397_2								X				0	1
F5253_1										X		0	1
F53081_1								X				0	1
F53081_2								X				0	1
F53097_3						X	X			X		0	1
F53097_4	X											0	0
F5310_2										X		0	1
F53417_1		X		X								1	0
F53429_1		X	X	X	X							1	0
F53897_2			X									1	0
F54239_3								X				0	1
F5429_1										X		0	1
F55928_5		X										1	0
F55942_1	X											0	0
F56229_2										X		0	1
F57191_1		X	X	X								1	0
F5774_1							X					0	1
F57982_1							X					0	1
F59084_1										X		0	1
F5910_2			X									1	0
F59139_1										X		0	1
F59139_2										X		0	1
F59139_4										X		0	1
F59165_1							X					0	1
F60089_1	X											0	0
F6061_1										X		0	1
F60633_2		X		X								1	0
F61052_1								X				0	1
F61859_2	X											0	0
F62233_2										X		0	1
F62285_1									X			0	1
F62329_1						X	X					0	1
F62329_2								X				0	1
F63326_1										X		0	1
F63380_2								X				0	1
F63399_1						X	X					0	1
F63632_3			X									1	0
F64252_1		X										1	0
F64732_1										X		0	1
F64903_1										X		0	1
F65043_1								X				0	1
F65167_1										X		0	1
F65467_1	X											0	0
F65819_1										X		0	1
F66126_1								X				0	1
F66450_1							X					0	1
F66665_1										X		0	1
F66828_2		X		X	X							1	0
F66893_1										X		0	1
F66997_1		X		X								1	0
F67045_1	X											0	0
F67106_1										X		0	1
F67106_2										X		0	1
F67535_8								X				0	1
F67629_1										X		0	1
F67648_2		X		X								1	0
F68474_2										X		0	1
F69725_1										X		0	1
F70501_1		X										1	0
F71067_4		X			X							1	0
F71176_5									X			0	1
F71182_1										X		0	1
F72410_2										X		0	1
F7374_2								X				0	1
F7632_1							X					0	1
F7828_1										X		0	1
F784_1		X										1	0
F7922_1										X		0	1
F792_1		X		X	X							1	0
F8027_1										X		0	1
F8291_1										X		0	1
F8511_1			X									1	0
F8554_1		X		X								1	0
F8921_1										X		0	1
I10218_1										X		0	1
I1033_3			X									1	0
I10472_1								X				0	1
I10798_1		X	X	X	X							1	0
I10869_2							X					0	1
I10882_1										X		0	1
I11182_1			X									1	0
I11281_1	X											0	0
I11448_2			X									1	0
I12038_2								X				0	1
I1215_1										X		0	1
I12192_2		X	X	X	X							1	0
I1225_2							X					0	1
I12310_2							X					0	1
I12552_2							X					0	1
I12692_1							X			X		0	1
I12861_2J	X											0	0
I13569_1										X		0	1
I13569_2										X		0	1
I13908_3										X		0	1
I14125_1		X			X							1	0
I14201_1			X									1	0
I1431_1										X		0	1
I1437_1										X		0	1
I14393_1	X											0	0
I14440_1		X										1	0
I14956_1			X									1	0
I1520_1								X				0	1
I1522_2										X		0	1
I15266_1										X		0	1
I15351_1							X					0	1
I15763_1										X		0	1
I15927_7										X		0	1
I16487_2										X		0	1
I16671_5			X									1	0
I16936_3							X					0	1
I17152_1							X					0	1
I17174_3							X			X		0	1
I17293_1										X		0	1
I17293_4							X					0	1
I1884_1		X										1	0
I2458_1		X		X								1	0
I2966_1										X		0	1
I3340_3							X					0	1
I3638_1										X		0	1
I3854_2										X		0	1
I398_3										X		0	1
I400_1	X											0	0
I4547_2		X	X		X							1	0
I4647_2			X									1	0
I4688_1										X		0	1
I477_1		X		X	X							1	0
I496_1							X					0	1
I5035_1		X			X							1	0
I5362_2		X	X	X								1	0
I5599_1										X		0	1
I5607_1									X			0	1
I5893_2										X		0	1
I5974_1							X					0	1
I601_1										X		0	1
I6081_1										X		0	1
I660_1							X					0	1
I6653_2			X									1	0
I6658_2							X					0	1
I7097_1										X		0	1
I7697_1										X		0	1
I7884_1										X		0	1
I8378_3							X					0	1
I8447_1			X									1	0
I8674_2							X					0	1
I8675_1									X	X		0	1
I8781_1			X									1	0
I8851_1							X					0	1
I9158_2							X					0	1
I9158_3							X					0	1
I9158_4							X					0	1
I938_1										X		0	1
I9566_2										X		0	1
I9716_2							X					0	1
J1010_1							X					0	1
J1011_2							X					0	1
J1011_3							X					0	1
J1058_1							X					0	1
J1058_2									X	X		0	1
J106_11										X		0	1
J106_9										X		0	1
J109_4										X		0	1
J111_5										X		0	1
J116_1		X										1	0
J116_2							X					0	1
J116_5							X					0	1
J116_9							X					0	1
J120_12							X					0	1
J120_17										X		0	1
J121_1										X		0	1
J12778_2										X		0	1
J1417_2							X			X		0	1
J151_10									X	X		0	1
J151_11								X				0	1
J151_12										X		0	1
J152_13										X		0	1
J152_19										X		0	1
J157_3		X		X								1	0
J170_10		X	X	X								1	0
J181_9							X					0	1
J183_4										X		0	1
J183_6								X				0	1
J197_1										X		0	1
J198_2		X	X		X							1	0
J206_7	X											0	0
J2166_1			X									1	0
J21_13	X											0	0
J21_15	X											0	0
J221_2	X											0	0
J222_3	X											0	0
J2277_2										X		0	1
J22_3		X			X							1	0
J232_2										X		0	1
J239_5										X		0	1
J239_9							X					0	1
J248_7							X					0	1
J267_1							X					0	1
J269_5						X	X					0	1
J269_7		X										1	0
J26_1	X											0	0
J26_13							X					0	1
J26_3										X		0	1
J26_7										X		0	1
J27_14								X				0	1
J293_1									X	X		0	1
J300_1		X		X	X							1	0
J309_19								X				0	1
J322_1								X				0	1
J326_1										X		0	1
J33_1		X										1	0
J33_20								X				0	1
J33_21								X				0	1
J3424_1										X		0	1
J346_4										X		0	1
J34_4	X											0	0
J352_1										X		0	1
J352_5										X		0	1
J3764_1	X											0	0
J3810_1							X					0	1
J38_18										X		0	1
J40_6							X					0	1
J425_3						X	X					0	1
J43_20		X		X	X							1	0
J43_22										X		0	1
J43_23										X		0	1
J44_1							X					0	1
J44_6	X											0	0
J45_5										X		0	1
J483_2										X		0	1
J4848_2							X					0	1
J490_1		X										1	0
J493_1							X					0	1
J504_4										X		0	1
J50_1										X		0	1
J512_1										X		0	1
J512_2										X		0	1
J512_2J	X											0	0
J53_16							X					0	1
J53_21							X					0	1
J53_22		X										1	0
J53_23		X			X							1	0
J53_31								X				0	1
J53_48								X				0	1
J564_2										X		0	1
J564_3							X					0	1
J5665_24							X					0	1
J583_3								X				0	1
J58_3										X		0	1
J58_4										X		0	1
J62_1							X					0	1
J634_1										X		0	1
J634_2										X		0	1
J63_2										X		0	1
J647_1										X		0	1
J697_3							X					0	1
J697_5										X		0	1
J70_5										X		0	1
J71_4		X		X								1	0
J71_9						X	X					0	1
J73_6								X				0	1
J81_1							X					0	1
J85_10										X		0	1
J85_5		X										1	0
Km2319_1										X		0	1
Km2326_6		X		X	X							1	0
Km389_2										X		0	1
Km548_1							X					0	1
Km757_6		X		X								1	0
Km993_1										X		0	1
Kn1007_1										X		0	1
Kn1009_2				X								1	0
Kn1037_1							X					0	1
KN1069_1	X											0	0
Kn1133_1								X				0	1
Kn12363_3										X		0	1
Kn12486_2							X					0	1
Kn1255_4										X		0	1
Kn1300_1										X		0	1
Kn1319_1										X		0	1
Kn1387_1										X		0	1
Kn146_1							X					0	1
Kn1714_2										X		0	1
Kn1802_2								X				0	1
Kn1970_1		X	X		X							1	0
Kn1993_1		X										1	0
Kn2004_3										X		0	1
Kn2020_1										X		0	1
Kn2029_4										X		0	1
Kn2173_1							X					0	1
KN2175_2	X											0	0
Kn2223_1		X	X	X	X							1	0
Kn226_1							X					0	1
Kn2725_1			X									1	0
Kn3094_1		X	X	X	X							1	0
Kn330_1										X		0	1
Kn3360_1		X										1	0
Kn3360_3								X				0	1
Kn3840_1										X		0	1
Kn3840_3										X		0	1
Kn386_1							X					0	1
Kn4044_1										X		0	1
Kn4643_2							X					0	1
Kn4670_1		X			X							1	0
Kn4895_2		X			X							1	0
Kn5150_1								X				0	1
KN5217_2	X											0	0
Kn5299_2								X				0	1
Kn5578_1		X			X							1	0
Kn5587_1							X					0	1
Kn5587_2			X									1	0
KN5610_3	X											0	0
Kn57_1								X				0	1
Kn603_1							X					0	1
Kn603_2							X					0	1
Kn609_1								X				0	1
Kn656_1										X		0	1
Kn7024_1										X		0	1
Kn7943_1										X		0	1
Kn8391_1							X					0	1
Kn862_1										X		0	1
Kn906_1		X										1	0
Kn945_3										X		0	1
Kn9796_1		X	X	X	X							1	0
Ks1030_1			X									1	0
Ks1030_5		X										1	0
Ks1032_5										X		0	1
Ks1035_1										X		0	1
Ks111_1										X		0	1
Ks111_4										X		0	1
Ks117_8								X				0	1
Ks1196_1		X										1	0
Ks125_1							X					0	1
Ks127_10						X	X					0	1
KS127_20	X											0	0
Ks127_5								X				0	1
Ks12_13										X		0	1
Ks133_1							X					0	1
Ks136_5										X		0	1
Ks139_1								X				0	1
Ks13_2										X		0	1
Ks152_11								X				0	1
Ks157_11								X				0	1
Ks157_14								X				0	1
KS157_2	X											0	0
KS157_5	X											0	0
Ks15_2		X		X	X							1	0
Ks15_3							X					0	1
Ks186_10						X	X					0	1
Ks186_6		X		X								1	0
Ks187_2		X		X								1	0
Ks187_4										X		0	1
Ks202_1										X		0	1
Ks210_1							X					0	1
Ks210_17							X					0	1
Ks210_4								X				0	1
Ks221_3										X		0	1
Ks225_1										X		0	1
Ks225_2						X	X					0	1
Ks244_1										X		0	1
Ks245_1										X		0	1
Ks259_1										X		0	1
Ks25_26							X					0	1
Ks26_17							X					0	1
Ks26_6								X				0	1
Ks291_6										X		0	1
Ks291_8										X		0	1
Ks2_1								X				0	1
Ks306_1										X		0	1
Ks3088_1										X		0	1
Ks316_13										X		0	1
Ks316_3								X				0	1
Ks331_5							X					0	1
Ks349_11										X		0	1
Ks387_14										X		0	1
Ks393_1		X										1	0
Ks3_3										X		0	1
Ks453_3										X		0	1
Ks466_3				X								1	0
Ks488_7							X					0	1
Ks48_12		X	X	X	X							1	0
KS48_2	X											0	0
KS48_4	X											0	0
Ks4_5		X		X								1	0
Ks509_2								X				0	1
Ks510_10							X					0	1
Ks510_3							X					0	1
Ks513_1		X										1	0
Ks51_12								X				0	1
Ks51_2		X										1	0
Ks51_4							X					0	1
Ks532_3		X										1	0
Ks545_1			X									1	0
Ks545_4							X					0	1
Ks560_5										X		0	1
Ks56_1										X		0	1
Ks56_11										X		0	1
Ks56_31										X		0	1
Ks56_4		X		X	X							1	0
Ks586_1								X				0	1
Ks592_1								X				0	1
KS592_1J	X											0	0
Ks592_4										X		0	1
Ks595_1							X					0	1
Ks595_2								X				0	1
Ks595_4								X				0	1
Ks5_1			X									1	0
Ks625_10		X			X							1	0
Ks625_11		X			X							1	0
Ks643_2										X		0	1
Ks667_4							X					0	1
Ks66_5										X		0	1
Ks66_6		X										1	0
Ks692_9		X	X		X							1	0
Ks694_7										X		0	1
KS75_13	X											0	0
Ks75_18							X					0	1
Ks75_7										X		0	1
Ks76_3									X			0	1
Ks76_8								X				0	1
Ks79_1										X		0	1
Ks818_1										X		0	1
Ks83_16							X					0	1
Ks854_9										X		0	1
Ks86_2							X					0	1
Ks89_10										X		0	1
Ks91_2								X				0	1
Ks92_1		X										1	0
Ks950_1		X										1	0
Ks950_3		X			X							1	0
Ks97_12								X				0	1
Ks97_16								X				0	1
Ks97_9			X									1	0
Ks98_3							X					0	1
L1_15		X										1	0
L1_21									X			0	1
L1_43		X	X	X	X							1	0
L1_45										X		0	1
L1_66	X											0	0
L1_69		X										1	0
L1_7		X	X		X							1	0
L1_70								X				0	1
L1_72								X				0	1
L1_81							X			X		0	1
L2_1								X				0	1
L2_106		X		X								1	0
L2_123										X		0	1
L2_161								X				0	1
L2_163										X		0	1
L2_176										X		0	1
L2_188										X		0	1
L2_20										X		0	1
L2_203										X		0	1
L2_207	X											0	0
L2_210										X		0	1
L2_259		X										1	0
L2_280			X									1	0
L2_283		X		X								1	0
L2_284		X										1	0
L2_30										X		0	1
L2_53							X					0	1
L2_57							X					0	1
L2_9								X				0	1
L3_14										X		0	1
M10202_2										X		0	1
M10202_5										X		0	1
M10202_9										X		0	1
M11919_1										X		0	1
M126_9		X		X								1	0
M12812_3						X	X					0	1
M13642_1		X										1	0
M13713_4										X		0	1
M14163_1		X			X							1	0
M15018_1										X		0	1
M15127_1			X									1	0
M15459_3							X			X		0	1
M15633_1								X				0	1
M1595_2										X		0	1
M16622_2							X					0	1
M16622_6							X					0	1
M17049_2										X		0	1
M17691_2										X		0	1
M18079_3		X										1	0
M18079_4		X	X									1	0
M18079_5										X		0	1
M18377_2		X			X							1	0
M1962_1										X		0	1
M19791_1		X	X	X								1	0
M19895_2		X										1	0
M21780_3										X		0	1
M21780_7										X		0	1
M21954_1										X		0	1
M22451_2		X			X							1	0
M23550_7								X				0	1
M24933_4	X											0	0
M2511_3						X	X					0	1
M25683_1										X		0	1
M2610_1							X					0	1
M27955_1		X	X		X							1	0
M28249_5		X	X	X	X							1	0
M30813_1										X		0	1
M31010_2										X		0	1
M32529_1										X		0	1
M32775_1			X									1	0
M33419_3										X		0	1
M33739_6										X		0	1
M34107_2										X		0	1
M34896_1		X										1	0
M35101_1							X					0	1
M364_1										X		0	1
M36656_1		X										1	0
M36754_18							X			X		0	1
M36754_2			X									1	0
M36950_1										X		0	1
M37116_3										X		0	1
M37773_1							X					0	1
M37794_12		X										1	0
M37794_3										X		0	1
M37949_2							X					0	1
M38113_3							X					0	1
M38190_1										X		0	1
M38218_2										X		0	1
M38472_3								X				0	1
M38740_1		X	X	X								1	0
M38757_11								X				0	1
M38757_7							X					0	1
M38941_3		X		X								1	0
M39175_1		X	X	X	X							1	0
M40872_1									X	X		0	1
M40983_3		X										1	0
M41763_12										X		0	1
M42506_1										X		0	1
M42736_1										X		0	1
M4364_1										X		0	1
M43799_14										X		0	1
M44397_17										X		0	1
M45177_12										X		0	1
M45177_5										X		0	1
M45542_7										X		0	1
M46462_5										X		0	1
M46861_1		X			X							1	0
M47035_1										X		0	1
M47319_1										X		0	1
M48835_1						X	X					0	1
M49010_1										X		0	1
M49680_3										X		0	1
M51089_1										X		0	1
M52704_3		X										1	0
M53181_4										X		0	1
M55888_8										X		0	1
M55941_1		X										1	0
M56512_12							X					0	1
M56512_18		X		X	X							1	0
M57163_1								X				0	1
M57341_1										X		0	1
M58072_1										X		0	1
M58298_1		X										1	0
M58361_1			X									1	0
M58416_1		X										1	0
M58736_5										X		0	1
M58784_1		X	X									1	0
M5894_4								X				0	1
M59170_6		X			X							1	0
M59807_1										X		0	1
M60188_1										X		0	1
M6127_1										X		0	1
M6483_1										X		0	1
M6508_1							X					0	1
M7770_1								X				0	1
M7883_3							X			X		0	1
M7883_6							X					0	1
M8199_5										X		0	1
M951_1										X		0	1
MAL13P1.12_147								X				0	1
MAL13P1.154_492										X		0	1
MAL13P1.181_874										X		0	1
MAL13P1.18_220							X					0	1
MAL13P1.211_291		X										1	0
MAL13P1.219_47							X					0	1
MAL13P1.230_1149								X				0	1
MAL13P1.254_185										X		0	1
MAL13P1.259_27						X	X			X		0	1
MAL13P1.267_247		X		X	X							1	0
MAL13P1.282_227								X				0	1
MAL13P1.290_133										X		0	1
MAL13P1.292_332										X		0	1
MAL13P1.297_392							X					0	1
MAL13P1.314_2033							X					0	1
MAL13P1.37_1810			X									1	0
MAL13P1.38_1040							X					0	1
MAL13P1.41_2588		X	X	X	X							1	0
MAL13P1.65_103						X	X			X		0	1
MAL6P1.102_2416										X		0	1
MAL6P1.106_83							X					0	1
MAL6P1.113_108										X		0	1
MAL6P1.124_55							X					0	1
MAL6P1.128_313		X	X		X							1	0
MAL6P1.181_1428							X					0	1
MAL6P1.234_1639										X		0	1
MAL6P1.248_48						X	X					0	1
MAL6P1.253_0										X		0	1
MAL6P1.302_578										X		0	1
MAL6P1.303_4968							X			X		0	1
MAL6P1.308_619							X					0	1
MAL6P1.31_210										X		0	1
MAL6P1.3_732		X										1	0
MAL6P1.50_552										X		0	1
MAL6P1.62_738										X		0	1
MAL6P1.67_144								X				0	1
MAL6P1.79_161										X		0	1
MAL6P1.89_677										X		0	1
MAL6P1.94_744										X		0	1
MAL7P1.117_138										X		0	1
MAL7P1.149_1727										X		0	1
MAL7P1.174_786										X		0	1
MAL7P1.63_45							X					0	1
MAL7P1.65_376										X		0	1
MAL7P1.75_101								X				0	1
MAL7P1.82_15										X		0	1
MAL8P1.108_541										X		0	1
MAL8P1.158_8						X	X					0	1
MAL8P1.5_216								X				0	1
MAL8P1.6_377							X					0	1
MAL8P1.7_6251								X				0	1
MAL8P1.90_55	X											0	0
N127_38								X				0	1
N127_48		X	X	X								1	0
N128_20										X		0	1
N128_4		X										1	0
N128_5						X	X					0	1
N128_56		X	X									1	0
N128_6		X										1	0
N129_17								X				0	1
N129_41		X	X		X							1	0
N129_8									X	X		0	1
N130_1	X											0	0
N130_61										X		0	1
N131_12								X				0	1
N131_5	X											0	0
N132_102										X		0	1
N132_109							X					0	1
N132_113										X		0	1
N132_115										X		0	1
N132_124							X					0	1
N132_125							X					0	1
N132_147										X		0	1
N132_187								X				0	1
N132_194										X		0	1
N132_22							X					0	1
N132_27										X		0	1
N132_40								X				0	1
N132_43										X		0	1
N132_52								X				0	1
N132_73		X	X	X								1	0
N133_1										X		0	1
N133_26										X		0	1
N133_3							X					0	1
N133_40										X		0	1
N133_53		X		X								1	0
N134_106		X		X								1	0
N134_107							X					0	1
N134_113							X					0	1
N134_123										X		0	1
N134_140										X		0	1
N134_17										X		0	1
N134_20										X		0	1
N134_22										X		0	1
N134_23				X								1	0
N134_26		X	X	X	X							1	0
N134_5										X		0	1
N134_66										X		0	1
N134_73			X									1	0
N134_93		X		X	X							1	0
N134_96	X											0	0
N135_1							X			X		0	1
N135_12		X	X	X	X							1	0
N135_21		X										1	0
N136_16										X		0	1
N137_23										X		0	1
N137_25								X				0	1
N137_29										X		0	1
N137_39								X				0	1
N137_50	X											0	0
N138_21										X		0	1
N138_57									X	X		0	1
N138_79								X				0	1
N138_84								X				0	1
N138_86										X		0	1
N138_95										X		0	1
N139_12		X			X							1	0
N139_13		X			X							1	0
N139_17								X				0	1
N139_22		X		X								1	0
N139_29		X	X	X	X							1	0
N139_4										X		0	1
N139_5						X	X					0	1
N139_6										X		0	1
N140_2			X									1	0
N141_27							X			X		0	1
N141_34							X					0	1
N141_5										X		0	1
N143_45								X				0	1
N143_58		X		X								1	0
N145_12										X		0	1
N145_20										X		0	1
N145_23								X				0	1
N145_36		X										1	0
N145_50		X	X		X							1	0
N145_57		X	X	X	X							1	0
N147_10										X		0	1
N147_12										X		0	1
N147_13							X					0	1
N147_3		X										1	0
N148_2		X										1	0
N148_6		X										1	0
N149_1										X		0	1
N149_11								X				0	1
N149_19		X										1	0
N149_3										X		0	1
N150_50			X									1	0
N150_56										X		0	1
N150_60										X		0	1
N150_68							X					0	1
N150_80								X				0	1
N150_87										X		0	1
N150_93										X		0	1
N151_3								X				0	1
N151_30		X		X	X							1	0
N153_9										X		0	1
N155_19										X		0	1
N155_23		X										1	0
N155_29		X										1	0
N155_34								X				0	1
N156_5										X		0	1
N156_6										X		0	1
N157_23				X								1	0
N158_3	X											0	0
N158_6							X					0	1
N158_7										X		0	1
N159_20										X		0	1
N159_35										X		0	1
N159_40							X					0	1
N159_45							X					0	1
N163_1										X		0	1
N165_10								X				0	1
N165_16										X		0	1
N168_15										X		0	1
N168_27								X				0	1
N168_29	X											0	0
N168_36										X		0	1
N169_15		X	X	X	X							1	0
N169_8								X				0	1
N170_1	X											0	0
N171_1	X											0	0
N173_3		X			X							1	0
N175_10							X					0	1
N175_2										X		0	1
N176_5										X		0	1
N177_2										X		0	1
N179_3										X		0	1
N181_10								X				0	1
N189_1								X				0	1
N197_1								X				0	1
oPFA32031						X	X					0	1
oPFA32032								X				0	1
oPFB0670								X				0	1
oPFB0672								X				0	1
oPFB0674							X					0	1
oPFB0675										X		0	1
oPFB0684		X	X	X	X							1	0
oPFBLOB0001								X				0	1
oPFBLOB0002										X		0	1
oPFBLOB0003							X					0	1
oPFBLOB0005							X					0	1
oPFBLOB0010										X		0	1
oPFBLOB0012			X									1	0
oPFBLOB0016							X					0	1
oPFBLOB0025										X		0	1
oPFBLOB0030									X	X		0	1
oPFBLOB0035						X	X					0	1
oPFBLOB0043								X				0	1
oPFBLOB0045										X		0	1
oPFBLOB0046								X				0	1
oPFBLOB0051		X	X	X	X							1	0
oPFBLOB0062								X				0	1
oPFBLOB0064						X	X					0	1
oPFBLOB0068		X										1	0
oPFBLOB0070										X		0	1
oPFBLOB0079								X				0	1
oPFBLOB0083		X										1	0
OPFBLOB0084	X											0	0
oPFBLOB0087		X		X	X							1	0
oPFBLOB0089								X				0	1
oPFBLOB0091										X		0	1
oPFBLOB0117										X		0	1
oPFBLOB0120								X				0	1
oPFBLOB0125										X		0	1
oPFBLOB0157		X			X							1	0
oPFBLOB0161										X		0	1
oPFBLOB0173										X		0	1
oPFBLOB0177										X		0	1
oPFBLOB0183										X		0	1
oPFBLOB0185										X		0	1
oPFBLOB0187								X				0	1
oPFBLOB0190							X					0	1
oPFBLOB0191										X		0	1
oPFBLOB0192								X				0	1
oPFC0748										X		0	1
oPFC0753										X		0	1
oPFC0766										X		0	1
oPFC0770										X		0	1
oPFC0772							X					0	1
oPFC0773										X		0	1
oPFD66957										X		0	1
oPFD66958						X	X					0	1
oPFD66960										X		0	1
oPFD66961							X					0	1
oPFD66972								X				0	1
oPFD66975										X		0	1
oPFD66986		X			X							1	0
oPFD66988										X		0	1
oPFD66990										X		0	1
oPFD66992										X		0	1
oPFD66993										X		0	1
oPFD66996										X		0	1
oPFD66997								X				0	1
oPFD67001			X									1	0
oPFD67015										X		0	1
oPFF72412										X		0	1
oPFF72415									X	X		0	1
oPFF72426										X		0	1
oPFF72430										X		0	1
oPFF72438										X		0	1
oPFF72458		X	X	X	X							1	0
oPFF72462							X			X		0	1
oPFF72486										X		0	1
oPFF72488										X		0	1
oPFF72503		X										1	0
oPFF72506										X		0	1
oPFF72507										X		0	1
oPFF72510						X	X					0	1
oPFF72511										X		0	1
oPFG0001								X				0	1
oPFG0002										X		0	1
oPFG0011						X	X					0	1
oPFG0012						X	X					0	1
oPFG0028										X		0	1
oPFG0043										X		0	1
oPFG0044										X		0	1
oPFG0047										X		0	1
oPFH0009								X				0	1
oPFH0039									X			0	1
oPFI17633										X		0	1
oPFI17635										X		0	1
oPFI17639										X		0	1
oPFI17641										X		0	1
oPFI17647		X										1	0
oPFI17648								X				0	1
oPFI17650		X										1	0
oPFI17671									X	X		0	1
oPFI17679										X		0	1
oPFI17694										X		0	1
oPFI17695							X					0	1
oPFI17702										X		0	1
oPFI17714										X		0	1
oPFI17719										X		0	1
oPFI17723							X					0	1
oPFI17728										X		0	1
oPFI17738										X		0	1
oPFJ12784										X		0	1
oPFJ12786		X										1	0
oPFJ12787		X		X	X							1	0
oPFJ12788										X		0	1
oPFJ12790							X					0	1
oPFJ12802										X		0	1
oPFJ12806								X				0	1
oPFJ12809								X				0	1
oPFK12895		X			X							1	0
OPFK12897	X											0	0
oPFL0004							X			X		0	1
oPFL0007							X					0	1
oPFL0013							X					0	1
oPFL0014										X		0	1
oPFL0017										X		0	1
oPFL0019										X		0	1
oPFL0020		X			X							1	0
oPFL0030										X		0	1
oPFL0031		X										1	0
OPFL0032	X											0	0
oPFL0036										X		0	1
oPFL0044		X										1	0
OPFL0049	X											0	0
oPFL0057										X		0	1
oPFL0059								X				0	1
oPFL0064										X		0	1
oPFL0067										X		0	1
oPFL0073										X		0	1
oPFL0076										X		0	1
oPFL0084										X		0	1
oPFL0090								X				0	1
oPFL0094							X					0	1
oPFL0108										X		0	1
oPFL0109										X		0	1
oPFL0133										X		0	1
oPFL0135										X		0	1
oPFL0154		X	X									1	0
oPFL0163										X		0	1
oPFM60466										X		0	1
oPFM60471						X	X					0	1
oPFM60479								X				0	1
oPFM60480						X	X					0	1
oPFM60483										X		0	1
oPFM60484		X	X	X								1	0
oPFM60487		X	X	X	X							1	0
oPFM60488										X		0	1
oPFM60491										X		0	1
oPFM60492										X		0	1
oPFM60497										X		0	1
oPFM60499								X				0	1
oPFM60515										X		0	1
OPFM60539	X											0	0
oPFM60550										X		0	1
oPFM60552										X		0	1
oPFM60554							X					0	1
oPFN0245								X				0	1
oPFN0248							X					0	1
oPFN0251								X				0	1
oPFN0255		X	X	X	X							1	0
oPFN0256										X		0	1
oPFN0264										X		0	1
oPFN0268										X		0	1
oPFN0274										X		0	1
oPFN0289							X					0	1
PF07_0124_345							X					0	1
PF08_0007_440							X					0	1
PF08_0024_570		X	X	X	X							1	0
PF08_0035_2217							X					0	1
PF08_0058_2819			X									1	0
PF08_0059_113								X				0	1
PF08_0090_947								X				0	1
PF08_0112_708										X		0	1
PF10_0014_381										X		0	1
PF10_0049_2236										X		0	1
PF10_0072_795							X					0	1
PF10_0192_1346										X		0	1
PF10_0247_345							X					0	1
PF10_0256_1795							X					0	1
PF10_0349_31							X			X		0	1
PF10_0353_17		X	X	X	X							1	0
PF10_0356_4157		X										1	0
PF10_0399_623		X										1	0
PF11_0299_28	X											0	0
PF11_0334_1589	X											0	0
PF13_0081_170										X		0	1
PF13_0123_315		X	X	X	X							1	0
PF13_0195_46							X					0	1
PF14_0092_152							X					0	1
PF14_0271_3174		X										1	0
PF14_0418_216								X				0	1
PF14_0452_266							X					0	1
PF14_0459_47		X		X								1	0
PF14_0460_129		X			X							1	0
PF14_0730_170										X		0	1
PF14_0748_74							X					0	1
PFA0200w_189								X				0	1
PFA0260c_57							X			X		0	1
PFA0385w_861								X				0	1
PFA0550w_912										X		0	1
PFA0645c_154		X	X	X								1	0
PFA0670c_135										X		0	1
PFA0720w_257								X				0	1
PFC0371w_60										X		0	1
PFC0615w_900							X					0	1
PFD0315C_30	X											0	0
PFD1030C_1680	X											0	0
PFD1195c_87		X										1	0
PFD1225w_77		X	X	X	X							1	0
PFE0180W_37	X											0	0
PFE0220w_125								X				0	1
PFE0315c_61		X										1	0
PFE0320w_1430		X	X	X								1	0
PFE0910w_126		X										1	0
PFE0945c_83										X		0	1
PFI0090c_782								X				0	1
PFI0100c_375										X		0	1
PFI0140W_156	X											0	0
PFI0270w_55							X					0	1
PFI0315c_2142		X		X								1	0
PFI0435c_2616		X	X	X	X							1	0
PFI0595C_802	X											0	0
PFI0615w_2599		X	X	X	X							1	0
PFI0905w_249							X					0	1
PFI0935w_516										X		0	1
PFI0945w_23							X					0	1
PFI1045w_301										X		0	1
PFI1205c_1640							X					0	1
PFI1225w_472										X		0	1
PFI1300c_2812										X		0	1
PFI1305w_542								X				0	1
PFI1595c_356								X				0	1
PFI1630c_399								X				0	1
PFI1745c_158								X				0	1
PFL0140w_120										X		0	1
PFL0215c_54		X	X	X								1	0
PFL0220c_353		X		X								1	0
PFL0245w_161							X					0	1
PFL0365c_75		X	X	X								1	0
PFL0905c_1032								X				0	1
PFL0915c_40								X				0	1
PFL1085w_6415								X				0	1
PFL1320w_2659							X					0	1
PFL1415w_1260							X					0	1
PFL1460c_447								X				0	1
PFL1660c_1644		X	X									1	0
PFL1705w_381										X		0	1
PFL1755w_982										X		0	1
PFL1785c_762							X					0	1
PFL1910c_113		X	X	X	X							1	0
PFL2095w_60										X		0	1
PFL2100w_829										X		0	1
PFL2185w_66							X					0	1
PFL2435w_149										X		0	1
PFL2505c_6381							X					0	1
PFL2515c_137										X		0	1
PFL2525c_1028							X					0	1
PtRNA-Lys		X										1	0
PtRNA-Ser										X		0	1
unmapped-4-tRNA-His-1_2								X				0	1
	Count:	183	88	83	76	28	201	137	16	436
No Data Subtotal:	57			Group A Subtotal:	360				Group B Subtotal:	1105

## Sheet: schiz
		Group A - Raw Data Filters				Group B - Fit Filters
UNIQID	no data	fewer than 8 datapoints	Observed Amplitude (Amax-Amin) < 0.1	1st time point after 10 min.	last time point before 60 min.	B>A0	A0-B < 0.1	B < -1.0	A0 > 10	t1/2 < 1'		A status	B status
A10325_1								X				0	1
A10325_16		X	X	X								1	0
A10325_20										X		0	1
A10325_29						X	X					0	1
A10325_30						X	X					0	1
A10325_30J	X											0	0
A10325_32								X				0	1
A11025_2								X				0	1
A11962_3								X				0	1
A1411_1								X				0	1
A14195_3		X										1	0
A14801_11								X				0	1
A14801_13								X				0	1
A14801_18								X				0	1
A14801_24								X				0	1
A14801_31		X										1	0
A14801_33		X										1	0
A14801_37		X										1	0
A14801_5		X		X								1	0
A16096_2		X										1	0
A1718_1								X				0	1
A18792_13		X										1	0
A18792_17		X	X	X	X							1	0
A18792_20		X										1	0
A18792_8								X				0	1
A24704_6		X										1	0
A26463_4		X										1	0
A31914_2	X											0	0
A31914_5						X	X			X		0	1
A3310_1	X											0	0
A3310_26		X										1	0
A3920_1		X										1	0
A6420_5		X			X							1	0
A6615_1		X	X	X								1	0
A8408_2	X											0	0
A8784_15		X			X							1	0
A8784_20	X											0	0
A8784_7		X										1	0
B114								X				0	1
B117	X											0	0
B12								X				0	1
B177								X				0	1
B225								X				0	1
B230								X				0	1
B31		X	X	X								1	0
B312								X				0	1
B32							X					0	1
B325								X				0	1
B34	X											0	0
B37						X	X					0	1
B392	X											0	0
B405								X				0	1
B416										X		0	1
B418								X				0	1
B431	X											0	0
B437								X				0	1
B456								X				0	1
B516		X			X							1	0
B521								X				0	1
B576	X											0	0
B577	X											0	0
B593								X				0	1
B60								X				0	1
B601	X											0	0
B609	X											0	0
B617								X				0	1
B618	X											0	0
B619						X	X					0	1
B627								X				0	1
B634		X	X	X	X							1	0
B645						X	X					0	1
B69								X				0	1
B70								X				0	1
C11		X										1	0
C122		X	X		X							1	0
C174								X				0	1
C198		X			X							1	0
C230								X				0	1
C273		X			X							1	0
C292	X											0	0
C343								X				0	1
C35									X	X		0	1
C365								X				0	1
C379						X	X					0	1
C38	X											0	0
C41								X				0	1
C429	X											0	0
C436								X				0	1
C445		X										1	0
C446		X	X	X								1	0
C448		X	X		X							1	0
C449		X										1	0
C470								X				0	1
C523								X				0	1
C535		X										1	0
C554		X										1	0
C60								X				0	1
C611								X				0	1
C657		X										1	0
C663	X											0	0
C670		X										1	0
C672	X											0	0
C68								X				0	1
C71			X									1	0
C72			X									1	0
C73			X									1	0
C74							X					0	1
C75							X					0	1
C76								X				0	1
chr4-tRNA-Ala-1_2								X				0	1
chr5-tRNA-Arg-1_2								X				0	1
chr5-tRNA-Leu-2_13		X										1	0
chr6-tRNA-Ala-1_2								X				0	1
chr7-tRNA-Ala-1_3								X				0	1
chr7-tRNA-Thr-1_2								X				0	1
CHR7.RRNA118S_470	X											0	0
D10455_1		X	X		X							1	0
D12635_14								X				0	1
D12635_20								X				0	1
D12635_25								X				0	1
D12635_31								X				0	1
D12635_36								X				0	1
D12635_39		X										1	0
D12635_6		X										1	0
D14936_1										X		0	1
D16430_1	X											0	0
D16785_26								X				0	1
D16785_3								X				0	1
D16785_4								X				0	1
D17523_1		X		X	X							1	0
D17715_125								X				0	1
D17715_136	X											0	0
D17715_32								X				0	1
D17715_64								X				0	1
D17715_7						X	X					0	1
D17715_71		X		X	X							1	0
D17715_78										X		0	1
D17715_80		X	X	X								1	0
D23156_13		X										1	0
D23156_20								X				0	1
D23156_33								X				0	1
D23657_2										X		0	1
D2660_1		X										1	0
D32606_3								X				0	1
D32679_5	X											0	0
D33539_3		X										1	0
D33539_35								X				0	1
D33539_5		X										1	0
D33539_70		X										1	0
D33539_87								X				0	1
D33539_95								X				0	1
D33539_97									X	X		0	1
D34599_1								X				0	1
D34948_2								X				0	1
D4043_2								X				0	1
D42243_14								X				0	1
D42243_16								X				0	1
D42243_17		X			X							1	0
D42243_29		X	X		X							1	0
D42243_31		X										1	0
D42243_36		X										1	0
D42954_1		X	X	X	X							1	0
D44388_1		X										1	0
D45582_1								X				0	1
D46820_1								X				0	1
D49176_46						X	X					0	1
D49176_7								X				0	1
D49942_10								X				0	1
D49942_3								X				0	1
D49942_4								X				0	1
D49942_6								X				0	1
D49942_8								X				0	1
D49942_9								X				0	1
D53677_1	X											0	0
D53677_7								X				0	1
D53677_8	X											0	0
D54177_1		X										1	0
D56400_4								X				0	1
D56470_1		X	X		X							1	0
D56736_1							X					0	1
D61496_1								X				0	1
D6287_13	X											0	0
D6287_18		X			X							1	0
D6287_3		X										1	0
D6287_56		X			X							1	0
D6287_6	X											0	0
D6287_7	X											0	0
D65899_1	X											0	0
D6681_12		X	X	X	X							1	0
E10705_1	X											0	0
E10967_2		X										1	0
E12238_1	X											0	0
E12253_3								X				0	1
E12876_1		X										1	0
E13038_7		X			X							1	0
E13462_3								X				0	1
E13777_2								X				0	1
E14176_1	X											0	0
E14340_1		X										1	0
E16528_1								X				0	1
E16790_10								X				0	1
E17521_1								X				0	1
E17645_7		X										1	0
E17645_8	X											0	0
E18031_6								X				0	1
E18169_4		X			X							1	0
E18512_4								X				0	1
E18737_1								X				0	1
E18957_1	X											0	0
E19278_6								X				0	1
E19322_1	X											0	0
E19346_1								X				0	1
E19870_1								X				0	1
E20260_1								X				0	1
E20360_1								X				0	1
E20360_11		X	X	X								1	0
E20360_12		X										1	0
E20424_1								X				0	1
E20424_2								X				0	1
E20651_1								X				0	1
E21089_1										X		0	1
E22273_1								X				0	1
E2283_4								X				0	1
E2283_7								X				0	1
E23098_1	X											0	0
E23986_4								X				0	1
E24075_1								X				0	1
E24329_1								X				0	1
E24991_1								X				0	1
E25193_1								X				0	1
E25593_1								X				0	1
E263_8								X				0	1
E2651_2								X				0	1
E26598_1		X										1	0
E26609_1		X										1	0
E2667_2								X				0	1
E27300_2								X				0	1
E27357_1	X											0	0
E27723_19		X		X								1	0
E27742_6	X											0	0
E27826_2								X				0	1
E28056_1		X	X	X	X							1	0
E28462_2		X	X	X	X							1	0
E29567_11		X										1	0
E29895_1		X										1	0
E3185_6								X				0	1
E3215_18								X				0	1
E3552_1						X	X					0	1
E3554_1		X		X								1	0
E3831_2		X										1	0
E4173_1		X										1	0
E5006_5								X				0	1
E598_1I	X											0	0
E6662_1	X											0	0
E7539_1								X				0	1
E7745_2		X		X	X							1	0
E7871_1								X				0	1
E8167_12		X			X							1	0
E8167_2		X			X							1	0
E8314_2								X				0	1
E8314_4								X				0	1
E832_1	X											0	0
E9225_1								X				0	1
E9527_1		X										1	0
F10185_1		X										1	0
F10724_1								X				0	1
F10949_3								X				0	1
F11018_1		X		X								1	0
F11484_1		X	X		X							1	0
F11919_1								X				0	1
F11925_1		X	X	X								1	0
F13307_1								X				0	1
F13414_1								X				0	1
F13503_1	X											0	0
F13845_1								X				0	1
F14111_2								X				0	1
F14326_1								X				0	1
F14570_1								X				0	1
F15775_1								X				0	1
F16472_2		X			X							1	0
F16878_7								X				0	1
F17165_1								X				0	1
F17289_2								X				0	1
F17836_2								X				0	1
F18101_1								X				0	1
F18154_3		X			X							1	0
F18417_2								X				0	1
F18567_3		X										1	0
F19122_1								X				0	1
F19199_1								X				0	1
F19746_5		X										1	0
F20266_1								X				0	1
F20744_1	X											0	0
F21150_1								X				0	1
F22107_2	X											0	0
F22395_1		X										1	0
F22447_16	X											0	0
F22447_17								X				0	1
F22631_1	X											0	0
F22946_1						X	X					0	1
F23145_4	X											0	0
F23172_1								X				0	1
F23526_2	X											0	0
F23644_4									X	X		0	1
F24555_1		X	X	X								1	0
F25016_1	X											0	0
F25239_3								X				0	1
F25543_1								X				0	1
F26422_1								X				0	1
F26422_2								X				0	1
F2650_2								X				0	1
F27553_1		X										1	0
F27679_3								X				0	1
F28148_1								X				0	1
F28313_1								X				0	1
F28584_1						X	X			X		0	1
F29214_1								X				0	1
F29309_1								X				0	1
F29467_4		X										1	0
F30254_2								X				0	1
F30335_1						X	X			X		0	1
F32053_1								X				0	1
F32132_1								X				0	1
F33441_1								X				0	1
F33897_1								X				0	1
F34859_1								X				0	1
F35197_2								X				0	1
F35310_1		X										1	0
F35531_1								X				0	1
F35570_2		X										1	0
F35590_1								X				0	1
F35860_1								X				0	1
F36098_1								X				0	1
F37100_2								X				0	1
F39343_2		X										1	0
F39544_1							X					0	1
F403_1								X				0	1
F40451_2								X				0	1
F41820_1								X				0	1
F41828_1								X				0	1
F42424_1		X										1	0
F43059_2								X				0	1
F43438_3	X											0	0
F4422_2						X	X					0	1
F44245_1		X										1	0
F44853_1		X			X							1	0
F44853_2	X											0	0
F44871_2	X											0	0
F44892_1	X											0	0
F45252_1								X				0	1
F45296_1		X										1	0
F45342_1								X				0	1
F45814_1								X				0	1
F46705_1								X				0	1
F46816_2								X				0	1
F47160_1								X				0	1
F47255_3		X										1	0
F47255_5						X	X					0	1
F47327_1	X											0	0
F47350_1		X										1	0
F47790_1								X				0	1
F48253_6		X			X							1	0
F48270_1								X				0	1
F48363_3								X				0	1
F48424_2								X				0	1
F48446_2								X				0	1
F49071_1								X				0	1
F49178_1								X				0	1
F49677_1								X				0	1
F50107_1		X										1	0
F51040_1	X											0	0
F51438_1						X	X					0	1
F51756_1								X				0	1
F51945_2								X				0	1
F51945_3								X				0	1
F5206_2		X										1	0
F5206_7	X											0	0
F52397_2								X				0	1
F53081_1								X				0	1
F53097_4		X										1	0
F53429_1		X	X	X	X							1	0
F53897_2								X				0	1
F53971_1								X				0	1
F5429_1								X				0	1
F54854_2								X				0	1
F55215_1								X				0	1
F55928_5		X										1	0
F55942_1	X											0	0
F57713_2								X				0	1
F5910_2								X				0	1
F59139_1								X				0	1
F59139_2								X				0	1
F59310_5		X										1	0
F60089_1	X											0	0
F6022_1								X				0	1
F60633_2		X										1	0
F61859_2		X	X	X	X							1	0
F62233_2								X				0	1
F62329_1						X	X					0	1
F63326_1								X				0	1
F63632_3								X				0	1
F64095_4		X										1	0
F6440_1								X				0	1
F65043_4								X				0	1
F65167_1								X				0	1
F65467_1		X	X									1	0
F66030_3								X				0	1
F66126_1								X				0	1
F66828_2		X										1	0
F67045_1		X	X		X							1	0
F67106_1								X				0	1
F67535_8								X				0	1
F67648_2		X										1	0
F67874_1								X				0	1
F68282_1								X				0	1
F68934_2								X				0	1
F70501_1		X										1	0
F71067_4		X			X							1	0
F71176_5								X				0	1
F71182_1								X				0	1
F7374_2								X				0	1
F739_1								X				0	1
F7828_1								X				0	1
F792_1		X										1	0
F8027_1								X				0	1
F8027_3								X				0	1
F8511_1								X				0	1
HRPIII_502								X				0	1
I10218_1								X				0	1
I1033_3								X				0	1
I10472_1									X			0	1
I10565_1								X				0	1
I10798_1		X			X							1	0
I11182_1								X				0	1
I11281_1		X	X		X							1	0
I11448_2						X	X					0	1
I11523_4								X				0	1
I12192_2		X										1	0
I12303_1								X				0	1
I12552_2								X				0	1
I12861_2J	X											0	0
I13569_1								X				0	1
I14125_1		X										1	0
I14201_1								X				0	1
I14203_2						X	X					0	1
I14393_1		X	X	X	X							1	0
I14440_1		X										1	0
I14812_1								X				0	1
I14956_1								X				0	1
I1520_1								X				0	1
I1522_1							X					0	1
I1522_2								X				0	1
I15351_1								X				0	1
I15423_1								X				0	1
I1568_2								X				0	1
I15858_1								X				0	1
I15927_5								X				0	1
I16487_2								X				0	1
I16487_3								X				0	1
I16671_5								X				0	1
I16684_1								X				0	1
I1689_2								X				0	1
I16989_2								X				0	1
I17293_1								X				0	1
I17293_2								X				0	1
I1884_1	X											0	0
I1897_1								X				0	1
I2458_1						X	X			X		0	1
I2966_1								X				0	1
I3270_3								X				0	1
I3518_1	X											0	0
I3854_2								X				0	1
I400_1	X											0	0
I4547_2	X											0	0
I4647_2								X				0	1
I477_1		X										1	0
I4989_1								X				0	1
I5035_1		X			X							1	0
I601_1								X				0	1
I6204_2								X				0	1
I6653_2								X				0	1
I6658_2								X				0	1
I7243_1								X				0	1
I7697_2								X				0	1
I8378_3								X				0	1
I8447_1								X				0	1
I8674_2								X				0	1
I8963_1								X				0	1
J1058_1							X					0	1
J1058_2						X	X					0	1
J106_11								X				0	1
J116_1		X			X							1	0
J12778_2								X				0	1
J151_10								X				0	1
J151_11								X				0	1
J151_5								X				0	1
J152_19		X	X	X								1	0
J156_2								X				0	1
J157_3		X	X		X							1	0
J170_10	X											0	0
J183_6								X				0	1
J197_1								X				0	1
J198_5								X				0	1
J206_7	X											0	0
J21_13		X										1	0
J21_15		X	X		X							1	0
J21_31		X										1	0
J221_2	X											0	0
J222_3	X											0	0
J2277_2								X				0	1
J22_3		X	X		X							1	0
J246_2						X	X					0	1
J2541_2								X				0	1
J269_10								X				0	1
J269_5								X				0	1
J269_7		X										1	0
J269_9								X				0	1
J26_1	X											0	0
J27_14								X				0	1
J27_18								X				0	1
J2896_1								X				0	1
J300_1	X											0	0
J304_1								X				0	1
J309_19								X				0	1
J322_1								X				0	1
J33_20								X				0	1
J34_4		X			X							1	0
J34_9								X				0	1
J352_1		X										1	0
J3764_1	X											0	0
J40_6								X				0	1
J414_1								X				0	1
J425_3						X	X					0	1
J43_20		X										1	0
J44_6		X	X		X							1	0
J483_2								X				0	1
J490_1		X	X		X							1	0
J493_1								X				0	1
J50_1								X				0	1
J512_2J	X											0	0
J53_22		X										1	0
J53_23		X										1	0
J53_46								X				0	1
J53_48								X				0	1
J5665_24								X				0	1
J587_6								X				0	1
J634_1								X				0	1
J634_2								X				0	1
J71_4		X										1	0
J73_4								X				0	1
J85_10								X				0	1
J85_5								X				0	1
Km2326_6		X	X		X							1	0
Km757_6		X										1	0
Km948_3								X				0	1
Kn1009_2								X				0	1
Kn1069_1		X	X		X							1	0
Kn1101_2								X				0	1
Kn12363_3								X				0	1
Kn12486_2								X				0	1
Kn1802_2								X				0	1
Kn1970_1		X	X	X								1	0
Kn1993_1		X		X								1	0
Kn2020_1								X				0	1
Kn2173_1								X				0	1
Kn2175_2		X			X							1	0
Kn2725_1								X				0	1
Kn2750_3		X										1	0
Kn3094_1		X			X							1	0
Kn3190_1								X				0	1
Kn330_1								X				0	1
Kn3360_1		X										1	0
Kn3709_1								X				0	1
Kn3840_1								X				0	1
Kn459_1								X				0	1
Kn459_3								X				0	1
Kn4782_2								X				0	1
Kn4809_2								X				0	1
Kn4895_2		X										1	0
Kn5150_1		X										1	0
Kn519_3								X				0	1
KN5217_2	X											0	0
KN5578_1	X											0	0
Kn5587_1								X				0	1
KN5610_3	X											0	0
Kn569_3								X				0	1
Kn57_1								X				0	1
Kn609_1								X				0	1
Kn6869_1								X				0	1
Kn8017_1								X				0	1
Kn8409_1								X				0	1
Kn9796_1		X										1	0
Ks101_6								X				0	1
Ks1030_1								X				0	1
Ks1030_5		X		X								1	0
Ks1032_1								X				0	1
Ks1032_5								X				0	1
Ks103_2								X				0	1
Ks106_13								X				0	1
Ks1196_1								X				0	1
Ks127_13								X				0	1
Ks127_20		X										1	0
Ks12_13								X				0	1
Ks133_1									X	X		0	1
Ks135_1						X	X					0	1
Ks135_5								X				0	1
Ks139_1								X				0	1
Ks157_11								X				0	1
Ks157_14								X				0	1
Ks157_17								X				0	1
KS157_2	X											0	0
KS157_5	X											0	0
Ks15_2		X			X							1	0
Ks186_6		X										1	0
Ks187_2		X										1	0
Ks187_4								X				0	1
Ks212_4								X				0	1
Ks225_1								X				0	1
Ks245_2								X				0	1
Ks25_10								X				0	1
Ks25_15								X				0	1
Ks2938_1								X				0	1
Ks2_1								X				0	1
Ks363_4								X				0	1
Ks382_1								X				0	1
Ks443_2								X				0	1
Ks44_10								X				0	1
Ks488_5								X				0	1
Ks48_12		X			X							1	0
KS48_2	X											0	0
Ks48_4		X	X	X	X							1	0
Ks48_8								X				0	1
Ks497_2								X				0	1
Ks4_15								X				0	1
Ks506_9								X				0	1
Ks509_8								X				0	1
Ks56_1										X		0	1
Ks56_11						X	X					0	1
Ks56_4		X										1	0
Ks592_1								X				0	1
KS592_1J	X											0	0
Ks592_4						X	X			X		0	1
Ks5_1								X				0	1
Ks624_4								X				0	1
Ks625_10		X			X							1	0
Ks625_11		X										1	0
Ks66_3								X				0	1
Ks66_6								X				0	1
Ks75_13		X										1	0
Ks75_15								X				0	1
Ks75_16								X				0	1
Ks75_18								X				0	1
Ks75_5								X				0	1
Ks75_7								X				0	1
Ks826_1								X				0	1
Ks89_10		X										1	0
Ks92_1								X				0	1
Ks950_1		X										1	0
Ks950_3						X	X			X		0	1
Ks97_18								X				0	1
Ks98_5								X				0	1
L1_15		X										1	0
L1_21								X				0	1
L1_43		X		X	X							1	0
L1_48								X				0	1
L1_66		X										1	0
L1_7		X			X							1	0
L1_70										X		0	1
L1_82								X				0	1
L1_95								X				0	1
L2_106										X		0	1
L2_166								X				0	1
L2_188								X				0	1
L2_190								X				0	1
L2_207		X	X		X							1	0
L2_224								X				0	1
L2_259		X										1	0
L2_277								X				0	1
L2_280								X				0	1
L2_283		X										1	0
L2_97										X		0	1
L3_14								X				0	1
M10202_5								X				0	1
M10202_9								X				0	1
M126_9		X										1	0
M12812_3						X	X					0	1
M12883_6								X				0	1
M13713_4								X				0	1
M14163_1										X		0	1
M16243_2						X	X					0	1
M18079_3								X				0	1
M18079_4								X				0	1
M18377_2		X										1	0
M19791_1		X	X	X	X							1	0
M19895_2		X										1	0
M20060_1						X	X					0	1
M22451_2										X		0	1
M23550_7								X				0	1
M24104_1		X										1	0
M24235_1								X				0	1
M24933_4	X											0	0
M2610_1								X				0	1
M27955_1		X										1	0
M28249_5		X	X	X	X							1	0
M29079_3								X				0	1
M29681_1								X				0	1
M30664_1								X				0	1
M32756_1								X				0	1
M32775_1			X									1	0
M33088_2								X				0	1
M33579_4								X				0	1
M34896_1		X										1	0
M36656_1		X	X	X	X							1	0
M36754_19								X				0	1
M37116_3								X				0	1
M37794_12	X											0	0
M37794_18								X				0	1
M37794_2								X				0	1
M37794_6								X				0	1
M38190_1								X				0	1
M38913_7								X				0	1
M38941_3		X			X							1	0
M39175_1		X	X	X								1	0
M40983_3		X			X							1	0
M41763_6								X				0	1
M4230_1								X				0	1
M43630_3								X				0	1
M4542_2								X				0	1
M45468_2									X	X		0	1
M4548_2								X				0	1
M46861_1						X	X			X		0	1
M48835_1									X			0	1
M50536_1								X				0	1
M52114_1								X				0	1
M53850_2								X				0	1
M55888_8								X				0	1
M56512_15								X				0	1
M57341_1								X				0	1
M58298_1		X										1	0
M58736_5		X										1	0
M58750_2								X				0	1
M58784_1								X				0	1
M60464_2								X				0	1
M7044_5								X				0	1
M724_2								X				0	1
M7883_3								X				0	1
M951_1								X				0	1
MAL13P1.153_577								X				0	1
MAL13P1.267_247		X										1	0
MAL13P1.282_227								X				0	1
MAL13P1.41_2588		X	X		X							1	0
MAL6P1.106_83									X	X		0	1
MAL6P1.113_108								X				0	1
MAL6P1.126_129								X				0	1
MAL6P1.128_313		X										1	0
MAL6P1.186_20								X				0	1
MAL6P1.196_212								X				0	1
MAL6P1.243_1435								X				0	1
MAL6P1.256_494								X				0	1
MAL6P1.51_1594								X				0	1
MAL7P1.178_473								X				0	1
MAL7P1.63_45			X									1	0
MAL7P1.6_11								X				0	1
MAL8P1.130_986								X				0	1
MAL8P1.31_665						X	X					0	1
MAL8P1.72_154								X				0	1
MAL8P1.90_55		X		X								1	0
N127_18								X				0	1
N127_48	X											0	0
N128_4		X										1	0
N128_56		X	X		X							1	0
N128_6								X				0	1
N128_75								X				0	1
N129_17								X				0	1
N129_20								X				0	1
N129_41	X											0	0
N130_1		X			X							1	0
N131_5		X	X		X							1	0
N132_113								X				0	1
N132_118		X										1	0
N132_139								X				0	1
N132_142								X				0	1
N132_178								X				0	1
N132_73		X										1	0
N133_26								X				0	1
N133_53		X										1	0
N134_106	X											0	0
N134_23		X										1	0
N134_26		X										1	0
N134_93		X										1	0
N134_96	X											0	0
N135_12		X										1	0
N135_27								X				0	1
N136_16		X										1	0
N137_2								X				0	1
N137_25								X				0	1
N137_29								X				0	1
N137_50	X											0	0
N138_101		X										1	0
N138_60								X				0	1
N138_81								X				0	1
N138_84								X				0	1
N139_12		X			X							1	0
N139_13		X		X	X							1	0
N139_22		X										1	0
N139_24							X					0	1
N139_29		X			X							1	0
N139_4		X										1	0
N139_5								X				0	1
N140_2								X				0	1
N141_27								X				0	1
N141_34								X				0	1
N141_39		X										1	0
N141_5								X				0	1
N141_8								X				0	1
N143_15		X										1	0
N143_32								X				0	1
N143_58		X		X								1	0
N143_66								X				0	1
N145_20								X				0	1
N145_23								X				0	1
N145_36		X	X	X	X							1	0
N145_50		X	X	X								1	0
N145_57		X			X							1	0
N147_13						X	X					0	1
N147_14								X				0	1
N148_6		X			X							1	0
N149_11								X				0	1
N150_50								X				0	1
N150_93								X				0	1
N151_3								X				0	1
N151_30		X										1	0
N154_3								X				0	1
N155_23		X										1	0
N155_29								X				0	1
N155_34								X				0	1
N158_3	X											0	0
N161_1								X				0	1
N163_10								X				0	1
N165_10							X					0	1
N165_14						X	X					0	1
N165_16								X				0	1
N168_29		X	X		X							1	0
N168_36								X				0	1
N169_15		X	X		X							1	0
N170_1		X	X	X	X							1	0
N171_1		X										1	0
N173_3								X				0	1
N175_2								X				0	1
N181_10								X				0	1
N181_23								X				0	1
N181_3								X				0	1
N187_2								X				0	1
N243_1								X				0	1
N244_2								X				0	1
oPFA32032						X	X					0	1
oPFB0675								X				0	1
oPFB0681								X				0	1
oPFB0684		X	X		X							1	0
oPFBLOB0002								X				0	1
oPFBLOB0003								X				0	1
oPFBLOB0004								X				0	1
oPFBLOB0005								X				0	1
oPFBLOB0012								X				0	1
oPFBLOB0013								X				0	1
oPFBLOB0014								X				0	1
oPFBLOB0020								X				0	1
oPFBLOB0026								X				0	1
oPFBLOB0027								X				0	1
oPFBLOB0030								X				0	1
oPFBLOB0035								X				0	1
oPFBLOB0038								X				0	1
oPFBLOB0051		X	X	X	X							1	0
oPFBLOB0064						X	X			X		0	1
oPFBLOB0068						X	X					0	1
oPFBLOB0083		X										1	0
oPFBLOB0084		X	X		X							1	0
oPFBLOB0087								X				0	1
oPFBLOB0089										X		0	1
oPFBLOB0098								X				0	1
oPFBLOB0106								X				0	1
oPFBLOB0109								X				0	1
oPFBLOB0113								X				0	1
oPFBLOB0117						X	X					0	1
oPFBLOB0120										X		0	1
oPFBLOB0127								X				0	1
oPFBLOB0131								X				0	1
oPFBLOB0140								X				0	1
oPFBLOB0154								X				0	1
oPFBLOB0157		X	X		X							1	0
oPFBLOB0172								X				0	1
oPFC0753								X				0	1
oPFC0761								X				0	1
oPFC0763								X				0	1
oPFC0769								X				0	1
oPFC0772								X				0	1
oPFC0773								X				0	1
oPFC0776								X				0	1
oPFD66957								X				0	1
oPFD66958						X	X					0	1
oPFD66961						X	X					0	1
oPFD66967								X				0	1
oPFD66968						X	X					0	1
oPFD66981						X	X					0	1
oPFD66986		X										1	0
oPFD66993								X				0	1
oPFD67001								X				0	1
oPFD67005								X				0	1
oPFF72412								X				0	1
oPFF72414								X				0	1
oPFF72415									X	X		0	1
oPFF72430								X				0	1
oPFF72440								X				0	1
oPFF72447								X				0	1
oPFF72451								X				0	1
oPFF72458		X		X	X							1	0
oPFF72462								X				0	1
oPFF72503		X										1	0
oPFG0003		X										1	0
oPFG0011								X				0	1
oPFG0012								X				0	1
oPFG0021								X				0	1
oPFG0028								X				0	1
oPFG0043						X	X					0	1
oPFH0009								X				0	1
oPFI17633								X				0	1
oPFI17638								X				0	1
oPFI17648								X				0	1
oPFI17649								X				0	1
oPFI17650		X										1	0
oPFI17658								X				0	1
oPFI17671						X	X					0	1
oPFI17688								X				0	1
oPFI17693								X				0	1
oPFI17706								X				0	1
oPFI17711								X				0	1
oPFI17712								X				0	1
oPFI17714								X				0	1
oPFI17716								X				0	1
oPFI17719								X				0	1
oPFI17732								X				0	1
oPFJ12785								X				0	1
oPFJ12786		X										1	0
oPFJ12787		X	X		X							1	0
oPFJ12788								X				0	1
oPFJ12790								X				0	1
oPFJ12794								X				0	1
oPFJ12806								X				0	1
oPFK12891		X										1	0
oPFK12894								X				0	1
oPFK12895								X				0	1
oPFK12897		X	X	X	X							1	0
oPFL0004								X				0	1
oPFL0006								X				0	1
oPFL0007								X				0	1
oPFL0012						X	X					0	1
oPFL0019								X				0	1
oPFL0020								X				0	1
oPFL0030								X				0	1
oPFL0032		X	X	X	X							1	0
oPFL0036								X				0	1
oPFL0042								X				0	1
oPFL0043		X										1	0
oPFL0044								X				0	1
oPFL0049		X	X		X							1	0
oPFL0056								X				0	1
oPFL0057								X				0	1
oPFL0059								X				0	1
oPFL0073								X				0	1
oPFL0076								X				0	1
oPFL0135								X				0	1
oPFL0153								X				0	1
oPFL0154		X										1	0
oPFL0157								X				0	1
oPFL0160								X				0	1
oPFM60469								X				0	1
oPFM60471								X				0	1
oPFM60483						X	X					0	1
oPFM60484										X		0	1
oPFM60487										X		0	1
oPFM60493								X				0	1
oPFM60499								X				0	1
oPFM60508								X				0	1
oPFM60515								X				0	1
oPFM60524								X				0	1
oPFM60539		X										1	0
oPFM60554								X				0	1
oPFN0245						X	X					0	1
oPFN0248								X				0	1
oPFN0251								X				0	1
oPFN0252								X				0	1
oPFN0255		X										1	0
oPFN0264								X				0	1
oPFN0271								X				0	1
oPFN0289								X				0	1
PF07_0110_347								X				0	1
PF08_0024_570		X										1	0
PF10_0250_1793								X				0	1
PF10_0353_17		X			X							1	0
PF11_0041_109								X				0	1
PF11_0299_28		X	X		X							1	0
PF11_0334_1589		X	X		X							1	0
PF13_0047_1087								X				0	1
PF13_0123_315		X	X		X							1	0
PF13_0276_110								X				0	1
PF14_0275_321								X				0	1
PF14_0418_216								X				0	1
PF14_0452_266						X	X					0	1
PF14_0459_47		X										1	0
PF14_0460_129						X	X					0	1
PF14_0748_74			X									1	0
PFA0645c_154		X										1	0
PFB0161c_228								X				0	1
PFD0040c_768								X				0	1
PFD0315c_30		X	X		X							1	0
PFD0650w_113								X				0	1
PFD1030C_1680	X											0	0
PFD1195c_87		X										1	0
PFD1225w_77		X			X							1	0
PFE0180W_37	X											0	0
PFE0315C_61	X											0	0
PFI0140w_156		X			X							1	0
PFI0315c_2142								X				0	1
PFI0435c_2616		X										1	0
PFI0595c_802		X										1	0
PFI0905w_249								X				0	1
PFI0945w_23								X				0	1
PFI1300c_2812								X				0	1
PFI1305w_542		X										1	0
PFI1630c_399								X				0	1
PFI1745c_158								X				0	1
PFI1770w_38							X					0	1
PFL0215c_54		X			X							1	0
PFL0365c_75		X	X		X							1	0
PFL0915c_40								X				0	1
PFL1085w_6415								X				0	1
PFL1440c_802								X				0	1
PFL1670c_685								X				0	1
PFL1910c_113		X										1	0
PFL2095w_60								X				0	1
PtRNA-Lys								X				0	1
	Count:	259	68	44	93	49	59	603	9	31
No Data Subtotal:	89			Group A Subtotal:	265				Group B Subtotal:	687

## Sheet: late
		Group A - Raw Data Filters				Group B- Fit Filters
UNIQID	no data	fewer than 8 datapoints	Observed Amplitude (Amax-Amin) < 0.1	1st time point after 10 min.	last time point before 60 min.	B>A0	A0-B < 0.1	B < -1.0	A0 > 10	t1/2 < 1'		A status	B status
A10325_16	X											0	0
A10325_20								X				0	1
A10325_29								X				0	1
A10325_30								X				0	1
A10325_30J	X											0	0
A10325_32						X	X					0	1
A10325_7	X											0	0
A11025_2								X				0	1
A13725_9								X				0	1
A1411_1								X				0	1
A14195_3		X	X		X							1	0
A14801_11								X				0	1
A14801_13								X				0	1
A14801_18		X										1	0
A14801_24								X				0	1
A14801_26		X		X								1	0
A14801_31		X	X		X							1	0
A14801_33		X										1	0
A14801_37		X		X								1	0
A14801_5		X	X	X	X							1	0
A16096_2	X											0	0
A16096_5								X				0	1
A1718_1								X				0	1
A18792_10								X				0	1
A18792_11		X										1	0
A18792_13	X											0	0
A18792_17		X	X		X							1	0
A18792_20	X											0	0
A18792_6		X		X	X							1	0
A18792_8		X										1	0
A19747_2		X										1	0
A23157_1								X				0	1
A23157_18								X				0	1
A23157_8		X		X								1	0
A24704_6	X											0	0
A26463_1		X										1	0
A31914_2	X											0	0
A31914_5								X				0	1
A3310_1	X											0	0
A3310_11								X				0	1
A3310_15								X				0	1
A3310_26		X			X							1	0
A3310_32								X				0	1
A3920_1	X											0	0
A4732_14			X									1	0
A4732_19		X										1	0
A6420_5		X			X							1	0
A6615_1	X											0	0
A8010_1								X				0	1
A8010_10								X				0	1
A8010_16								X				0	1
A8408_2	X											0	0
A8445_2		X										1	0
A8784_15	X											0	0
A8784_2								X				0	1
A8784_20	X											0	0
A8784_7	X											0	0
B11								X				0	1
B110								X				0	1
B117	X											0	0
B12								X				0	1
B121								X				0	1
B133								X				0	1
B134		X										1	0
B143								X				0	1
B16		X										1	0
B174								X				0	1
B177								X				0	1
B178								X				0	1
B215								X				0	1
B218								X				0	1
B225								X				0	1
B230								X				0	1
B241								X				0	1
B244								X				0	1
B25								X				0	1
B251								X				0	1
B278		X										1	0
B279		X										1	0
B306								X				0	1
B31	X											0	0
B312								X				0	1
B325								X				0	1
B34		X	X	X	X							1	0
B351								X				0	1
B366								X				0	1
B37		X										1	0
B392		X	X	X	X							1	0
B416		X			X							1	0
B418								X				0	1
B42								X				0	1
B431	X											0	0
B432								X				0	1
B437								X				0	1
B444									X			0	1
B456								X				0	1
B492								X				0	1
B50								X				0	1
B507								X				0	1
B516		X		X								1	0
B521								X				0	1
B534								X				0	1
B536								X				0	1
B55								X				0	1
B565								X				0	1
B572								X				0	1
B576	X											0	0
B577	X											0	0
B593								X				0	1
B598								X				0	1
B60								X				0	1
B601	X											0	0
B609	X											0	0
B613		X										1	0
B618	X											0	0
B619		X										1	0
B634	X											0	0
B639		X			X							1	0
B69								X				0	1
B70								X				0	1
B77								X				0	1
B95								X				0	1
C11		X	X	X	X							1	0
C122		X			X							1	0
C147								X				0	1
C174								X				0	1
C18								X				0	1
C198		X			X							1	0
C230		X										1	0
C233		X										1	0
C249								X				0	1
C25		X										1	0
C257								X				0	1
C258								X				0	1
C273	X											0	0
C283								X				0	1
C292		X	X		X							1	0
C30								X				0	1
C315								X				0	1
C32		X	X		X							1	0
C322								X				0	1
C343								X				0	1
C35		X		X								1	0
C379								X				0	1
C38	X											0	0
C429	X											0	0
C436		X										1	0
C445		X	X		X							1	0
C446	X											0	0
C448	X											0	0
C449		X			X							1	0
C46								X				0	1
C465								X				0	1
C470								X				0	1
C523								X				0	1
C525		X			X							1	0
C535		X			X							1	0
C54								X				0	1
C563								X				0	1
C599								X				0	1
C60								X				0	1
C604								X				0	1
C611								X				0	1
C630								X				0	1
C638								X				0	1
C649								X				0	1
C657		X	X	X								1	0
C663	X											0	0
C67								X				0	1
C670	X											0	0
C672	X											0	0
C68							X					0	1
C688								X				0	1
C713		X										1	0
C72			X									1	0
C720		X		X								1	0
C73								X				0	1
C74								X				0	1
C75			X									1	0
C76								X				0	1
C85								X				0	1
chr2-tRNA-Gln-1_2		X	X		X							1	0
chr4-tRNA-Ala-1_2								X				0	1
chr4-tRNA-Ile-1_3								X				0	1
chr5-tRNA-Arg-1_2								X				0	1
CHR5TRNALEU2_13	X											0	0
chr6-tRNA-Ala-1_2						X	X					0	1
chr7-tRNA-Ala-1_3						X	X			X		0	1
chr7-tRNA-Thr-1_2								X				0	1
CHR7.RRNA118S_470	X											0	0
D10455_1	X											0	0
D10455_2								X	X			0	1
D11621_1								X				0	1
D12635_14								X				0	1
D12635_20								X				0	1
D12635_21								X				0	1
D12635_25								X				0	1
D12635_31								X				0	1
D12635_36								X				0	1
D12635_39		X										1	0
D12635_51								X				0	1
D12635_6		X										1	0
D14936_1							X			X		0	1
D15909_10								X				0	1
D16430_1	X											0	0
D16785_10								X				0	1
D16785_24								X				0	1
D16785_26								X				0	1
D16785_3								X				0	1
D16785_4								X				0	1
D17523_1	X											0	0
D17715_125								X				0	1
D17715_136	X											0	0
D17715_32								X				0	1
D17715_37								X				0	1
D17715_40								X				0	1
D17715_44								X				0	1
D17715_45		X										1	0
D17715_67								X				0	1
D17715_68								X				0	1
D17715_7						X	X					0	1
D17715_71		X			X							1	0
D17715_78								X				0	1
D17715_80	X											0	0
D23156_13		X										1	0
D23156_20								X				0	1
D23156_9		X	X	X	X							1	0
D23657_2		X			X							1	0
D2660_1		X	X	X	X							1	0
D27953_2								X				0	1
D301_1		X										1	0
D32606_3								X				0	1
D32679_5	X											0	0
D33539_102								X				0	1
D33539_108								X				0	1
D33539_24								X				0	1
D33539_3		X	X		X							1	0
D33539_5		X	X	X	X							1	0
D33539_56								X				0	1
D33539_70	X											0	0
D33539_74		X			X							1	0
D33539_96								X				0	1
D33539_97		X			X							1	0
D33564_2								X				0	1
D34599_1								X				0	1
D34948_1								X				0	1
D34948_2								X				0	1
D37634_1		X		X								1	0
D42243_14		X										1	0
D42243_16								X				0	1
D42243_17		X	X		X							1	0
D42243_19		X										1	0
D42243_29	X											0	0
D42243_31		X	X	X	X							1	0
D42243_36		X	X	X								1	0
D42715_1								X				0	1
D42954_1	X											0	0
D42954_2		X			X							1	0
D44388_1	X											0	0
D45582_1		X	X		X							1	0
D46820_1								X				0	1
D49176_1								X				0	1
D49176_26								X				0	1
D49176_3								X				0	1
D49176_37								X				0	1
D49176_46						X	X					0	1
D49176_6								X				0	1
D49176_61								X				0	1
D49176_67						X	X					0	1
D49176_68						X	X					0	1
D49176_7								X				0	1
D49942_10								X				0	1
D49942_3								X	X			0	1
D49942_4								X				0	1
D49942_6								X				0	1
D49942_8								X				0	1
D49942_9								X				0	1
D53677_1	X											0	0
D53677_7		X										1	0
D53677_8	X											0	0
D54177_1	X											0	0
D56259_1								X				0	1
D56400_4								X				0	1
D56470_1		X										1	0
D56470_2								X				0	1
D56736_1						X	X			X		0	1
D61496_1								X				0	1
D6287_10		X										1	0
D6287_13	X											0	0
D6287_15		X	X									1	0
D6287_18		X	X	X								1	0
D6287_3	X											0	0
D6287_31								X				0	1
D6287_56		X	X		X							1	0
D6287_6	X											0	0
D6287_61		X			X							1	0
D6287_69		X			X							1	0
D6287_7	X											0	0
D64289_1								X				0	1
D65176_1								X				0	1
D65899_1	X											0	0
D6681_1								X				0	1
D6681_10								X				0	1
D6681_12	X											0	0
D6681_2								X				0	1
D6681_3								X				0	1
D7726_1								X				0	1
D8137_2								X				0	1
D8964_2		X										1	0
E10705_1	X											0	0
E10967_2		X	X	X	X							1	0
E11200_1								X				0	1
E11579_1								X				0	1
E1220_1								X				0	1
E12238_1	X											0	0
E12599_2								X				0	1
E12852_1								X				0	1
E12876_1		X										1	0
E12876_2		X										1	0
E12916_3								X				0	1
E13013_1								X				0	1
E13038_2								X				0	1
E13038_7		X										1	0
E1341_1								X				0	1
E13462_1								X				0	1
E13462_3								X				0	1
E13777_2		X										1	0
E13810_1								X				0	1
E14176_1	X											0	0
E14323_1								X				0	1
E14340_1		X										1	0
E15250_1								X				0	1
E15452_2								X				0	1
E15509_11								X				0	1
E15509_13								X				0	1
E15509_5								X	X			0	1
E15509_6								X				0	1
E15548_1								X				0	1
E15771_1								X				0	1
E16528_1	X											0	0
E16790_10								X				0	1
E17498_2		X										1	0
E17521_1								X				0	1
E17645_7		X										1	0
E17645_8	X											0	0
E17761_1								X				0	1
E18031_4								X				0	1
E18031_6								X				0	1
E18169_4		X										1	0
E18440_5								X				0	1
E18651_5		X			X							1	0
E18737_1								X				0	1
E18742_1								X				0	1
E18957_1	X											0	0
E19248_1								X				0	1
E19278_6						X	X					0	1
E19322_1		X	X	X	X							1	0
E19346_1								X				0	1
E20260_1								X				0	1
E20313_1								X				0	1
E20360_1								X				0	1
E20360_11	X											0	0
E20360_12		X	X	X								1	0
E20424_1								X				0	1
E20424_2								X				0	1
E20651_1								X				0	1
E20800_1								X				0	1
E22147_1								X				0	1
E22273_1								X				0	1
E2283_4								X				0	1
E2283_7								X				0	1
E23098_1	X											0	0
E23986_4								X				0	1
E24329_1								X				0	1
E24470_2								X				0	1
E24569_4		X		X								1	0
E24677_1								X				0	1
E24991_1								X				0	1
E25193_1								X				0	1
E25593_1								X				0	1
E25749_1								X				0	1
E25790_1								X				0	1
E263_7								X				0	1
E263_8								X				0	1
E2651_2								X				0	1
E26525_2		X										1	0
E26598_1		X			X							1	0
E26609_2		X										1	0
E2667_2								X				0	1
E26771_1								X				0	1
E27247_3								X				0	1
E27247_5		X										1	0
E27300_2								X				0	1
E27341_1								X				0	1
E27357_1		X	X		X							1	0
E27461_3								X				0	1
E27723_17								X				0	1
E27723_19		X	X		X							1	0
E27742_6	X											0	0
E28056_1	X											0	0
E28462_2	X											0	0
E29567_11		X										1	0
E29615_3								X				0	1
E29895_1		X			X							1	0
E3185_6								X				0	1
E3215_10								X				0	1
E3215_18								X				0	1
E3305_1								X				0	1
E3554_1		X	X									1	0
E3831_2		X			X							1	0
E4173_1		X	X	X	X							1	0
E4796_2								X				0	1
E5006_11		X		X								1	0
E5479_1		X										1	0
E598_1I	X											0	0
E6662_1	X											0	0
E70_3								X				0	1
E714_7								X				0	1
E7539_1								X				0	1
E7745_2	X											0	0
E7871_1								X				0	1
E8100_4								X				0	1
E8167_11		X										1	0
E8167_12		X		X	X							1	0
E8167_13		X										1	0
E8167_2		X	X		X							1	0
E8314_4		X										1	0
E832_1	X											0	0
E8769_2								X				0	1
E886_1		X	X	X	X							1	0
E9244_1								X				0	1
E9527_1		X			X							1	0
F10185_1		X	X	X								1	0
F10318_1								X				0	1
F10429_3								X				0	1
F10724_1		X										1	0
F10935_1								X				0	1
F10935_2								X				0	1
F10949_2								X				0	1
F10949_3								X				0	1
F10949_4								X				0	1
F10953_1								X				0	1
F11018_1		X	X	X	X							1	0
F11323_5								X				0	1
F11484_1	X											0	0
F11682_2								X				0	1
F11738_1								X				0	1
F11919_1								X				0	1
F11925_1		X	X		X							1	0
F12313_1								X				0	1
F12330_1						X	X					0	1
F13414_1								X				0	1
F13503_1	X											0	0
F13784_1								X				0	1
F13845_1								X				0	1
F1387_1								X				0	1
F14029_4		X		X								1	0
F14111_3								X				0	1
F14111_4								X				0	1
F14326_1								X				0	1
F14570_1								X				0	1
F15196_1								X				0	1
F15289_2		X			X							1	0
F15503_1								X				0	1
F16095_2		X			X							1	0
F16125_1								X				0	1
F16362_1		X										1	0
F16472_2	X											0	0
F16878_7								X				0	1
F17165_1								X				0	1
F17275_1								X				0	1
F17289_2		X		X								1	0
F17545_3								X				0	1
F17836_2								X				0	1
F18101_1								X				0	1
F18154_3	X											0	0
F18567_3	X											0	0
F18770_1		X										1	0
F19122_1		X	X	X	X							1	0
F19549_1								X				0	1
F19746_5		X			X							1	0
F19846_1								X				0	1
F20166_1								X				0	1
F20266_1						X	X					0	1
F20560_1								X				0	1
F20744_1		X	X	X	X							1	0
F21003_1								X				0	1
F21150_1								X				0	1
F21506_2								X				0	1
F21584_1								X				0	1
F21598_1								X				0	1
F22107_2	X											0	0
F22233_2								X				0	1
F22395_1	X											0	0
F22447_16	X											0	0
F22447_17								X				0	1
F22631_1	X											0	0
F23145_4		X	X		X							1	0
F23172_1								X				0	1
F23526_2	X											0	0
F23544_1		X										1	0
F23557_1		X			X							1	0
F23644_4								X				0	1
F24156_1		X		X								1	0
F24356_1								X				0	1
F24555_1		X		X								1	0
F25016_1		X										1	0
F25239_3								X				0	1
F25543_1								X				0	1
F26422_1								X				0	1
F26422_2								X				0	1
F2650_2								X				0	1
F26666_3								X				0	1
F26774_1								X				0	1
F27553_1		X	X	X	X							1	0
F28148_1								X				0	1
F28313_1								X				0	1
F28584_1		X										1	0
F28964_1								X				0	1
F29672_2		X										1	0
F30254_2		X										1	0
F30335_1								X				0	1
F30408_1								X				0	1
F30461_1								X				0	1
F30473_2								X				0	1
F30848_1								X				0	1
F310_1								X				0	1
F31855_1								X				0	1
F3247_2		X	X		X							1	0
F3247_3								X				0	1
F32494_1								X				0	1
F32922_1								X				0	1
F3302_4								X				0	1
F33146_1		X										1	0
F33441_1								X				0	1
F33791_2								X				0	1
F33897_1		X										1	0
F34425_1								X				0	1
F34449_1								X				0	1
F34605_1		X										1	0
F34859_1		X										1	0
F35310_1		X										1	0
F35453_1		X										1	0
F35531_1								X				0	1
F35570_2								X				0	1
F35590_1		X			X							1	0
F35860_1								X				0	1
F36098_1								X				0	1
F36374_1								X				0	1
F37100_2						X	X					0	1
F38531_2						X	X			X		0	1
F39343_2		X	X		X							1	0
F39544_1		X										1	0
F40116_1								X				0	1
F403_1						X	X					0	1
F40499_1								X				0	1
F40797_1								X				0	1
F41817_1								X				0	1
F41820_1								X				0	1
F42072_2						X	X			X		0	1
F42308_1								X				0	1
F42424_1		X										1	0
F42937_1								X				0	1
F43059_2								X				0	1
F43438_3	X											0	0
F4422_2									X	X		0	1
F44245_1	X											0	0
F44853_1		X	X	X								1	0
F44853_2	X											0	0
F44871_2	X											0	0
F44892_1	X											0	0
F45048_4								X				0	1
F45228_1								X				0	1
F45252_1								X				0	1
F45296_1		X										1	0
F45342_1								X				0	1
F45807_3		X	X		X							1	0
F45814_1								X				0	1
F45820_1								X				0	1
F46067_1								X				0	1
F46067_4								X				0	1
F46513_1								X				0	1
F46705_1								X				0	1
F4675_1								X				0	1
F46816_1								X				0	1
F46816_2								X				0	1
F47255_2		X										1	0
F47255_3	X											0	0
F47255_5						X	X					0	1
F47327_1		X			X							1	0
F47350_1		X	X		X							1	0
F47790_1								X				0	1
F47822_1						X	X					0	1
F48253_3		X										1	0
F48253_6	X											0	0
F48363_2		X										1	0
F48363_3								X				0	1
F48424_2								X				0	1
F48446_2								X				0	1
F48622_4		X										1	0
F49071_1								X				0	1
F49644_2								X				0	1
F49677_1						X	X					0	1
F50107_1		X			X							1	0
F50872_1						X	X					0	1
F51040_1	X											0	0
F51438_1						X	X					0	1
F51756_1								X				0	1
F51945_2								X				0	1
F52051_1								X				0	1
F5206_2		X										1	0
F5206_7	X											0	0
F52397_2						X	X					0	1
F53081_2								X				0	1
F53097_4		X	X		X							1	0
F53417_1		X										1	0
F53429_1	X											0	0
F5429_1								X				0	1
F54317_1								X				0	1
F54589_3								X				0	1
F55215_1								X				0	1
F55928_5	X											0	0
F55942_1	X											0	0
F57034_1								X				0	1
F57191_1								X				0	1
F57713_2								X				0	1
F57777_1								X				0	1
F5910_2								X				0	1
F59139_1								X				0	1
F59139_2								X				0	1
F59139_4		X										1	0
F59310_5		X										1	0
F59325_1								X				0	1
F60089_1	X											0	0
F6061_1								X				0	1
F60633_2		X										1	0
F61052_1								X				0	1
F61469_1								X				0	1
F61691_1								X				0	1
F61859_2	X											0	0
F62233_2								X				0	1
F62285_1								X	X			0	1
F62329_1		X			X							1	0
F62329_2								X				0	1
F62827_1								X				0	1
F63326_1								X				0	1
F6335_1								X				0	1
F63380_2		X										1	0
F63399_1								X				0	1
F64095_4		X			X							1	0
F6440_1		X										1	0
F64732_1								X				0	1
F64788_1								X				0	1
F65043_3								X				0	1
F65043_4								X				0	1
F65167_1								X				0	1
F65467_1	X											0	0
F65819_1								X				0	1
F66030_3								X				0	1
F66126_1								X				0	1
F66665_1								X				0	1
F66828_2		X										1	0
F66893_1								X				0	1
F66997_1		X	X	X	X							1	0
F67045_1		X										1	0
F67106_1								X				0	1
F67368_3		X										1	0
F67629_1								X				0	1
F67648_2								X				0	1
F67973_1								X				0	1
F68156_1								X				0	1
F68282_1								X				0	1
F68714_2								X				0	1
F68864_1								X				0	1
F68934_2								X				0	1
F6919_1		X										1	0
F69951_1								X				0	1
F69951_2								X				0	1
F70068_1								X				0	1
F71033_3								X				0	1
F71067_4	X											0	0
F71176_5								X				0	1
F71182_1								X				0	1
F71182_3								X				0	1
F71755_1								X				0	1
F7227_2		X										1	0
F7374_2								X				0	1
F739_1								X				0	1
F7632_1								X				0	1
F7828_1								X				0	1
F784_1		X										1	0
F7922_1								X				0	1
F792_1		X			X							1	0
F8027_1								X				0	1
F8291_1								X				0	1
F8554_1		X										1	0
F8921_1								X				0	1
F960_4								X				0	1
HRPIII_502								X				0	1
HRP_180								X				0	1
I10218_1								X				0	1
I1033_3								X				0	1
I10472_1								X	X			0	1
I10798_1		X	X		X							1	0
I11182_1								X				0	1
I11281_1		X	X	X	X							1	0
I11401_1								X				0	1
I11448_2								X				0	1
I11448_5		X										1	0
I11523_4								X				0	1
I11584_1						X	X			X		0	1
I12038_2								X				0	1
I12192_2	X											0	0
I12303_1								X				0	1
I12552_2						X	X					0	1
I12816_1								X				0	1
I12861_2								X				0	1
I12861_2J	X											0	0
I13056_1								X				0	1
I13369_2								X				0	1
I13466_1		X										1	0
I13569_1								X				0	1
I13908_3								X				0	1
I13978_1								X				0	1
I14125_1							X			X		0	1
I1431_1								X				0	1
I14393_1		X	X		X							1	0
I14440_1		X										1	0
I14812_1								X				0	1
I14956_1								X				0	1
I14975_1								X	X			0	1
I1520_1								X				0	1
I1522_1								X				0	1
I1522_2								X				0	1
I15351_1								X				0	1
I1568_2								X				0	1
I15719_2								X				0	1
I15858_1								X				0	1
I15908_1								X				0	1
I15927_5								X				0	1
I16487_2								X				0	1
I16487_3								X				0	1
I16671_2								X				0	1
I16671_5								X				0	1
I16684_1		X										1	0
I16837_2								X				0	1
I1689_2								X				0	1
I16989_2		X										1	0
I17152_1								X				0	1
I17174_3								X				0	1
I17263_1								X				0	1
I17293_1								X				0	1
I17293_2								X				0	1
I1884_1		X										1	0
I1897_1								X				0	1
I1923_1								X				0	1
I1974_1								X				0	1
I2458_1		X	X	X	X							1	0
I3518_1		X										1	0
I3537_1								X				0	1
I3638_1								X				0	1
I3854_2		X										1	0
I400_1	X											0	0
I4355_4								X				0	1
I4547_2	X											0	0
I4647_2								X				0	1
I4719_2								X				0	1
I4719_5								X				0	1
I4719_6								X				0	1
I477_1						X	X					0	1
I5035_1		X			X							1	0
I5362_2		X										1	0
I587_1								X				0	1
I5893_2								X				0	1
I5974_1								X				0	1
I6033_4								X				0	1
I6081_1								X				0	1
I6204_2								X				0	1
I6653_2								X				0	1
I6658_2								X				0	1
I7097_1								X				0	1
I7196_2								X				0	1
I7697_1								X				0	1
I8378_3								X				0	1
I8447_1								X				0	1
I8674_2								X				0	1
I8811_1								X				0	1
I8851_1		X										1	0
I8963_1								X				0	1
I9218_1								X				0	1
I9218_5								X				0	1
I938_1								X				0	1
I9566_2								X				0	1
I9716_1								X				0	1
I9716_2								X				0	1
I9948_1		X										1	0
J1010_1								X				0	1
J1011_2								X				0	1
J1011_3								X				0	1
J1058_1								X				0	1
J1058_2								X				0	1
J106_11								X				0	1
J106_9								X				0	1
J109_4								X				0	1
J116_1		X			X							1	0
J120_17								X				0	1
J121_1								X				0	1
J1249_1		X										1	0
J12778_2								X				0	1
J12778_4								X				0	1
J130_2								X				0	1
J151_10		X		X								1	0
J151_11								X				0	1
J151_3								X				0	1
J151_5								X				0	1
J152_13								X				0	1
J152_19		X										1	0
J1546_2								X				0	1
J156_2								X				0	1
J156_4		X										1	0
J157_2		X										1	0
J157_3		X			X							1	0
J163_6								X				0	1
J167_7								X				0	1
J170_10		X	X	X	X							1	0
J180_17		X										1	0
J183_6		X										1	0
J197_1								X				0	1
J198_5								X				0	1
J206_7	X											0	0
J2180_1		X										1	0
J21_13		X	X		X							1	0
J21_14								X				0	1
J21_15	X											0	0
J21_21								X				0	1
J21_31		X										1	0
J21_7								X				0	1
J221_2	X											0	0
J222_3	X											0	0
J2277_2								X				0	1
J22_3		X		X								1	0
J22_5								X				0	1
J232_1								X				0	1
J232_8								X				0	1
J232_9								X				0	1
J239_9		X										1	0
J242_1		X										1	0
J2629_1								X				0	1
J269_5								X				0	1
J269_7		X		X								1	0
J26_1	X											0	0
J26_13								X				0	1
J26_9								X				0	1
J27_14								X				0	1
J27_18								X				0	1
J2896_1								X				0	1
J300_1	X											0	0
J304_1								X				0	1
J309_19		X										1	0
J322_1								X				0	1
J326_1								X				0	1
J33_1		X	X	X	X							1	0
J33_10								X				0	1
J33_12		X										1	0
J33_16						X	X					0	1
J33_18								X				0	1
J33_20						X	X					0	1
J33_21								X				0	1
J3424_1								X				0	1
J34_4		X			X							1	0
J352_1		X										1	0
J373_1								X				0	1
J3764_1	X											0	0
J388_1								X				0	1
J40_15								X				0	1
J40_6								X				0	1
J425_3						X	X					0	1
J43_20	X											0	0
J43_21								X				0	1
J44_6		X	X	X								1	0
J483_2								X				0	1
J490_1	X											0	0
J50_1								X				0	1
J512_2J	X											0	0
J53_21								X				0	1
J53_22		X										1	0
J53_23		X										1	0
J53_31								X				0	1
J53_38		X										1	0
J53_41						X	X			X		0	1
J53_46								X				0	1
J53_48								X				0	1
J541_3								X				0	1
J5665_24								X				0	1
J587_5		X										1	0
J62_1								X				0	1
J634_1								X				0	1
J634_2								X				0	1
J647_6								X				0	1
J697_5								X				0	1
J70_5		X										1	0
J71_11								X				0	1
J71_4		X										1	0
J71_9								X				0	1
J73_19								X				0	1
J73_4								X				0	1
J73_6								X				0	1
J85_10								X				0	1
J85_5		X			X							1	0
Km2326_6		X			X							1	0
Km389_2								X				0	1
Km757_6		X										1	0
Km948_3								X				0	1
Kn1007_1								X				0	1
Kn1009_2		X										1	0
Kn1037_1		X										1	0
Kn1069_1		X			X							1	0
Kn12363_3								X				0	1
Kn12486_2								X				0	1
Kn12889_1								X				0	1
Kn131_2								X				0	1
Kn1689_3								X				0	1
Kn1714_2								X				0	1
KN1970_1	X											0	0
Kn1993_1		X	X		X							1	0
Kn2004_3								X				0	1
Kn2008_4								X				0	1
Kn201_6								X				0	1
Kn2073_2		X			X							1	0
KN2175_2	X											0	0
Kn2223_1		X	X		X							1	0
Kn2445_1									X	X		0	1
Kn2471_2								X				0	1
Kn2725_1								X				0	1
Kn2750_3		X										1	0
Kn3094_1		X	X		X							1	0
Kn330_1								X				0	1
Kn3360_1		X	X	X	X							1	0
Kn3360_3								X				0	1
Kn3690_1								X				0	1
Kn3709_1								X				0	1
Kn3840_3		X			X							1	0
Kn386_1		X										1	0
Kn400_1									X	X		0	1
Kn400_3								X				0	1
Kn459_3								X				0	1
Kn4643_2								X				0	1
Kn4670_1		X										1	0
Kn4809_2								X				0	1
Kn4895_2		X	X	X	X							1	0
Kn5150_1		X										1	0
Kn519_3								X				0	1
KN5217_2	X											0	0
KN5578_1	X											0	0
KN5610_3	X											0	0
Kn609_1								X				0	1
Kn63_3								X				0	1
Kn657_1								X				0	1
Kn6869_1								X				0	1
Kn8409_1								X				0	1
Kn862_1								X				0	1
Kn906_1		X										1	0
Kn9796_1		X	X	X	X							1	0
Ks100_2								X				0	1
Ks1030_1								X				0	1
Ks1030_5		X			X							1	0
Ks1032_5								X				0	1
Ks1035_1								X				0	1
Ks103_2								X				0	1
Ks106_13								X				0	1
Ks107_1								X				0	1
Ks117_1								X				0	1
Ks1196_1		X			X							1	0
Ks1228_7								X				0	1
Ks127_10								X				0	1
KS127_20	X											0	0
Ks127_5								X				0	1
Ks12_13								X				0	1
Ks12_7		X										1	0
Ks133_1								X				0	1
Ks135_1						X	X					0	1
Ks135_5								X				0	1
Ks136_3								X				0	1
Ks136_5								X				0	1
Ks139_1		X			X							1	0
Ks13_2								X				0	1
Ks152_12								X				0	1
Ks157_1								X				0	1
Ks157_11								X				0	1
Ks157_13								X				0	1
Ks157_14								X				0	1
Ks157_17								X				0	1
Ks157_2		X	X	X	X							1	0
KS157_5	X											0	0
Ks15_1								X				0	1
KS15_2	X											0	0
Ks178_5								X				0	1
Ks186_10								X				0	1
Ks186_6		X			X							1	0
Ks187_2		X										1	0
Ks187_4								X				0	1
Ks1964_2								X				0	1
Ks202_1						X	X			X		0	1
Ks202_5								X				0	1
Ks206_1								X				0	1
Ks210_16								X				0	1
Ks213_1		X										1	0
Ks220_1		X										1	0
Ks220_7								X				0	1
Ks225_1		X										1	0
Ks225_2									X			0	1
Ks22_2		X										1	0
Ks230_1								X				0	1
Ks2508_1								X				0	1
Ks259_2								X				0	1
Ks259_4								X				0	1
Ks25_10								X				0	1
Ks26_26								X				0	1
Ks26_6								X				0	1
Ks271_2		X										1	0
Ks2886_1								X				0	1
Ks291_5								X				0	1
Ks291_6								X				0	1
Ks2_13								X				0	1
Ks31_2		X										1	0
Ks362_6								X				0	1
Ks363_4								X				0	1
Ks370_2								X				0	1
Ks370_4								X				0	1
Ks382_1								X				0	1
Ks393_1		X			X							1	0
Ks41_1								X				0	1
Ks423_3								X				0	1
Ks42_3		X										1	0
Ks446_1								X				0	1
Ks44_1								X				0	1
Ks44_11								X				0	1
Ks466_3		X										1	0
Ks470_1								X				0	1
Ks488_1								X				0	1
Ks488_5								X				0	1
KS48_12	X											0	0
KS48_2	X											0	0
Ks48_4		X			X							1	0
Ks48_8		X										1	0
Ks497_1								X				0	1
Ks4_14		X										1	0
Ks4_5						X	X			X		0	1
Ks506_6									X			0	1
Ks509_2								X				0	1
Ks509_8								X				0	1
Ks513_1		X										1	0
Ks51_12								X				0	1
Ks51_2		X										1	0
Ks560_5						X	X					0	1
Ks565_10								X				0	1
Ks56_1		X										1	0
Ks56_11								X				0	1
Ks56_31								X				0	1
Ks56_4		X			X							1	0
Ks56_7								X				0	1
Ks586_1								X				0	1
Ks586_7								X				0	1
Ks592_1								X				0	1
KS592_1J	X											0	0
Ks592_4								X				0	1
Ks595_4								X				0	1
Ks624_1								X				0	1
Ks624_4								X				0	1
Ks625_10		X	X	X	X							1	0
Ks625_11		X	X		X							1	0
Ks646_7		X										1	0
Ks667_4								X				0	1
Ks66_2								X				0	1
Ks66_3		X			X							1	0
Ks66_5								X				0	1
Ks66_6								X				0	1
Ks692_10								X				0	1
Ks692_9		X			X							1	0
Ks732_3		X										1	0
Ks75_10								X				0	1
Ks75_13		X										1	0
Ks75_16								X				0	1
Ks75_18								X				0	1
Ks75_22								X				0	1
Ks75_5								X				0	1
Ks75_7								X				0	1
Ks76_3								X				0	1
Ks76_7								X				0	1
Ks76_8								X				0	1
Ks826_1								X				0	1
Ks82_4								X				0	1
Ks82_5								X				0	1
Ks82_6								X				0	1
Ks848_1		X
Ks85_1								X
Ks85_7								X
Ks89_1								X
Ks89_10		X			X
Ks91_2								X
Ks92_1		X			X
Ks950_1		X	X		X
Ks950_3		X	X		X
Ks97_11								X
Ks97_12								X
Ks97_16		X
Ks97_18								X
L1_15		X
L1_21						X	X			X
L1_28								X
L1_31		X
L1_42								X
L1_43		X
L1_62								X
L1_66	X
L1_69		X			X
L1_7		X	X		X
L1_70		X
L1_72								X
L1_81		X
L1_82								X
L1_95								X
L2_1		X		X
L2_106		X
L2_148		X
L2_166								X
L2_188								X
L2_190								X
L2_193								X
L2_195								X
L2_196								X
L2_203								X
L2_207	X
L2_226								X
L2_259								X
L2_280								X
L2_283								X
L2_284		X	X	X	X
L2_31								X
L2_34								X
L2_35								X
L2_49								X
L2_51								X
L2_53								X
L2_62								X
L2_64								X
L2_76								X
L2_84		X
L2_9								X
L2_97		X
L3_3								X
L3_34								X
M10202_2								X
M10202_5								X
M10202_9								X
M11581_1								X
M11919_1								X
M12190_1		X
M126_9		X	X	X	X
M12812_7								X
M12883_6								X
M13032_1		X			X
M13360_3		X
M13642_1		X
M13713_4								X
M14163_1		X	X	X	X
M15018_1								X
M1595_2								X
M18079_5								X
M18377_2		X	X	X	X
M1840_2								X
M19791_1		X	X	X	X
M19895_2		X		X
M20060_1								X
M21368_1								X
M21368_2								X
M21368_3								X
M21439_1								X
M21439_2								X
M21780_3		X
M22451_2		X			X
M22662_1		X
M23550_1						X	X			X
M24104_1		X			X
M24315_1		X
M24561_19		X
M24933_4		X	X	X
M2511_3								X
M25683_1								X
M25771_1								X
M2610_1								X
M26245_2								X
M27955_1	X
M28249_5	X
M2905_2								X
M30262_1								X
M30664_1								X
M31208_2								X
M32529_1								X
M32756_1								X
M32775_1			X
M33088_2								X
M33419_3								X
M33579_4								X
M33739_5								X
M3465_1								X
M34896_1		X			X
M34896_2								X
M35101_1								X
M36656_1		X		X
M36754_18								X
M36754_2								X
M36754_20								X
M3677_1								X
M37116_3								X
M37322_4		X
M37794_11								X
M37794_12	X
M37794_18								X
M38190_1								X
M38472_3		X
M38740_1		X
M38757_11								X
M38757_7								X
M38913_3								X
M38913_7		X
M38941_3		X			X
M38941_6								X
M39175_1	X
M40983_3		X
M41763_1		X
M41763_12								X
M41763_6								X
M4230_1								X
M42640_1		X
M43116_3								X
M4364_1								X
M44229_3								X
M44397_19								X
M45177_12								X
M45177_15								X
M4548_1								X
M4548_2								X
M45763_1								X
M45918_10								X
M46462_5								X
M46861_1		X			X
M4842_1								X
M48835_1								X
M49010_1								X
M52114_1								X
M52704_3		X	X	X
M53181_4		X
M53850_1								X
M53850_2								X
M54262_1								X
M55240_8		X			X
M55479_1		X
M55888_8						X	X
M55941_1		X
M56256_2								X
M56462_2								X
M56512_12								X
M56512_15								X
M57341_1								X
M58298_1		X
M58416_1		X
M58736_5		X
M58750_2		X
M58784_1		X
M5894_4								X
M59170_6	X
M59807_1								X
M60464_2								X
M6127_1								X
M6612_4								X
M7078_1								X
M8199_5								X
M8980_1								X
MAL13P1.153_577		X
MAL13P1.154_492								X
MAL13P1.15_12								X
MAL13P1.181_874								X
MAL13P1.211_291		X
MAL13P1.219_47								X
MAL13P1.223_63								X
MAL13P1.254_185								X
MAL13P1.259_27		X
MAL13P1.267_247	X
MAL13P1.273_227								X
MAL13P1.282_227								X
MAL13P1.290_133								X
MAL13P1.292_332								X
MAL13P1.41_2588	X
MAL13P1.58_277								X
MAL13P1.65_103		X		X
MAL13P1.66_8620		X
MAL13P1.80_10								X
MAL6P1.106_83						X	X
MAL6P1.113_108						X	X			X
MAL6P1.126_129								X
MAL6P1.128_313		X		X
MAL6P1.158_240		X
MAL6P1.163_2486								X
MAL6P1.170_982									X	X
MAL6P1.179_161								X
MAL6P1.180_96								X
MAL6P1.181_1428		X		X
MAL6P1.186_20								X
MAL6P1.196_212								X
MAL6P1.204_137								X
MAL6P1.208_535								X
MAL6P1.243_1435		X
MAL6P1.248_48								X
MAL6P1.256_494								X
MAL6P1.3_732		X		X
MAL6P1.47_452		X
MAL6P1.50_552								X
MAL6P1.51_1594								X
MAL6P1.62_738								X
MAL6P1.67_144						X	X			X
MAL6P1.89_677								X
MAL7P1.165_683		X
MAL7P1.63_45			X
MAL7P1.6_11								X
MAL7P1.75_101								X
MAL7P1.78_146								X
MAL8P1.130_986								X
MAL8P1.44_71		X
MAL8P1.59_940								X
MAL8P1.5_216								X
MAL8P1.6_377								X
MAL8P1.72_154								X
MAL8P1.7_6251		X
MAL8P1.83_293								X
MAL8P1.90_55	X
MAL8P1.94_242								X
N127_17								X
N127_48	X
N128_39		X
N128_4		X			X
N128_5		X
N128_56		X			X
N128_6		X			X
N128_75								X
N129_10		X
N129_20								X
N129_22								X
N129_29								X
N129_33								X
N129_38		X	X		X
N129_41	X
N129_48								X
N129_5								X
N129_6		X	X		X
N130_1		X	X		X
N130_21								X
N130_52								X
N130_60								X
N131_12								X
N131_17								X
N131_4		X			X
N131_5	X
N132_108								X
N132_113								X
N132_118		X
N132_139								X
N132_142								X
N132_147								X
N132_16		X
N132_177								X
N132_178								X
N132_184								X
N132_27								X
N132_40								X
N132_52								X
N132_73		X
N133_2						X	X
N133_26								X
N133_3		X
N133_4								X
N133_40								X
N133_47								X
N133_48		X
N133_49								X
N133_50		X			X
N133_53		X		X	X
N133_70								X
N133_8								X
N134_1								X
N134_101								X
N134_104		X
N134_106	X
N134_107								X
N134_113								X
N134_114								X
N134_140								X
N134_16								X
N134_23		X
N134_26		X		X	X
N134_5								X
N134_57								X
N134_93	X
N134_96	X
N135_1						X	X
N135_12	X
N135_21		X
N135_27								X
N136_16		X
N136_7								X
N137_15		X
N137_2								X
N137_23								X
N137_29								X
N137_39								X
N137_50	X
N138_101		X
N138_40								X
N138_52								X
N138_60								X
N138_81								X
N138_82								X
N138_84								X
N138_86								X
N138_89								X
N139_11								X
N139_12		X		X
N139_13		X			X
N139_17								X
N139_20								X
N139_21								X
N139_23								X	X
N139_29		X	X	X	X
N139_4		X
N139_5								X
N140_2								X
N141_14								X
N141_27								X
N141_34								X
N141_39								X
N141_48								X
N141_8								X
N142_1		X
N142_2								X
N143_15		X	X		X
N143_3		X
N143_32								X
N143_45		X
N143_48								X
N143_58		X			X
N143_66								X
N145_12								X
N145_14								X
N145_20								X
N145_23								X
N145_36		X	X	X	X
N145_43								X
N145_50	X
N145_57		X
N145_61								X
N147_10								X
N147_12		X		X
N147_13								X
N147_2								X
N147_3		X
N147_4								X
N148_2										X
N148_5		X
N148_6		X
N149_11								X
N149_17										X
N149_18								X
N149_19		X
N150_33								X
N150_36								X	X
N150_50								X
N150_52								X
N150_56								X
N150_62								X
N150_65								X
N150_80		X
N150_93								X
N151_18								X
N151_3								X
N151_30		X			X
N152_13								X
N153_13								X
N153_14		X
N153_5		X	X	X
N154_3								X
N155_19								X
N155_23		X	X	X
N155_24								X
N155_29		X
N155_32								X
N155_34								X
N156_6								X
N157_10		X
N157_23		X
N158_3	X
N159_20								X
N159_36									X	X
N159_45								X
N165_14								X
N165_15								X
N165_16								X
N165_6								X
N165_8								X
N168_21								X
N168_27								X
N168_29	X
N168_36								X
N169_15	X
N169_17		X
N169_8								X
N170_1		X	X		X
N171_1	X
N172_3								X
N173_3		X			X
N173_5								X
N175_12								X
N175_2								X
N177_2								X
N179_3								X
N181_16								X
N181_25								X
N182_5		X
N187_2								X
N189_1								X
N197_1								X
N243_1								X
N244_2								X
oPFA32031		X
oPFA32032								X
oPFA32037								X
oPFB0670								X
oPFB0672								X
oPFB0674						X	X			X
oPFB0675								X
oPFB0679								X
oPFB0681		X			X
oPFB0683								X
oPFB0684		X	X		X
oPFB0687								X
oPFBLOB0001								X
oPFBLOB0002								X
oPFBLOB0003								X
oPFBLOB0004								X
oPFBLOB0005								X
oPFBLOB0012								X
oPFBLOB0013								X
oPFBLOB0014								X
oPFBLOB0022								X
oPFBLOB0026								X
oPFBLOB0027								X
oPFBLOB0030								X
oPFBLOB0034								X
oPFBLOB0035								X
oPFBLOB0038		X
oPFBLOB0043								X
oPFBLOB0044								X
oPFBLOB0047		X		X
oPFBLOB0048								X
OPFBLOB0051	X
oPFBLOB0060								X
oPFBLOB0065								X
oPFBLOB0066								X
oPFBLOB0068		X			X
oPFBLOB0070		X		X
oPFBLOB0071								X
oPFBLOB0076								X
oPFBLOB0079						X	X
oPFBLOB0083		X
OPFBLOB0084	X
oPFBLOB0087		X			X
oPFBLOB0089		X
oPFBLOB0105								X
oPFBLOB0106		X
oPFBLOB0108								X
oPFBLOB0109								X
oPFBLOB0113								X
oPFBLOB0117								X
oPFBLOB0120		X
oPFBLOB0126		X
oPFBLOB0127								X
oPFBLOB0128								X
oPFBLOB0131								X
oPFBLOB0140								X
oPFBLOB0154								X
OPFBLOB0157	X
oPFBLOB0159								X
oPFBLOB0166		X
oPFBLOB0170		X
oPFBLOB0178								X
oPFBLOB0187								X
oPFBLOB0191								X
oPFC0760								X
oPFC0761		X
oPFC0766								X
oPFC0769								X
oPFC0772								X
oPFC0775								X
oPFD66957								X
oPFD66958								X
oPFD66959								X
oPFD66961								X
oPFD66962								X
oPFD66963								X
oPFD66965								X
oPFD66967								X
oPFD66968								X
oPFD66972								X
oPFD66978								X
oPFD66981		X			X
OPFD66986	X
oPFD66993								X
oPFD66997						X	X			X
oPFD67001								X
oPFD67005								X
oPFD67007								X
oPFD67014								X
oPFD67015								X
oPFF72412								X
oPFF72414								X
oPFF72416		X
oPFF72426								X
oPFF72430								X
oPFF72431								X
oPFF72439								X
oPFF72446								X
oPFF72447								X
oPFF72451								X
oPFF72453								X
oPFF72454								X
oPFF72457								X
OPFF72458	X
oPFF72460								X
oPFF72461								X
oPFF72462								X
oPFF72488								X
oPFF72503		X			X
oPFF72510		X
oPFG0001								X
oPFG0002								X
oPFG0007								X
oPFG0011		X			X
oPFG0012								X
oPFG0021		X
oPFG0025								X
oPFG0031								X
oPFG0043								X
oPFG0058						X	X			X
oPFH0008								X
oPFH0009								X
oPFH0019								X
oPFI17633								X
oPFI17636								X
oPFI17638								X
oPFI17641								X
oPFI17647		X
oPFI17648								X
oPFI17650		X			X
oPFI17658								X
oPFI17689								X
oPFI17693								X
oPFI17706								X
oPFI17712								X
oPFI17716								X
oPFI17719								X
oPFI17730								X
oPFJ12784								X
oPFJ12785								X
oPFJ12786		X
OPFJ12787	X
oPFJ12793								X
oPFJ12794								X
oPFJ12802								X
oPFJ12806								X
oPFJ12809		X
oPFK12890								X
oPFK12891		X
oPFK12894								X
oPFK12895		X			X
oPFK12897		X	X	X	X
oPFK12900								X
oPFL0004								X
oPFL0006								X
oPFL0007								X
oPFL0009								X
oPFL0010								X
oPFL0012								X
oPFL0015								X
oPFL0016								X
oPFL0019								X
oPFL0020		X
oPFL0023								X
oPFL0030								X
oPFL0031		X
OPFL0032	X
oPFL0036								X
oPFL0037								X
oPFL0042								X
oPFL0043		X
oPFL0044		X
OPFL0049	X
oPFL0057								X
oPFL0059								X
oPFL0071								X
oPFL0076								X
oPFL0077								X
oPFL0084								X
oPFL0090		X
oPFL0099								X
oPFL0127								X
oPFL0134								X
oPFL0135								X
oPFL0143								X
oPFL0154		X
oPFL0157								X
oPFL0159								X
oPFL0160								X	X
oPFL0162								X	X
oPFL0163								X
oPFM60467								X
oPFM60469								X
oPFM60471						X	X
oPFM60472								X
oPFM60473		X
oPFM60483						X	X
oPFM60484		X
oPFM60487		X
oPFM60491								X
oPFM60493								X
oPFM60497								X
oPFM60499								X
oPFM60502								X
oPFM60521								X
OPFM60539	X
oPFM60545		X
oPFM60554								X
oPFN0245								X
oPFN0246								X
oPFN0248								X
oPFN0251								X
oPFN0252								X
oPFN0255		X
oPFN0257		X
oPFN0258		X
oPFN0264								X
oPFN0268								X
oPFN0269								X
oPFN0290								X
PF07_0110_347								X
PF08_0015_104								X
PF08_0024_570	X
PF08_0052_1102								X
PF08_0058_2819								X
PF08_0059_113								X
PF08_0119_76								X
PF08_0127_2717								X
PF08_0136_36								X
PF10_0014_381								X
PF10_0227_403								X
PF10_0247_345								X
PF10_0353_17		X			X
PF10_0356_4157		X		X
PF10_0399_623		X	X	X	X
PF11_0045_485		X		X	X
PF11_0136_131								X
PF11_0299_28	X
PF11_0334_1589		X	X		X
PF13_0081_170								X
PF13_0123_315	X
PF13_0276_110								X
PF13_0307_962								X
PF14_0118_0								X
PF14_0162_74								X
PF14_0163_33								X
PF14_0271_3174		X
PF14_0272_445								X
PF14_0275_321								X
PF14_0418_216		X		X
PF14_0459_47		X	X		X
PF14_0460_129		X			X
PF14_0524_219								X
PF14_0545_136								X
PF14_0730_170								X
PF14_0748_74			X
PFA0115w_278								X
PFA0200w_189		X
PFA0260c_57								X
PFA0645c_154		X	X	X	X
PFA0670c_135								X
PFA0700c_128		X
PFB0161c_228								X
PFB0177c_357								X
PFC0191c_111								X
PFC0360w_45								X
pfcrt_377								X
pfcrt_552								X
pfcrt_668								X
pfcrt_740		X
pfcrt_824								X
pfcrt_92								X
PFD0040c_768		X		X
PFD0315C_30	X
PFD0650w_113		X
PFD1030c_1680		X	X	X
PFD1195c_87		X
PFD1225W_77	X
PFE0050w_544								X
PFE0180W_37	X
PFE0220w_125								X
PFE0315C_61	X
PFE0320w_1430						X	X
PFE0910w_126		X
PFE0945C_83	X
PFI0090c_782									X	X
PFI0140w_156		X	X	X
PFI0315c_2142		X
PFI0435c_2616		X			X
PFI0595c_802		X	X	X	X
PFI0615w_2599		X		X	X
PFI0905w_249								X
PFI0935w_516								X
PFI0945w_23								X
PFI1010w_3487								X
PFI1225w_472		X
PFI1270w_568								X
PFI1300c_2812								X
PFI1305w_542		X
PFI1515w_82								X
PFI1585c_564								X
PFI1595c_356								X
PFI1630c_399								X
PFI1690c_1030								X
PFI1725w_124								X
PFI1745c_158								X
PFI1765c_141								X
PFI1770w_38						X	X
PFL0215C_54	X
PFL0220c_353		X
PFL0245w_161								X
PFL0365C_75	X
PFL0905c_1032								X
PFL0910c_164								X
PFL0915c_40		X		X
PFL1035w_223								X
PFL1085w_6415								X
PFL1335w_421								X
PFL1415w_1260								X
PFL1440c_802								X
PFL1455w_3030								X
PFL1660c_1644		X
PFL1670c_685								X
PFL1750c_2362								X
PFL1910c_113		X			X
PFL2080c_69								X
PFL2130w_3690								X
PFL2255w_561								X
PFL2320w_480								X
PFL2545c_6								X
PFL2560c_2								X
PLSU								X
PtRNA-Lys		X
PtRNA-Ser								X
PtRNA-Tyr		X		X
unmapped-2-tRNA-Trp-1_2								X
unmapped-4-tRNA-His-1_2								X
	Count:	263	43	46	83	24	24	679	11	17
No Data Subtotal:	63			Group A Subtotal:	271				Group B Subtotal:	704
