# Supplementary material for: Whole-genome analysis of mRNA decay in Plasmodium falciparum reveals a global lengthening of mRNA half-life during the intra-erythrocytic development cycle
Source: Genome Biol. 2007 Aug 7;8(7):R134. doi: 10.1186/gb-2007-8-7-r134 (PMC2323219; doi:10.1186/gb-2007-8-7-r134)
Supplement: Additional data file 3 — Presented is a complete list of all the significant Gene Ontology terms and associated P values found in each of the k-means clusters. [file gb-2007-8-7-r134-S3.xls]

## Sheet: Sheet1
GO	Genes	Groupcount	Total count	Pvalue	GO as name
Group 1		323	3699
GO:0005840	PF07_0080; PF08_0039; PF14_0083; PFE0960W; PF13_0171; PFD1055W; PF11_0454; PFC0295C; PF13_0132; PFF0885W; PFE0185C; PFE0300C; PF11_0438; PFL1895W; PF07_0043; PFE0975C; PF11_0312; PF14_0451; PF14_0240; PF10_0187; PF13_0213; PFL2055W; PF14_0579; PFC0200W; PF13_0014; PF13_0129; PF13_0268; PFC0535W; PFL1150C; PF14_0627; PF08_0075; PF14_0585; PF14_0027; PF11_0106; PF13_0224; PF11_0272	36	114	1.28e-16	ribosome;
GO:0043228	PF07_0080; PF08_0039; PF13_0142; PF14_0083; PFE0960W; PF13_0171; PFB0895C; PFI1635W; PFD1055W; PF11_0454; PF13_0132; PFC0295C; PFF0885W; PFE0185C; PFE0300C; PF14_0414; PF11_0438; PF07_0043; PFL1895W; PFE0975C; PF11_0312; PF14_0451; PF14_0240; PF10_0187; PF13_0213; PFL2055W; PF14_0579; PF14_0601; PFL1435C; PFC0200W; MAL7P1.161; PF13_0014; PF13_0268; PF13_0129; PFC0535W; PFD0470C; PF14_0627; PFL115…	47	187	1.34e-14	non-membrane-bound organelle;
GO:0043232	PF07_0080; PF08_0039; PF13_0142; PF14_0083; PFE0960W; PF13_0171; PFB0895C; PFI1635W; PFD1055W; PF11_0454; PF13_0132; PFC0295C; PFF0885W; PFE0185C; PFE0300C; PF14_0414; PF11_0438; PF07_0043; PFL1895W; PFE0975C; PF11_0312; PF14_0451; PF14_0240; PF10_0187; PF13_0213; PFL2055W; PF14_0579; PF14_0601; PFL1435C; PFC0200W; MAL7P1.161; PF13_0014; PF13_0268; PF13_0129; PFC0535W; PFD0470C; PF14_0627; PFL115…	47	187	1.34e-14	intracellular non-membrane-bound organelle;
GO:0005829	PF07_0080; PF08_0039; PF14_0083; PF14_0579; PFL2055W; PFC0200W; PF13_0014; PF13_0268; PFC0535W; PF14_0627; PFL1150C; PF08_0075; PF11_0454; PF13_0132; PFC0295C; PF14_0585; PF14_0027; PF11_0106; PF13_0224; PF11_0312; PF14_0240; PF10_0187; PF13_0213	23	62	9.89e-14	cytosol;
GO:0030529	PF07_0080; PF08_0039; PF13_0142; PF14_0083; PFE0960W; PF13_0171; PFD1055W; PF11_0454; PFC0295C; PF13_0132; PFF0885W; PFE0185C; PFE0300C; PF11_0438; PFL1895W; PF07_0043; PFE0975C; PF11_0312; PF14_0451; PF14_0240; PF10_0187; PF13_0213; PFL2055W; PF14_0579; PFC0200W; PF13_0014; PF13_0129; PF13_0268; PFC0535W; PFL1150C; PF14_0627; PF08_0075; PF14_0585; PF14_0027; PF11_0106; PF13_0224; PF11_0272; PF11…	38	153	1.51e-11	ribonucleoprotein complex;
GO:0005830	PF07_0080; PF08_0039; PF14_0083; PF14_0579; PFL2055W; PFC0200W; PF13_0014; PF13_0268; PFC0535W; PF14_0627; PF08_0075; PF11_0454; PF13_0132; PFC0295C; PF14_0585; PF14_0027; PF11_0106; PF13_0224; PF11_0312; PF14_0240; PF10_0187; PF13_0213	22	49	3.26e-11	cytosolic ribosome (sensu Eukaryota);
GO:0015934	PF08_0039; PF14_0579; PFC0200W; PF13_0129; PF13_0268; PFC0535W; PFL1150C; PF08_0075; PF13_0132; PFF0885W; PFE0185C; PFE0300C; PF11_0438; PF11_0106; PF13_0224; PF11_0312; PF14_0240; PF10_0187; PF13_0213	19	46	4.52e-09	large ribosomal subunit;
GO:0006412	PF07_0080; PF08_0039; PF14_0083; PFE0960W; PF13_0171; PFI0625C; PFD1055W; PF11_0454; PFC0295C; PF13_0132; PFC0441C; PFF0885W; PFE0185C; PFE0300C; PFB0525W; PF11_0438; PFL1895W; PF07_0043; PFE0975C; PF11_0312; PF14_0451; PF14_0240; PF10_0187; PF11_0051; PF13_0213; PFL2055W; PF10_0149; PF14_0579; PFC0200W; PF11_0270; PF13_0014; PFC0535W; PF13_0129; PF13_0268; PF14_0627; PFL1150C; PF08_0075; PF14_05…	42	205	1.2e-08	protein biosynthesis;
GO:0005842	PF08_0039; PF14_0579; PFC0200W; PF13_0268; PFC0535W; PF11_0106; PF11_0312; PF13_0224; PF08_0075; PF13_0132; PF14_0240; PF10_0187; PF13_0213	13	23	1.28e-08	cytosolic large ribosomal subunit (sensu Eukaryota);
GO:0009059	PF07_0080; PF08_0039; PF14_0083; PFE0960W; PF13_0171; PFI0625C; PFD1055W; PF11_0454; PFC0295C; PF13_0132; PFC0441C; PFF0885W; PFE0185C; PFE0300C; PFB0525W; PF11_0438; PFL1895W; PF07_0043; PFE0975C; PF11_0312; PF14_0451; PF14_0240; PF10_0187; PF11_0051; PF13_0213; PFL2055W; PF10_0149; PF14_0579; PFC0200W; PF11_0270; PF13_0014; PFC0535W; PF13_0129; PF13_0268; PF14_0627; PFL1150C; PF08_0075; PF14_05…	42	210	3.33e-08	macromolecule biosynthesis;
GO:0044249	PF07_0080; PF08_0039; PF14_0083; PFE0960W; PFI1310W; PF13_0171; PFI0625C; PFD1055W; PF11_0454; PF13_0132; PFC0295C; PFC0441C; PFF0885W; PFE0185C; PFE0300C; PFB0525W; PF11_0438; PF07_0043; PFL1895W; PFE0975C; PF11_0312; PF14_0451; PFC0395W; PF14_0240; PF10_0187; PF11_0051; PF13_0213; PFL2055W; PF10_0149; PF14_0579; PFC0200W; PF11_0270; PFL0415W; PF13_0014; PFC0535W; PF13_0268; PF13_0129; PF14_0627…	46	281	1.74e-05	cellular biosynthesis;
GO:0005843	PF07_0080; PF14_0027; PF14_0083; PFL2055W; PF13_0014; PF14_0627; PF11_0454; PFC0295C; PF14_0585	9	26	0.000327	cytosolic small ribosomal subunit (sensu Eukaryota);
GO:0007010	PFL1435C; PFE0165W; PF14_0414; PFE0255W; PFE1545C; MAL7P1.161; PFI1635W; PFL0660W; PF10_0196	9	26	0.000327	cytoskeleton organization and biogenesis;
GO:0016283	PF07_0080; PF14_0027; PF14_0083; PFL2055W; PF13_0014; PF14_0627; PF11_0454; PFC0295C; PF14_0585	9	26	0.000327	eukaryotic 48S initiation complex;
GO:0015935	PF07_0080; PF14_0027; PF14_0083; PFL2055W; PF13_0014; PF14_0627; PF11_0272; PF14_0451; PF11_0454; PFC0295C; PF14_0585	11	38	0.000422	small ribosomal subunit;
GO:0016282	PF07_0080; PF14_0027; PF14_0083; PFL2055W; PF13_0014; PF14_0627; PF11_0454; PFC0295C; PF14_0585	9	32	0.00179	eukaryotic 43S preinitiation complex;
GO:0044267	MAL8P1.42; PF07_0080; PF08_0039; PF14_0083; PFE0960W; PF13_0171; PFI0625C; FLN; PFD1055W; PF11_0454; MAL13P1.297; PF13_0132; PFC0295C; PF11_0096; PFC0441C; PFF0885W; PF13_0028; PF14_0077; PFE0185C; PFL0040C; PFB0525W; PFE0300C; PF13_0156; PF13_0302; PF11_0438; PF07_0043; PFL1895W; PFE0975C; PF11_0312; PF14_0408; PFL0740C; PF14_0451; PF13_0122; PF14_0317; PF14_0240; PF11_0051; PF10_0187; PF13_0213…	63	487	0.00199	cellular protein metabolism;
GO:0044260	MAL8P1.42; PF07_0080; PF08_0039; PF14_0083; PFE0960W; PF13_0171; PFI0625C; FLN; PFD1055W; PF11_0454; MAL13P1.297; PF13_0132; PFC0295C; PF11_0096; PFC0441C; PFF0885W; PF13_0028; PF14_0077; PFE0185C; PFL0040C; PFB0525W; PFE0300C; PF13_0156; PF13_0302; PF11_0438; PF07_0043; PFL1895W; PFE0975C; PF11_0312; PF14_0408; PFL0740C; PF14_0451; PF13_0122; PF14_0317; PF14_0240; PF11_0051; PF10_0187; PF13_0213…	63	487	0.00199	cellular macromolecule metabolism;
GO:0019538	PFE0960W; PF14_0083; MAL8P1.42; PF07_0080; PF08_0039; PF13_0171; PFI0625C; FLN; PFD1055W; PF11_0454; MAL13P1.297; PFC0295C; PF13_0132; PFC0441C; PFF0885W; PF11_0096; PF13_0028; PF14_0077; PFL0040C; PFE0185C; PFE0300C; PFB0525W; PF13_0156; PF13_0302; PF11_0438; PFL1895W; PF07_0043; PFE0975C; PFL0740C; PF14_0408; PF11_0312; PF14_0451; PF14_0317; PF13_0122; PF14_0240; PF10_0187; PF11_0051; PF13_0213…	64	500	0.00247	protein metabolism;
GO:0030705	PFI1635W; PFL0660W; PFL1435C; PF10_0196; MAL7P1.161	5	12	0.00301	cytoskeleton-dependent intracellular transport;
GO:0007017	PFI1635W; PFL0660W; PF14_0414; PF10_0196; MAL7P1.161	5	14	0.00652	microtubule-based process;
GO:0030036	PFL1435C; PFE0165W; PFE1545C	3	5	0.00684	actin cytoskeleton organization and biogenesis;
GO:0005739	PF14_0083; PFE0140C; PFL2055W; PF11_0270; PF14_0331; PFL0415W; PF10_0217; PF14_0494; PF10_0120; PF14_0597; PFL1685W; PFL1895W; PF14_0518; PFF0895W; PF14_0451; PF11_0485; PF10_0144; PF08_0031; PF14_0240	19	115	0.00963	mitochondrion;
GO:0007018	PFI1635W; PFL0660W; PF10_0196; MAL7P1.161	4	10	0.00965	microtubule-based movement;
group 2		239	3699
GO:0005843	PF14_0296; PFC0735W; PFE0810C; PFB0830W; PFC0290W; PFC1020C; PFB0885W	7	26	0.000654	cytosolic small ribosomal subunit (sensu Eukaryota);
GO:0016283	PF14_0296; PFC0735W; PFE0810C; PFB0830W; PFC0290W; PFC1020C; PFB0885W	7	26	0.000654	eukaryotic 48S initiation complex;
GO:0044403	RIF_PF07_0132; RIF_PFL2585C; (3D7-VART3-2); VAR-LIKE; VAR_PFL1960W; PF14_0004; RIF_PFF0025W; RIF_PFF0035C; VAR_PFD0020C; VAR_PFF0845C	10	52	0.000867	symbiosis, encompassing mutualism through parasitism;
GO:0051704	RIF_PF07_0132; RIF_PFL2585C; (3D7-VART3-2); VAR-LIKE; VAR_PFL1960W; PF14_0004; RIF_PFF0025W; RIF_PFF0035C; VAR_PFD0020C; VAR_PFF0845C	10	52	0.000867	interaction between organisms;
GO:0044419	RIF_PF07_0132; RIF_PFL2585C; (3D7-VART3-2); VAR-LIKE; VAR_PFL1960W; PF14_0004; RIF_PFF0025W; RIF_PFF0035C; VAR_PFD0020C; VAR_PFF0845C	10	52	0.000867	interspecies interaction between organisms;
GO:0015935	PF14_0296; PFC0735W; PFE0810C; PFB0830W; PFC0290W; PF11_0065; PFC1020C; PFB0885W	8	38	0.00157	small ribosomal subunit;
GO:0005830	PFC0735W; PF13_0049; PFE0810C; PFC1020C; PFB0885W; PF14_0296; PF14_0141; PFB0830W; PFC0290W	9	49	0.00222	cytosolic ribosome (sensu Eukaryota);
GO:0016282	PF14_0296; PFC0735W; PFE0810C; PFB0830W; PFC0290W; PFC1020C; PFB0885W	7	32	0.00246	eukaryotic 43S preinitiation complex;
GO:0001871	VAR_PFL1960W; VAR_PFD0020C; VAR_PFF0845C; (3D7-VART3-2); VAR-LIKE	5	18	0.00349	pattern binding;
GO:0005539	VAR_PFL1960W; VAR_PFD0020C; VAR_PFF0845C; (3D7-VART3-2); VAR-LIKE	5	18	0.00349	glycosaminoglycan binding;
GO:0009405	VAR_PFL1960W; VAR_PFD0020C; VAR_PFF0845C; (3D7-VART3-2); VAR-LIKE	5	18	0.00349	pathogenesis;
GO:0030247	VAR_PFL1960W; VAR_PFD0020C; VAR_PFF0845C; (3D7-VART3-2); VAR-LIKE	5	18	0.00349	polysaccharide binding;
GO:0051807	PF14_0004; RIF_PFF0025W; VAR_PFL1960W; RIF_PFF0035C; RIF_PF07_0132; VAR_PFD0020C; VAR_PFF0845C; RIF_PFL2585C	8	43	0.0036	evasion of defense response of other organism during symbiotic interaction;
GO:0020033	PF14_0004; RIF_PFF0025W; VAR_PFL1960W; RIF_PFF0035C; RIF_PF07_0132; VAR_PFD0020C; VAR_PFF0845C; RIF_PFL2585C	8	43	0.0036	antigenic variation;
GO:0051834	PF14_0004; RIF_PFF0025W; VAR_PFL1960W; RIF_PFF0035C; RIF_PF07_0132; VAR_PFD0020C; VAR_PFF0845C; RIF_PFL2585C	8	43	0.0036	evasion of defenses of other organism during symbiotic interaction;
GO:0051809	PF14_0004; RIF_PFF0025W; VAR_PFL1960W; RIF_PFF0035C; RIF_PF07_0132; VAR_PFD0020C; VAR_PFF0845C; RIF_PFL2585C	8	43	0.0036	passive evasion of immune response of other organism during symbiotic interaction;
GO:0009607	PF14_0004; RIF_PFF0025W; VAR_PFL1960W; RIF_PFF0035C; RIF_PF07_0132; VAR_PFD0020C; VAR_PFF0845C; RIF_PFL2585C	8	43	0.0036	response to biotic stimulus;
GO:0051805	PF14_0004; RIF_PFF0025W; VAR_PFL1960W; RIF_PFF0035C; RIF_PF07_0132; VAR_PFD0020C; VAR_PFF0845C; RIF_PFL2585C	8	43	0.0036	evasion of immune response of other organism during symbiotic interaction;
GO:0051832	PF14_0004; RIF_PFF0025W; VAR_PFL1960W; RIF_PFF0035C; RIF_PF07_0132; VAR_PFD0020C; VAR_PFF0845C; RIF_PFL2585C	8	43	0.0036	avoidance of defenses of other organism during symbiotic interaction;
GO:0006952	PF14_0004; RIF_PFF0025W; VAR_PFL1960W; RIF_PFF0035C; RIF_PF07_0132; VAR_PFD0020C; VAR_PFF0845C; RIF_PFL2585C	8	43	0.0036	defense response;
GO:0020002	PF14_0004; RIF_PFF0025W; VAR_PFL1960W; RIF_PFF0035C; RIF_PF07_0132; VAR_PFD0020C; VAR_PFF0845C; RIF_PFL2585C	8	46	0.00555	host cell plasma membrane;
GO:0043245	PF14_0004; RIF_PFF0025W; VAR_PFL1960W; RIF_PFF0035C; RIF_PF07_0132; VAR_PFD0020C; VAR_PFF0845C; RIF_PFL2585C	8	49	0.00822	extraorganismal space;
GO:0018995	PF14_0004; RIF_PFF0025W; VAR_PFL1960W; RIF_PFF0035C; RIF_PF07_0132; VAR_PFD0020C; VAR_PFF0845C; RIF_PFL2585C	8	49	0.00822	extraorganismal space%host;
group 3		367	3699
GO:0042221	PF07_0029; PF11_0351; PF07_0031; PF11_0188; PF14_0192; GS; PF10_0153	7	21	0.00356	response to chemical stimulus;
GO:0006986	PF07_0029; PF11_0351; PF07_0031; PF11_0188; PF10_0153	5	12	0.00467	response to unfolded protein;
GO:0051789	PF07_0029; PF11_0351; PF07_0031; PF11_0188; PF10_0153	5	12	0.00467	response to protein stimulus;
GO:0009628	PF07_0029; PF11_0351; PF07_0031; PF11_0188; PF14_0192; GS; PF10_0153	7	23	0.00628	response to abiotic stimulus;
GO:0051701	VAR_PFD0005W; VAR_PFL1955W; VAR_PFE0005W; VAR_PFF0010W; MAL13P1.176; PF13_0198	6	19	0.00932	interaction with host;
group 4		519	3699
GO:0005829	MAL13P1.92; PF10_0038; PF13_0228; MAL13P1.209; PF14_0205; PF10_0363; PFI0370C; PFB0455W; PFF0700C; PF08_0076; PFC0300C; PF13_0316; PFL1425W; PF07_0079; PFC0900W; PF10_0043; PFC0775W; PFC0285C; PFI0350C	19	62	0.000105	cytosol;
GO:0006091	PF14_0288; PF10_0363; PF13_0272; PFI0735C; PF14_0545; PF10_0334; PF13_0121; PF13_0141; PF14_0615; PF14_0341; PF14_0373; PF10_0066; PF13_0327; PF14_0520; MAL13P1.95; PF14_0038; PFB0795W; PF11_0412; PF10_0218; PF10_0210; PF14_0295; PFI1670C	22	82	0.000465	generation of precursor metabolites and energy;
GO:0015450	PFL2065C; PF11_0265; PF13_0358; PFL0430W	4	5	0.00139	protein translocase activity;
GO:0031975	PF14_0288; PF11_0265; PF14_0373; PF13_0358; PF14_0038; PFL2065C; PF11_0412; PF10_0334; PF14_0304; PFL0430W; PF08_0087	11	32	0.00188	envelope;
GO:0031967	PF14_0288; PF11_0265; PF14_0373; PF13_0358; PF14_0038; PFL2065C; PF11_0412; PF10_0334; PF14_0304; PFL0430W; PF08_0087	11	32	0.00188	organelle envelope;
GO:0044248	PF10_0363; PFF0420C; PF10_0334; PF13_0121; PF13_0141; PFD0665C; MAL8P1.142; PF14_0341; PFL2345C; PFC0845C; PF14_0520; PFL1830W; PF10_0218; PF10_0210; PF14_0553; PF14_0716; PFC0745C; PFE0915C; PF14_0295	19	74	0.00266	cellular catabolism;
GO:0006100	PF10_0218; PF13_0121; PF13_0141; PF14_0295	4	6	0.00373	tricarboxylic acid cycle intermediate metabolism;
GO:0009056	PF10_0363; PFF0420C; PF10_0334; PF13_0121; PF13_0141; PFD0665C; MAL8P1.142; PF14_0341; PFL2345C; PFC0845C; PF14_0520; PFL1830W; PF10_0218; PFB0585W; PF10_0210; PF14_0553; PF14_0716; PFC0745C; PFE0915C; PF14_0295	20	81	0.00375	catabolism;
GO:0015077	PF08_0113; PF14_0288; PF14_0373; PF13_0327; PFB0795W; PF11_0412; PF14_0615; PFI1670C	8	21	0.00383	monovalent inorganic cation transporter activity;
GO:0015078	PF08_0113; PF14_0288; PF14_0373; PF13_0327; PFB0795W; PF11_0412; PF14_0615; PFI1670C	8	21	0.00383	hydrogen ion transporter activity;
GO:0015399	PF08_0113; PF11_0265; PF13_0358; PFL2065C; PFB0795W; PF11_0412; PFL0430W; PF14_0615; PFI1670C	9	26	0.00461	primary active transporter activity;
GO:0015405	PF08_0113; PF11_0265; PF13_0358; PFL2065C; PFB0795W; PF11_0412; PFL0430W; PF14_0615; PFI1670C	9	26	0.00461	P-P-bond-hydrolysis-driven transporter activity;
GO:0019866	PF14_0288; PF11_0265; PF14_0373; PF13_0358; PF14_0038; PFL2065C; PF11_0412; PF10_0334; PFL0430W	9	27	0.00613	organelle inner membrane;
GO:0031966	PF14_0288; PF11_0265; PF14_0373; PF13_0358; PF14_0038; PFL2065C; PF11_0412; PF10_0334; PFL0430W	9	27	0.00613	mitochondrial membrane;
GO:0005743	PF14_0288; PF11_0265; PF14_0373; PF13_0358; PF14_0038; PFL2065C; PF11_0412; PF10_0334; PFL0430W	9	27	0.00613	mitochondrial inner membrane;
GO:0006092	PF14_0341; PF10_0363; PF14_0520; PF10_0218; PF10_0334; PF13_0121; PF10_0210; PF13_0141; PF14_0295	9	27	0.00613	main pathways of carbohydrate metabolism;
GO:0006457	MAL13P1.277; PF10_0032; PFL0735W; PFL1425W; PF13_0272; PF10_0207; PFC0900W; PFL0055C; PF14_0223; PF13_0180; PFL0120C; PFF1050W; PFC0285C; PFI0350C	14	52	0.0067	protein folding;
GO:0005746	PF14_0288; PF10_0334; PF14_0373; PF14_0038	4	7	0.0078	mitochondrial electron transport chain;
GO:0004177	PF10_0150; PF14_0327; PFI1570C; PF14_0439	4	7	0.0078	aminopeptidase activity;
GO:0016044	PF14_0377; PFL2065C; PF13_0358; PFL0430W	4	7	0.0078	membrane organization and biogenesis;
GO:0005740	PF14_0288; PF11_0265; PF14_0373; PF13_0358; PF14_0038; PFL2065C; PF11_0412; PF10_0334; PFL0430W	9	28	0.008	mitochondrial envelope;
GO:0015980	PF14_0341; PF10_0363; PF14_0520; PF10_0218; PF10_0334; PF13_0121; PF10_0210; PF13_0141; PF14_0295	9	28	0.008	energy derivation by oxidation of organic compounds;
GO:0005832	PFC0900W; PFL1425W; PFC0285C	3	4	0.00847	chaperonin-containing T-complex;
GO:0017038	PFL2065C; PF14_0304; PF13_0358; PFL0430W; PF08_0087	5	11	0.00949	protein import;
GO:0044265	PFD0665C; MAL8P1.142; PF14_0341; PFL2345C; PFC0845C; PF10_0363; PF14_0520; PFL1830W; PFF0420C; PF14_0716; PF14_0553; PF10_0210; PF13_0141; PFC0745C; PFE0915C	15	59	0.01	cellular macromolecule catabolism;
group 5		500	3699
GO:0005730	PFL0460W; PF11_0358; PFI0475W; MAL8P1.43; PF14_0068; PFE1020W; PF11_0255; MAL8P1.48; PF11_0524; PF11_0266	10	18	3.67e-05	nucleolus;
GO:0005732	PFL0460W; PFI0475W; MAL8P1.43; PFE1020W; PF14_0068; PF11_0255; MAL8P1.48; PF11_0524; PF11_0266	9	16	8.13e-05	small nucleolar ribonucleoprotein complex;
GO:0031981	PF10_0269; PFC0365W; PFL0460W; PF07_0027; PF11_0358; PFE0305W; PFI0475W; MAL8P1.43; PF14_0068; PFE1020W; PF11_0255; MAL8P1.48; PF14_0267; PF11_0524; PF11_0266	15	42	9.73e-05	nuclear lumen;
GO:0016072	PFD0515W; PF14_0068; PF13_0051; PF13_0286; PFL2395C; PF14_0156; PFL2295W	7	11	0.000189	rRNA metabolism;
GO:0007028	PFD0515W; PF14_0068; PF13_0051; PF13_0286; PF14_0677; PFL2295W; PF11_0259	7	13	0.000764	cytoplasm organization and biogenesis;
GO:0042254	PFD0515W; PF14_0068; PF13_0051; PF13_0286; PF14_0677; PFL2295W; PF11_0259	7	13	0.000764	ribosome biogenesis and assembly;
GO:0006364	PFD0515W; PF14_0068; PF13_0051; PF13_0286; PFL2295W	5	7	0.000836	rRNA processing;
GO:0043233	PFC0365W; PFL0460W; PF10_0269; PFE0225W; PF07_0027; PF11_0258; PFE0305W; PF11_0358; PFI0475W; MAL8P1.43; PF14_0068; PFE1020W; PF11_0255; MAL8P1.48; PF14_0267; PF11_0524; PF11_0266	17	58	0.00119	organelle lumen;
GO:0031974	PFC0365W; PFL0460W; PF10_0269; PFE0225W; PF07_0027; PF11_0258; PFE0305W; PF11_0358; PFI0475W; MAL8P1.43; PF14_0068; PFE1020W; PF11_0255; MAL8P1.48; PF14_0267; PF11_0524; PF11_0266	17	58	0.00119	membrane-enclosed lumen;
GO:0007046	PFD0515W; PF14_0068; PF13_0051; PF13_0286; PF14_0677; PFL2295W	6	11	0.00173	ribosome biogenesis;
GO:0005634	PF10_0269; PFL1655C; PF11_0358; PFI0475W; MAL13P1.213; MAL8P1.43; PF08_0037; PF13_0051; MAL8P1.48; PF11_0259; PFL1005C; PFL0460W; PFC0365W; PFL1680W; PF14_0267; MAL13P1.35; PF13_0185; PF11_0524; PF07_0027; PF14_0657; PFL0970W; PF11_0087; PFC0340W; PFL0815W; PFE1020W; PFE0450W; PF14_0413; PF14_0656; PFE0305W; PFE1140C; PF11_0317; PF14_0068; PF11_0255; PF14_0228; PF14_0602; PF11_0266	36	163	0.00253	nucleus;
GO:0000377	PFL0460W; PF14_0656; PFD0180C; MAL13P1.35	4	7	0.00911	RNA splicing, via transesterification reactions with bulged adenosine as nucleophile;
GO:0000398	PFL0460W; PF14_0656; PFD0180C; MAL13P1.35	4	7	0.00911	nuclear mRNA splicing, via spliceosome;
GO:0000375	PFL0460W; PF14_0656; PFD0180C; MAL13P1.35	4	7	0.00911	RNA splicing, via transesterification reactions;
group 6		569	3699
GO:0005634	PF11_0053; PF13_0063; PFD0455W; PF13_0042; PF10_0079; PFF1345W; PFB0875C; PFL1215C; PFI1650W; PFC0155C; PF10_0293; PFC0980C; PFL1180W; PF11_0314; PF11_0418; PFL0330C; PFL1715W; PFB0290C; PF07_0105; PF07_0057; PF08_0055; PFC0690C; MAL7P1.21; PFD1060W; PFE0465C; PF10_0081; PF08_0012; PF10_0114; PF13_0023; PF14_0364; PFE0420C; PFI1260C; PF07_0091; PFL2300W; PF10_0327; PFL1525C; MYB1; PFB0205C; PFF09…	40	163	0.00301	nucleus;
GO:0006354	PF07_0057; PFD0360W; PFB0290C	3	3	0.0041	RNA elongation;
GO:0008462	PF14_0063; PF14_0348; PFC0310C	3	3	0.0041	endopeptidase Clp activity;
GO:0016192	PF13_0062; PF10_0368; PF11_0465; PF13_0324; PF13_0174; PFL2415W; PFF0655C; PF14_0277; PF11_0359; PFE1400C; MAL7P1.164; PFF0830W	12	34	0.0044	vesicle-mediated transport;
GO:0030135	PF13_0324; PFL0885W; PFF0655C; PFD0745C; PF14_0529; MAL7P1.164; PF13_0062	7	15	0.00515	coated vesicle;
GO:0005798	PF13_0324; PFD0745C; PF14_0529; MAL7P1.164	4	6	0.00747	Golgi-associated vesicle;
group 7		322	3699
GO:0004672	PF11_0510; PK1; PF14_0320; PFC0105W; PFF1145C; PFI0105C; PFL1885C; PF11_0127; PFF0520W; PFI1280C; PF14_0476; PF11_0239; PFD0865C	13	74	0.00456	protein kinase activity;
GO:0006338	PF13_0152; PFF1185W; PFB0730W	3	5	0.00458	chromatin remodeling;
GO:0016310	PF11_0510; PFE0485W; PK1; PF14_0320; PFC0105W; PFF1145C; PFI0105C; PFL1885C; PFD0305C; PF11_0127; PFF0520W; PF14_0476; PFI1280C; PF11_0239; PFD0865C	15	93	0.00645	phosphorylation;
GO:0006468	PF11_0510; PK1; PF14_0320; PFC0105W; PFF1145C; PFI0105C; PFL1885C; PF11_0127; PFF0520W; PFI1280C; PF14_0476; PF11_0239; PFD0865C	13	77	0.00737	protein amino acid phosphorylation;
GO:0004674	PF11_0510; PK1; PF14_0320; PFC0105W; PFF1145C; PFL1885C; PFF0520W; PFI1280C; PF14_0476; PF11_0239; PFD0865C	11	61	0.00807	protein serine/threonine kinase activity;
GO:0006464	PF14_0399; PF11_0510; PK1; PFC0105W; PFL1885C; PFF0520W; PF13_0182; PFI1280C; PFC0740C; PF11_0239; PFD0865C; PFE0835W; PFF1185W; PFF0355C; PFF1145C; PF14_0128; PF14_0320; PFI0105C; PF11_0127; PFL1705W; PFF0120W; PF14_0476; PFE0700C	23	168	0.00825	protein modification;
GO:0016877	PF14_0357; PFB0685C; PFD0085C	3	6	0.00861	ligase activity, forming carbon-sulfur bonds;
GO:0016773	PF11_0510; PFE0485W; PK1; PF14_0320; PFC0105W; PFF1145C; PFI0105C; PFL1885C; PF11_0127; PFF0520W; PF14_0476; PFI1280C; PF11_0239; PFD0865C	14	87	0.00919	phosphotransferase activity, alcohol group as acceptor;
GO:0043412	PF14_0399; PF11_0510; PK1; PFC0105W; PFL1885C; PFF0520W; PF10_0369; PF13_0182; PFI1280C; PFC0740C; PF11_0239; PFD0865C; PFE0835W; PFF1185W; PF14_0320; PF14_0128; PFF1145C; PFF0355C; PFI0105C; PF11_0127; PFL1705W; PF07_0123; PF14_0476; PFF0120W; PFE0700C	25	189	0.0096	biopolymer modification;
group 8		461	3699
GO:0015268	PF13_0238; PFL1875W; PFL1315W	3	3	0.00218	alpha-type channel activity;
GO:0006813	PF13_0238; PFL1875W; PFL1315W	3	3	0.00218	potassium ion transport;
GO:0005261	PF13_0238; PFL1875W; PFL1315W	3	3	0.00218	cation channel activity;
GO:0005216	PF13_0238; PFL1875W; PFL1315W	3	3	0.00218	ion channel activity;
GO:0005267	PF13_0238; PFL1875W; PFL1315W	3	3	0.00218	potassium channel activity;
GO:0015267	PF13_0238; PFL1875W; PFL1315W	3	3	0.00218	channel or pore class transporter activity;
group 9		316	3699
none	none
group 10		83	3699
GO:0043245	PF11_0020; RIF_PF07_0134; STEVOR_PFA0750W; RIF_PF08_0105; PF10_0402; RIF_PFL2625W; VAR_PFF1580C	7	49	3.28e-05	extraorganismal space;
GO:0018995	PF11_0020; RIF_PF07_0134; STEVOR_PFA0750W; RIF_PF08_0105; PF10_0402; RIF_PFL2625W; VAR_PFF1580C	7	49	3.28e-05	host;
GO:0051704	PF11_0020; RIF_PF07_0134; PFD0260C; RIF_PF08_0105; PF10_0402; RIF_PFL2625W; VAR_PFF1580C	7	52	4.89e-05	interaction between organisms;
GO:0044403	PF11_0020; RIF_PF07_0134; PFD0260C; RIF_PF08_0105; PF10_0402; RIF_PFL2625W; VAR_PFF1580C	7	52	4.89e-05	symbiosis, encompassing mutualism through parasitism;
GO:0044419	PF11_0020; RIF_PF07_0134; PFD0260C; RIF_PF08_0105; PF10_0402; RIF_PFL2625W; VAR_PFF1580C	7	52	4.89e-05	interspecies interaction between organisms;
GO:0051807	PF11_0020; RIF_PF07_0134; RIF_PF08_0105; PF10_0402; RIF_PFL2625W; VAR_PFF1580C	6	43	0.000147	evasion of defense response of other organism during symbiotic interaction;
GO:0051834	PF11_0020; RIF_PF07_0134; RIF_PF08_0105; PF10_0402; RIF_PFL2625W; VAR_PFF1580C	6	43	0.000147	evasion of defenses of other organism during symbiotic interaction;
GO:0051809	PF11_0020; RIF_PF07_0134; RIF_PF08_0105; PF10_0402; RIF_PFL2625W; VAR_PFF1580C	6	43	0.000147	passive evasion of immune response of other organism during symbiotic interaction;
GO:0009607	PF11_0020; RIF_PF07_0134; RIF_PF08_0105; PF10_0402; RIF_PFL2625W; VAR_PFF1580C	6	43	0.000147	response to biotic stimulus;
GO:0051805	PF11_0020; RIF_PF07_0134; RIF_PF08_0105; PF10_0402; RIF_PFL2625W; VAR_PFF1580C	6	43	0.000147	evasion of immune response of other organism during symbiotic interaction;
GO:0051832	PF11_0020; RIF_PF07_0134; RIF_PF08_0105; PF10_0402; RIF_PFL2625W; VAR_PFF1580C	6	43	0.000147	avoidance of defenses of other organism during symbiotic interaction;
GO:0006952	PF11_0020; RIF_PF07_0134; RIF_PF08_0105; PF10_0402; RIF_PFL2625W; VAR_PFF1580C	6	43	0.000147	defense response;
GO:0020033	PF11_0020; RIF_PF07_0134; RIF_PF08_0105; PF10_0402; RIF_PFL2625W; VAR_PFF1580C	6	43	0.000147	antigenic variation;
GO:0020002	PF11_0020; RIF_PF07_0134; RIF_PF08_0105; PF10_0402; RIF_PFL2625W; VAR_PFF1580C	6	46	0.000216	host cell plasma membrane;
